# Supplementary material for: Constitutive expression of a grapevine polygalacturonase-inhibiting protein affects gene expression and cell wall properties in uninfected tobacco
Source: BMC Res Notes. 2011 Nov 13;4:493. doi: 10.1186/1756-0500-4-493 (PMC3339426; doi:10.1186/1756-0500-4-493)
Supplement: Additional file 1 — Table of probes displaying differential expression. Table of all probes displaying differential expression. Differential expression (Log2) between control plants and Vvpgip1-transformed lines 37 and 45 (FDR <0.05). Probes are divided into orthologous clusters based on sequence similarity (see Materials and Methods). Functional category, name, an arbitrary set identification number and number of hybridizing transcripts are given for each orthologous cluster. The sequence similarity (%) and amino acid length of similar sequence for the top hit in Arabidopsis of each probe sequence is also included. If no match was found in Arabidopsis the top hit for rice was instead given. The descriptions presented are derived from the top hits. The level of co-expression of Arabidopsis genes associated to two or more of the orthologous clusters based on sequence similarity are given as Pearson coefficients correlations with different stringency (0.05, 0.1 or 0.2). Asterisk denotes that only a trend (p < 0.15) was seen in Vvpgip1 line 45. [file 1756-0500-4-493-S1.XLS]

## Sheet: All
Orthologous cluster	Probe and number of transcripts associated to orthologous cluster	PGIP37/WT	PGIP45/WT	%Identity	Length of %Identity	Gene ID	Description		Pearson 0.2	Pearson 0.1	Pearson 0.05
Cluster_1	Transcripts 11
UDP-glucose epimerases	STMIA83	-0,282	-0,364	75.3	166	AT1G12780	Encodes a UDP-glucose epimerase that catalyzes the interconversion of the sugar nucleotides UDP-glucose UDP-galactose via a UDP-4-keto-hexose intermediate. Responsive to stress.;UGE1 (UDP-D-glucose/UDP-D-galactose 4-epimerase 1); UDP-glucose 4-epimerase/ protein dimerization		*	*	*
Cluster_2	Transcripts 30
Ubiquitin related proteins	STMJK08	0,293	0,348	98.44	128	AT2G36170	Identical to Ubiquitin (UBQ16) [Arabidopsis Thaliana] (GB:P59263;GB:O80715;GB:Q38875;GB:Q9LDJ2;GB:Q9LYW1;GB:Q9M0W3;GB:Q9M1P9;GB:Q9S7X3); similar to UBQ1 (EARLY-RESPONSIVE TO DEHYDRATION 16, UBIQUITIN EXTENSION PROTEIN 1), protein binding [Arabidopsis thaliana] (TAIR:AT3G52590.1); similar to unnamed protein product [Vitis vinifera] (GB:CAO48597.1); contains InterPro domain Ribosomal protein L40e; …		*	*	*
	STMJK08	0,293	0,348	98.44	128	AT3G52590	Ubiquitin extension protein;UBQ1 (EARLY-RESPONSIVE TO DEHYDRATION 16, UBIQUITIN EXTENSION PROTEIN 1); protein binding		*	*	*
	STMEV28	0,294	0,31	98.44	128	AT2G36170	Identical to Ubiquitin (UBQ16) [Arabidopsis Thaliana] (GB:P59263;GB:O80715;GB:Q38875;GB:Q9LDJ2;GB:Q9LYW1;GB:Q9M0W3;GB:Q9M1P9;GB:Q9S7X3); similar to UBQ1 (EARLY-RESPONSIVE TO DEHYDRATION 16, UBIQUITIN EXTENSION PROTEIN 1), protein binding [Arabidopsis thaliana] (TAIR:AT3G52590.1); similar to unnamed protein product [Vitis vinifera] (GB:CAO48597.1); contains InterPro domain Ribosomal protein L40e; …		*	*	*
	STMEV28	0,294	0,31	98.44	128	AT3G52590	Ubiquitin extension protein;UBQ1 (EARLY-RESPONSIVE TO DEHYDRATION 16, UBIQUITIN EXTENSION PROTEIN 1); protein binding		*	*	*
Cluster_3	Transcripts 0
Beta-d-xylosidase	STMEA15	-0,213	-0,447	73.8	271	AT5G64570	Encodes a beta-d-xylosidase that belongs to family 3 of glycoside hydrolases.;XYL4 (beta-xylosidase 4); hydrolase, hydrolyzing O-glycosyl compounds
Cluster_4	Transcripts 7
S-adenosylmethionine synthetase	STMGR58	-0,201	-2.455	93.48	184	AT1G02500	encodes a S-adenosylmethionine synthetase. SAM1 is regulated by protein S-nitrosylation. The covalent binding of nitric oxide (NO) to the Cys114 residue inhibits the enzyme activity.;SAM1 (S-adenosylmethionine synthetase 1); methionine adenosyltransferase		*	*	*
Cluster_5	Transcripts 0
	STMJI77	-0,176	-0,401				No Sequence Available
Cluster_6	Transcripts 9
Cell wall invertases	STMCF35*	-0,233	-0,289	62.98	208	AT3G52600	similar to ATCWINV4 (ARABIDOPSIS THALIANA CELL WALL INVERTASE 4), hydrolase, hydrolyzing O-glycosyl compounds [Arabidopsis thaliana] (TAIR:AT2G36190.1); similar to beta-fructofuranosidase [Daucus carota] (GB:CAA49162.1); similar to cell-wall invertase [Populus alba x Populus grandidentata] (GB:ABY81289.1); similar to cell-wall invertase [Populus alba x Populus grandidentata] (GB:ABY81288.1); cont…		*	*	*
Cluster_7	Transcripts 16
zinc finger protein-related	STMGW35	-0,188	-0,246	68.89	135	AT2G31510	similar to zinc finger protein-related [Arabidopsis thaliana] (TAIR:AT1G65430.1); similar to zinc finger protein-related [Arabidopsis thaliana] (TAIR:AT1G05890.1); similar to hypothetical protein [Vitis vinifera] (GB:CAN83309.1); similar to OJ990528_30.1 [Oryza sativa (japonica cultivar-group)] (GB:CAE02043.2); similar to hypothetical protein [Vitis vinifera] (GB:CAN64272.1); contains InterPro do…		*
Cluster_8	Transcripts 11
F-box/Kelch-repeat proteins	STMIG17*	-0,363	-0,251	74.73	182	AT2G02870	Identical to F-box/Kelch-repeat protein At2g02870 [Arabidopsis Thaliana] (GB:Q8L736;GB:O80606); similar to kelch repeat-containing F-box family protein [Arabidopsis thaliana] (TAIR:AT1G14330.1); similar to unnamed protein product [Vitis vinifera] (GB:CAO48419.1); contains InterPro domain Kelch repeat type 1 (InterPro:IPR006652); contains InterPro domain Kelch-type beta propeller (InterPro:IPR0159…		*	*
Cluster_9	Transcripts 42
putative phloem protein 2	STMIW75	-0,221	0,511	83.54	79	AT1G69750	similar to cox19 family protein [Arabidopsis thaliana] (TAIR:AT1G66590.1); similar to unnamed protein product [Vitis vinifera] (GB:CAO45854.1); contains InterPro domain CHCH (InterPro:IPR010625);cox19 family protein		*
Cluster_10	Transcripts 4
40S ribosomal protein S17	STMEQ84	-0,213	-1.136	86.18	123	AT5G04800	Identical to 40S ribosomal protein S17-4 (RPS17D) [Arabidopsis Thaliana] (GB:Q9LZ17;GB:Q8LAE8); similar to 40S ribosomal protein S17 (RPS17A) [Arabidopsis thaliana] (TAIR:AT2G04390.1); similar to unknown [Populus trichocarpa] (GB:ABK94799.1); similar to unknown [Populus trichocarpa] (GB:ABK93281.1); contains InterPro domain Ribosomal protein S17e; (InterPro:IPR001210);40S ribosomal protein S17 (R…		*
Cluster_11	Transcripts 37
60S ribosomal protein L4	STMGW75	-0,231	-1.833	77.53	89	AT5G02870	Identical to 60S ribosomal protein L4-2 (RPL4D) [Arabidopsis Thaliana] (GB:P49691;GB:Q9LYZ8); similar to 60S ribosomal protein L4/L1 (RPL4A) [Arabidopsis thaliana] (TAIR:AT3G09630.1); similar to 60S ribosomal protein L4/L1 (RPL4A) [Arabidopsis thaliana] (TAIR:AT3G09630.2); similar to unnamed protein product [Vitis vinifera] (GB:CAO22101.1); similar to putative 60S ribosomal protein L1 [Trifolium …		*	*
	STMGW75	-0,231	-1.833	77.53	89	AT3G09630	Identical to 60S ribosomal protein L4-1 (RPL4A) [Arabidopsis Thaliana] (GB:Q9SF40); similar to 60S ribosomal protein L4/L1 (RPL4D) [Arabidopsis thaliana] (TAIR:AT5G02870.1); similar to 60S ribosomal protein L4/L1 (RPL4D) [Arabidopsis thaliana] (TAIR:AT5G02870.2); similar to unnamed protein product [Vitis vinifera] (GB:CAO22101.1); similar to 60S ribosomal protein L4 (L1) (GB:Q9XF97); similar to u…		*	*
Cluster_12	Transcripts 0
	STMBB39	-0,193	-0,312				No Sequence Available
Cluster_13	Transcripts 0
	STMJC53	0,287	0,492				No Sequence Available
Cluster_14	Transcripts 0
unknown	STMHQ21	-0,57	-0,386	62.69	67	AT1G31175	similar to unnamed protein product [Vitis vinifera] (GB:CAO41995.1)
Cluster_15	Transcripts 3
unknown	STMHV07	-0,592	-0,533	57.5	160	AT1G27100	similar to unknown protein [Arabidopsis thaliana] (TAIR:AT1G69900.1); similar to hypothetical protein [Vitis vinifera] (GB:CAN62089.1); contains InterPro domain Protein of unknown function DUF569 (InterPro:IPR007679); contains InterPro domain Actin-crosslinking proteins (InterPro:IPR008999)
Cluster_16	Transcripts 0
UDP-glycosyltransferase; UGT84A4	STMHV76	-0,251	0,415	31.58	38	AT4G15500	Encodes a protein that might have sinapic acid:UDP-glucose glucosyltransferase activity.;UGT84A4; UDP-glycosyltransferase/ sinapate 1-glucosyltransferase/ transferase, transferring glycosyl groups / transferase, transferring hexosyl groups
Cluster_17	Transcripts 2
Elongation factor 1	STMIJ33	-0,199	-0,325	69.7	198	AT5G19510	Identical to Elongation factor 1-beta 2 [Arabidopsis Thaliana] (GB:Q9SCX3); similar to elongation factor 1B alpha-subunit 1 (eEF1Balpha1) [Arabidopsis thaliana] (TAIR:AT5G12110.1); similar to unknown [Populus trichocarpa] (GB:ABK92471.1); contains InterPro domain Translation elongation factor EF1B, beta/delta chains, conserved site; (InterPro:IPR001326); contains InterPro domain Translation elong…
Cluster_18	Transcripts 15
fructose-bisphosphate aldolases	STMED26	0,357	0,401	83.17	202	AT2G36460	similar to fructose-bisphosphate aldolase, putative [Arabidopsis thaliana] (TAIR:AT3G52930.1); similar to unknown [Populus trichocarpa x Populus deltoides] (GB:ABK96406.1); contains InterPro domain Aldolase-type TIM barrel; (InterPro:IPR013785); contains InterPro domain Fructose-bisphosphate aldolase, class-I; (InterPro:IPR000741);fructose-bisphosphate aldolase, putative		*
Cluster_19	Transcripts 1
caseinolytic protease (clpP)	STMIX54	0,31	-0,316	74.38	121	ATCG00670	clpP;ATP-dependent protease subunit;
Cluster_20	Transcripts 24
porins	STMGI75	-0,268	-1.819	63.35	221	AT5G57490	similar to porin, putative [Arabidopsis thaliana] (TAIR:AT5G67500.1); similar to porin, putative / voltage-dependent anion-selective channel protein, putative [Arabidopsis thaliana] (TAIR:AT5G15090.1); similar to unknown [Populus trichocarpa x Populus deltoides] (GB:ABK96634.1); contains InterPro domain Porin, eukaryotic type; (InterPro:IPR001925);porin, putative		*
Cluster_21	Transcripts 13
ubiquitin-protein ligases	STMJJ04	-0,538	-0,275	97.37	152	AT2G02760	ubiquitin conjugating enzyme UBC2. Homolog of the yeast RAD6 gene.;ATUBC2 (UBIQUITING-CONJUGATING ENZYME 2); ubiquitin-protein ligase
	STMGY02*	-0,356	-0,157	90	130	AT2G02760	ubiquitin conjugating enzyme UBC2. Homolog of the yeast RAD6 gene.;ATUBC2 (UBIQUITING-CONJUGATING ENZYME 2); ubiquitin-protein ligase
	STMGZ35*	-0,441	-0,157	95.39	152	AT2G02760	ubiquitin conjugating enzyme UBC2. Homolog of the yeast RAD6 gene.;ATUBC2 (UBIQUITING-CONJUGATING ENZYME 2); ubiquitin-protein ligase
Cluster_22	Transcripts 2
equilibrative nucleoside transporters	STMGS84	-0,66	-1.733	68.36	177	AT4G05120	Encodes an equilibrative nucleoside transporter AtENT3. Mutations of this locus allow mutants to grow on uridine analogue fluorouridine.;FUR1 (FUDR RESISTANT 1); nucleoside transporter		*
Cluster_23	Transcripts 0
Putative exostosin	STMFA12	-0,267	-0,463	64.1	39	AT4G16745	similar to exostosin family protein [Arabidopsis thaliana] (TAIR:AT5G19670.1); similar to unnamed protein product [Vitis vinifera] (GB:CAO16155.1); contains InterPro domain Exostosin-like; (InterPro:IPR004263);exostosin family protein
Cluster_24	Transcripts 3
Galacturonosyltransferase-like proteins, GATL	STMCE40	-0,195	-0,388	64.35	216	AT1G13250	Encodes a protein with putative galacturonosyltransferase activity.;GATL3 (Galacturonosyltransferase-like 3); polygalacturonate 4-alpha-galacturonosyltransferase/ transferase, transferring glycosyl groups / transferase, transferring hexosyl groups
Cluster_25	Transcripts 30
putative serine protease inhibitor	STMIU33*	-0,313	-0,338	49.28	69	AT2G38870	similar to serine protease inhibitor, potato inhibitor I-type family protein [Arabidopsis thaliana] (TAIR:AT2G38900.1); similar to type I proteinase inhibitor-like protein [Citrus x paradisi] (GB:AAN76363.1); contains InterPro domain Proteinase inhibitor I13, potato inhibitor I; (InterPro:IPR000864);protease inhibitor, putative		*	*	*
Cluster_26	Transcripts 0
	STMGB45	-0,202	-0,579				No Sequence Available
Cluster_27	Transcripts 2
similar to OTU-like cysteine protease family protein	STMCH42	-0,224	-0,404	57.6	125	AT3G57810	similar to unknown protein [Arabidopsis thaliana] (TAIR:AT2G38025.1); similar to hypothetical protein [Vitis vinifera] (GB:CAN60311.1); contains InterPro domain Ovarian tumour, otubain (InterPro:IPR003323);OTU-like cysteine protease family protein
Cluster_28	Transcripts 0
	STMDI58	-0,209	-0,466				No Sequence Available
Cluster_29	Transcripts 31
Early-responsive to dehydration proteins	STMIS14	-0,221	-0,667	73.33	90	AT5G04060	similar to dehydration-responsive protein-related [Arabidopsis thaliana] (TAIR:AT3G10200.1); similar to unknown [Populus trichocarpa] (GB:ABK92872.1); similar to unnamed protein product [Vitis vinifera] (GB:CAO23334.1); similar to hypothetical protein OsJ_017597 [Oryza sativa (japonica cultivar-group)] (GB:EAZ34114.1); contains InterPro domain Protein of unknown function DUF248, methyltransferase…		*
Cluster_30	Transcripts 0
Putative DNA helicase	STMEI38	-0,385	-0,404	39.77	88	AT5G63950	similar to CHR8 (chromatin remodeling 8), ATP binding / DNA binding / helicase [Arabidopsis thaliana] (TAIR:AT2G18760.1); similar to SNF2 family DNA-dependent ATPase [Physcomitrella patens subsp. patens] (GB:EDQ68757.1); similar to hypothetical protein OsI_017406 [Oryza sativa (indica cultivar-group)] (GB:EAY96173.1); similar to unnamed protein product [Vitis vinifera] (GB:CAO68520.1); contains I…
Cluster_31	Transcripts 1
Li-tolerant lipase 1	STMCV95	0,203	-0,302	78.89	90	AT5G18430	similar to ATLTL1/LTL1 (LI-TOLERANT LIPASE 1), carboxylesterase [Arabidopsis thaliana] (TAIR:AT3G04290.1); similar to unknown [Populus trichocarpa] (GB:ABK95911.1); contains InterPro domain Lipase, GDSL; (InterPro:IPR001087);GDSL-motif lipase/hydrolase family protein
Cluster_32	Transcripts 16
Putative trehalose biosynthesis enzymes	STMIU93	-0,25	-0,435	71.84	103	AT1G06410	Encodes an enzyme putatively involved in trehalose biosynthesis. Though the protein has both trehalose-6-phosphate synthase (TPS)-like and trehalose-6-phosphate phosphatase (TPP)-like domains, neither activity has been detected in enzymatic assays nor has the protein been able to complement yeast TPS or TPP mutants.;ATTPS7 (Arabidopsis thaliana trehalose-phosphatase/synthase 7); transferase, tran…		*
	STMDZ40	-0,392	-0,319	59.21	152	AT5G51460	homologous to the C-terminal part of microbial trehalose-6-phosphate phosphatases;ATTPPA (Arabidopsis thaliana trehalose-6-phosphate phosphatase); trehalose-phosphatase		*
Cluster_33	Transcripts 2
unknown	STMJG70	-0,258	-0,322	88.68	106	AT1G20460	similar to unknown protein [Arabidopsis thaliana] (TAIR:AT1G76185.1); similar to unknown [Brassica juncea] (GB:ABO71663.1)
Cluster_34	Transcripts 1
Calreticulins	STMJA91*	0,526	0,275	84.62	117	AT1G56340	Encodes calreticulin CRT1.;CRT1 (CALRETICULIN 1); calcium ion binding
Cluster_35	Transcripts 3
putative acid phosphatase	STMIG06	0,423	0,382	46.09	128	AT4G25150	similar to acid phosphatase, putative [Arabidopsis thaliana] (TAIR:AT5G51260.1); similar to acid phosphatase 1 (GB:1908418A); contains InterPro domain Vegetative storage protein/acid phosphatase (InterPro:IPR014403); contains InterPro domain Plant acid phosphatase; (InterPro:IPR010028); contains InterPro domain Acid phosphatase (Class B); (InterPro:IPR005519);acid phosphatase, putative
Cluster_36	Transcripts 7
phosphatidylinositol 3- and 4-kinase family protein	STMGB84	-0,244	-0,36	64.74	173	AT4G34215	Encodes a member of the SGNH-hydrolase superfamily of enzymes. The enzymes of the SGNH-hydrolase superfamily facilitate the hydrolysis of ester, thioester and amide bonds in a range of substrates including complex polysaccharides, lysophospholipids, acyl-CoA esters and other compounds.;hydrolase		*
Cluster_37	Transcripts 5
ferretin proteins	STMIN58	-0,283	-0,313	73.71	194	AT2G40300	Identical to Ferritin-4, chloroplast precursor (FER4) [Arabidopsis Thaliana] (GB:Q9S756;GB:Q8WHW5); similar to ATFER3 (FERRITIN 3), ferric iron binding [Arabidopsis thaliana] (TAIR:AT3G56090.1); similar to ferritin [Chorispora bungeana] (GB:ABB22752.1); contains InterPro domain Ferritin, conserved site (InterPro:IPR014034); contains InterPro domain Ferritin-like (InterPro:IPR009040); contains Int…
Cluster_38	Transcripts 0
CBS domain-containing protein	STMGB74	-0,23	-0,448	86.73	113	AT2G14520	similar to CBS domain-containing protein [Arabidopsis thaliana] (TAIR:AT4G33700.1); similar to hypothetical protein [Vitis vinifera] (GB:CAN61244.1); contains InterPro domain Cystathionine beta-synthase, core (InterPro:IPR000644); contains InterPro domain Protein of unknown function DUF21 (InterPro:IPR002550);CBS domain-containing protein
Cluster_39	Transcripts 0
	STMJB06	0,332	0,47				No Sequence Available
Cluster_40	Transcripts 1
uknown	STMEP59	-0,19	-0,386	76.05	238	AT1G75850	similar to unknown protein [Arabidopsis thaliana] (TAIR:AT3G51310.1); similar to unknown protein [Arabidopsis thaliana] (TAIR:AT2G17790.1); similar to unnamed protein product [Vitis vinifera] (GB:CAO60958.1); similar to hypothetical protein OsI_013447 [Oryza sativa (indica cultivar-group)] (GB:EAY92214.1); similar to unnamed protein product [Vitis vinifera] (GB:CAO48166.1); contains InterPro doma…		*
Cluster_41	Transcripts 2
putative pectinesterase family proteins	STMJE46*	-0,469	-0,443	70.05	217	AT5G09760	similar to pectinesterase family protein [Arabidopsis thaliana] (TAIR:AT5G64640.1); similar to pectin methylesterase 2 [Pyrus communis] (GB:BAF42039.1); similar to 52O08_4 [Brassica rapa subsp. pekinensis] (GB:AAZ67549.1); similar to unnamed protein product [Vitis vinifera] (GB:CAO46441.1); contains InterPro domain Pectin lyase fold (InterPro:IPR012334); contains InterPro domain Pectinesterase, c…
Cluster_42	Transcripts 0
plasma membrane polypeptide	STMII81	-0,598	-0,438	55.08	118	AT4G20260	similar to plasma membrane polypeptide [Nicotiana tabacum] (GB:CAA69901.1); similar to DREPP2 protein [Nicotiana tabacum] (GB:CAB91552.1); contains InterPro domain DREPP plasma membrane polypeptide (InterPro:IPR008469);DREPP plasma membrane polypeptide family protein
Cluster_43	Transcripts 0
Histone H2B.1	STMEW61	0,704	0,353	96.74	92	AT1G07790	Identical to Histone H2B.1 [Arabidopsis Thaliana] (GB:Q9LQQ4;GB:Q8L950); similar to H2B/HTB2 (HISTONE H2B), DNA binding [Arabidopsis thaliana] (TAIR:AT5G22880.1); similar to hypothetical protein [Vitis vinifera] (GB:CAN78863.1); contains InterPro domain Histone-fold; (InterPro:IPR009072); contains InterPro domain Histone core; (InterPro:IPR007125); contains InterPro domain Histone H2B; (InterPro:…
Cluster_44	Transcripts 0
No Similarity	STMGF21	-0,271	-0,45				No Similarity
Cluster_45	Transcripts 0
beta-galactosidase	STMGA90	-0,26	-1.029	71.61	155	AT3G13750	beta-galactosidase, glycosyl hydrolase family 35;BGAL1 (BETA GALACTOSIDASE 1); beta-galactosidase
Cluster_46	Transcripts 1
lipid-associated family protein	STMFB61	-0,339	-0,674	46.67	45	AT2G22170	similar to lipid-associated family protein [Arabidopsis thaliana] (TAIR:AT4G39730.1); similar to dehydration stress-induced protein [Brassica napus] (GB:AAK01359.1); contains InterPro domain Lipase/lipooxygenase, PLAT/LH2 (InterPro:IPR008976); contains InterPro domain Lipoxygenase, LH2 (InterPro:IPR001024);lipid-associated family protein		*	*	*
	STMIU57	-0,435	-0,572	55.4	139	AT4G39730	similar to lipid-associated family protein [Arabidopsis thaliana] (TAIR:AT2G22170.1); similar to dehydration stress-induced protein [Brassica napus] (GB:AAK01359.1); contains InterPro domain Lipase/lipooxygenase, PLAT/LH2 (InterPro:IPR008976); contains InterPro domain Lipoxygenase, LH2 (InterPro:IPR001024);lipid-associated family protein		*	*	*
	STMDJ19	-0,552	-0,627	52.41	145	AT4G39730	similar to lipid-associated family protein [Arabidopsis thaliana] (TAIR:AT2G22170.1); similar to dehydration stress-induced protein [Brassica napus] (GB:AAK01359.1); contains InterPro domain Lipase/lipooxygenase, PLAT/LH2 (InterPro:IPR008976); contains InterPro domain Lipoxygenase, LH2 (InterPro:IPR001024);lipid-associated family protein		*	*	*
Cluster_47	Transcripts 0
leucine-rich repeat family protein	STMDP89	-0,339	-0,545	45.03	171	AT4G18760	similar to leucine-rich repeat family protein [Arabidopsis thaliana] (TAIR:AT5G45770.1); similar to putative leucine-rich repeat family protein [Gossypium hirsutum] (GB:AAT64015.1); contains InterPro domain Leucine-rich repeat; (InterPro:IPR001611);leucine-rich repeat family protein
Cluster_48	Transcripts 1
putative invertase/pectin methylesterase inhibitor family protein	STMEU18	-0,389	-0,399	54.67	75	AT5G62360	similar to invertase/pectin methylesterase inhibitor family protein / DC 1.2 homolog (FL5-2I22) [Arabidopsis thaliana] (TAIR:AT5G62350.1); similar to pectin methylesterase inhibitor isoform [Solanum phureja] (GB:ABG49144.1); contains InterPro domain Pectinesterase inhibitor; (InterPro:IPR006501);invertase/pectin methylesterase inhibitor family protein		*
Cluster_49	Transcripts 0
	STMCZ58	-0,363	-0,486				No Sequence Available
Cluster_50	Transcripts 2
tubulin-folding cofactor E	STMGG29	-0,266	-0,697	67.76	183	AT1G71440	Encodes tubulin-folding cofactor E. Mutant embryos consist of one or a few grossly enlarged cells, surrounded by an endosperm that fails to cellularize and contains a few big nuclei.;PFI (PFIFFERLING); protein binding
Cluster_51	Transcripts 4
putative beta-fructofuranosidase	STMHA49	-0,214	-2.214				No Similarity		*
Cluster_52	Transcripts 1
unknown	STMCE46	-0,268	-0,397	35.19	287	AT5G18130	similar to unknown protein [Arabidopsis thaliana] (TAIR:AT3G03870.2); similar to unknown [Medicago truncatula] (GB:ABK28852.1)
Cluster_53a	Transcripts 4
Putative Heat Shock Protein	STMIF70	-0,683	-0,671	57.41	54	AT1G80920	J8 mRNA, nuclear gene encoding plastid protein, complete;J8; heat shock protein binding / unfolded protein binding
Cluster_53b
unknown	STMCC17	-0,723	-0,507	72.79	147	AT1G69340	similar to appr-1-p processing enzyme family protein [Arabidopsis thaliana] (TAIR:AT2G40600.1); similar to hypothetical protein OsI_032656 [Oryza sativa (indica cultivar-group)] (GB:EAY78697.1); similar to appr-1-p processing enzyme family protein, putative, expressed [Oryza sativa (japonica cultivar-group)] (GB:AAP53991.1); similar to unnamed protein product [Vitis vinifera] (GB:CAO41902.1); con…
Cluster_54	Transcripts 0
	STMGM54	-0,161	-0,793				No Sequence Available
Cluster_55	Transcripts 1
	STMDH02	-0,206	-0,314				No Sequence Available
Cluster_56	Transcripts 0
L-asparaginase 1 precursor	STMGG26	-0,195	-1.121	75.4	126	AT5G08100	Identical to L-asparaginase 1 precursor [Arabidopsis Thaliana] (GB:P50287;GB:Q9LEZ6); similar to L-asparaginase, putative / L-asparagine amidohydrolase, putative [Arabidopsis thaliana] (TAIR:AT3G16150.1); similar to hypothetical protein [Vitis vinifera] (GB:CAN82634.1); contains InterPro domain Peptidase T2, asparaginase 2; (InterPro:IPR000246);L-asparaginase / L-asparagine amidohydrolase
Cluster_57	Transcripts 1
DEAD-box ATP-dependent RNA helicases	STMGO81	-0,502	-1.806	47.11	380	AT5G63120	Identical to DEAD-box ATP-dependent RNA helicase 30 (RH30) [Arabidopsis Thaliana] (GB:Q8W4R3;GB:Q0WVX4;GB:Q9FML1;GB:Q9ZRZ7); similar to DEAD box RNA helicase, putative (RH20) [Arabidopsis thaliana] (TAIR:AT1G55150.1); similar to DEAD-box ATP-dependent RNA helicase 30 (GB:Q5N7W4); similar to Os01g0911100 [Oryza sativa (japonica cultivar-group)] (GB:NP_001045158.1); similar to putative DEAD box RNA…
Cluster_58	Transcripts 0
Putative F-box/FBD/LRR-repeat protein	STMJC40	-0,167	-0,597	32.75	171	AT5G56420	Identical to F-box/FBD/LRR-repeat protein At5g56420 [Arabidopsis Thaliana] (GB:Q9FM89;GB:Q93ZF9); similar to F-box family protein [Arabidopsis thaliana] (TAIR:AT1G32375.1); similar to hypothetical protein [Vitis vinifera] (GB:CAN74740.1); contains InterPro domain Leucine-rich repeat 2 (InterPro:IPR013101); contains InterPro domain FBD (InterPro:IPR013596); contains InterPro domain Cyclin-like F-b…
Cluster_59	Transcripts 7
tRNA synthetase class I	STMIA70	-0,26	-1.028	48.39	31	OS03G34310	predicted by fgenesh;expressed protein		*
Cluster_60	Transcripts 4
Mitochondrial succinic semialdehyde dehydrogenase (SSADH)	STMDR63	-0,304	-0,665	64.8	179	AT1G79440	Encodes a mitochondrial succinic semialdehyde dehydrogenase (SSADH). Nomenclature according to Kirch, et al (2004).;ALDH5F1 (SUCCINIC SEMIALDEHYDE DEHYDROGENASE); 3-chloroallyl aldehyde dehydrogenase/ succinate-semialdehyde dehydrogenase
Cluster_61	Transcripts 0
unknown	STMIV02	-0,376	-0,416	49.18	122	AT3G16660	similar to unknown protein [Arabidopsis thaliana] (TAIR:AT3G16670.1); similar to unnamed protein product [Vitis vinifera] (GB:CAO44793.1)
Cluster_62	Transcripts 1
Ring finger protein with Membrane Anchor 1	STMGB10	-0,215	-0,582	36.36	198	AT4G03510	RMA1 encodes a novel 28 kDa protein with a RING finger motif and a C-terminal membrane-anchoring domain that is involved in the secretory pathway.;RMA1 (Ring finger protein with Membrane Anchor 1); protein binding / ubiquitin-protein ligase/ zinc ion binding
Cluster_63a	Transcripts 51
XETs	STMDB57	-1.007	-0,87	62.7	185	AT5G57550	xyloglucan endotransglycosylase-related protein (XTR3);XTR3 (XYLOGLUCAN ENDOTRANSGLYCOSYLASE 3); hydrolase, acting on glycosyl bonds		*
	STMJB14	-0,731	-0,9	63.08	130	AT5G57560	Encodes a cell wall-modifying enzyme, rapidly upregulated in response to environmental stimuli;TCH4 (TOUCH 4); hydrolase, acting on glycosyl bonds		*
	STMEI79*	-0,507	-0,369	67.74	155	AT5G13870	EXGT-A4, endoxyloglucan transferase,;EXGT-A4 (ENDOXYLOGLUCAN TRANSFERASE A4); hydrolase, acting on glycosyl bonds		*
	STMJJ17	-0,906	-0,992	68.95	190	AT4G25810	xyloglucan endotransglycosylase-related protein (XTR6);XTR6 (XYLOGLUCAN ENDOTRANSGLYCOSYLASE 6); hydrolase, acting on glycosyl bonds		*
	STMEP06	-1.162	-1.321	72.12	226	AT3G23730	Identical to Probable xyloglucan endotransglucosylase/hydrolase protein 16 precursor (XTH16) [Arabidopsis Thaliana] (GB:Q8LG58;GB:Q9LK45); similar to XTR7 (XYLOGLUCAN ENDOTRANSGLYCOSYLASE 7), hydrolase, acting on glycosyl bonds [Arabidopsis thaliana] (TAIR:AT4G14130.1); similar to xyloglucan endotransglycosylase/hydrolase precursor XTH-21 [Populus tremula x Populus tremuloides] (GB:ABM91075.1); c…		*
	STMIH73	-0,469	-0,551	69.23	156	AT4G25810	xyloglucan endotransglycosylase-related protein (XTR6);XTR6 (XYLOGLUCAN ENDOTRANSGLYCOSYLASE 6); hydrolase, acting on glycosyl bonds		*
	STMER63	-0,89	-0,784	62.24	241	AT5G57550	xyloglucan endotransglycosylase-related protein (XTR3);XTR3 (XYLOGLUCAN ENDOTRANSGLYCOSYLASE 3); hydrolase, acting on glycosyl bonds		*
	STMEQ95	-1.018	-1.106	67.14	140	AT4G14130	xyloglucan endotransglycosylase-related protein (XTR7);XTR7 (XYLOGLUCAN ENDOTRANSGLYCOSYLASE 7); hydrolase, acting on glycosyl bonds		*
	STMEP57	-0,563	-0,49	57	100	AT3G23730	Identical to Probable xyloglucan endotransglucosylase/hydrolase protein 16 precursor (XTH16) [Arabidopsis Thaliana] (GB:Q8LG58;GB:Q9LK45); similar to XTR7 (XYLOGLUCAN ENDOTRANSGLYCOSYLASE 7), hydrolase, acting on glycosyl bonds [Arabidopsis thaliana] (TAIR:AT4G14130.1); similar to xyloglucan endotransglycosylase/hydrolase precursor XTH-21 [Populus tremula x Populus tremuloides] (GB:ABM91075.1); c…		*
	STMIG22	-0,691	-0,731	70.05	197	AT4G25810	xyloglucan endotransglycosylase-related protein (XTR6);XTR6 (XYLOGLUCAN ENDOTRANSGLYCOSYLASE 6); hydrolase, acting on glycosyl bonds		*
	STMHG34	-0,868	-0,873	62.21	172	AT3G23730	Identical to Probable xyloglucan endotransglucosylase/hydrolase protein 16 precursor (XTH16) [Arabidopsis Thaliana] (GB:Q8LG58;GB:Q9LK45); similar to XTR7 (XYLOGLUCAN ENDOTRANSGLYCOSYLASE 7), hydrolase, acting on glycosyl bonds [Arabidopsis thaliana] (TAIR:AT4G14130.1); similar to xyloglucan endotransglycosylase/hydrolase precursor XTH-21 [Populus tremula x Populus tremuloides] (GB:ABM91075.1); c…		*
Cluster_63b	STMGH65	-0,587	-0,544	86	250	AT1G07890	Encodes a cytosolic ascorbate peroxidase APX1. Ascorbate peroxidases are enzymes that scavenge hydrogen peroxide in plant cells. Eight types of APX have been described for Arabidopsis: three cytosolic (APX1, APX2, APX6), two chloroplastic types (stromal sAPX, thylakoid tAPX), and three microsomal (APX3, APX4, APX5) isoforms. At least part of the induction of heat shock proteins during light stres…		*
Cytosolic ascorbate peroxidase	STMHU05	0,281	0,319	86.24	218	AT3G09640	Encodes a cytosolic ascorbate peroxidase APX2. Ascorbate peroxidases are enzymes that scavenge hydrogen peroxide in plant cells. Eight types of APX have been described for Arabidopsis: three cytosolic (APX1, APX2, APX6), two chloroplastic types (stromal sAPX, thylakoid tAPX), and three microsomal (APX3, APX4, APX5) isoforms.;APX2 (ASCORBATE PEROXIDASE 2); L-ascorbate peroxidase		*
Cluster_63c	STMGX21*	0,238	0,014	76.76	185	AT1G18800	Double nrp1-1 nrp2-1 mutants show arrest of cell cycle progression at G2/M and disordered cellular organization occurred in root tips. Localize in the nucleus and can form homomeric and heteromeric protein complexes with NRP1. Bind histones Histone2A and Histone2B and associate with chromatin in vivo.;NRP2 (NAP1-RELATED PROTEIN 2); DNA binding / chromatin binding / histone binding		*
NRP	STMGI55*	0,242	0,205	72.46	167	AT1G18800	Double nrp1-1 nrp2-1 mutants show arrest of cell cycle progression at G2/M and disordered cellular organization occurred in root tips. Localize in the nucleus and can form homomeric and heteromeric protein complexes with NRP1. Bind histones Histone2A and Histone2B and associate with chromatin in vivo.;NRP2 (NAP1-RELATED PROTEIN 2); DNA binding / chromatin binding / histone binding		*
	STMGY22*	0,251	0,286	70.4	223	AT1G18800	Double nrp1-1 nrp2-1 mutants show arrest of cell cycle progression at G2/M and disordered cellular organization occurred in root tips. Localize in the nucleus and can form homomeric and heteromeric protein complexes with NRP1. Bind histones Histone2A and Histone2B and associate with chromatin in vivo.;NRP2 (NAP1-RELATED PROTEIN 2); DNA binding / chromatin binding / histone binding		*
Cluster_64	Transcripts 11
Sec24-like proteins	STMGF51	-0,32	-2.581	72.02	243	AT3G44340	homologous to yeast and animal Sec24 proteins; expression in yeast cells enhances their survival under oxidative stress conditions.;CEF (CLONE EIGHTY-FOUR); transporter		*
Cluster_65	Transcripts 6
Loss of the timing of Et and Ja biosynthesis 1	STMEP35*	-0,351	-0,194	76.7	206	AT5G10860	Identical to Uncharacterized protein At5g10860, mitochondrial precursor [Arabidopsis Thaliana] (GB:Q9LEV3); similar to unknown protein [Arabidopsis thaliana] (TAIR:AT1G47271.1); similar to unnamed protein product [Vitis vinifera] (GB:CAO21273.1); contains InterPro domain Cystathionine beta-synthase, core (InterPro:IPR000644);CBS domain-containing protein
Cluster_66	Transcripts 0
unknown	STMGL31	0,224	-0,534	24.04	104	AT5G08440	similar to unknown protein [Arabidopsis thaliana] (TAIR:AT5G23490.1); similar to unnamed protein product [Vitis vinifera] (GB:CAO67077.1)
Cluster_67	Transcripts 0
JAZs	STMCV86	-0,318	-0,529	40.65	123	AT3G17860	JAZs are direct targets of the SCFCOI1 E3 ubiquitin-ligase and JA treatment induces their proteasome-mediated degradation. Furthermore, JAI3 negatively regulates the key transcriptional activator of JA responses, AtMYC2.		*
Cluster_68	Transcripts 43
putative UVB-resistance protein	STMGM83	-0,243	-0,412	74.51	204	AT1G19880	similar to UVR8 (UVB-RESISTANCE 8) [Arabidopsis thaliana] (TAIR:AT5G63860.1); similar to UVB-resistance protein UVR8 [Brassica rapa] (GB:ABV89658.1); similar to Os04g0662800 [Oryza sativa (japonica cultivar-group)] (GB:NP_001054159.1); similar to unnamed protein product [Vitis vinifera] (GB:CAO61033.1); contains InterPro domain Regulator of chromosome condensation, RCC1 (InterPro:IPR000408); cont…
Cluster_69	Transcripts 43
aminotransferases	STMEO76	-0,18	-0,325	83.77	191	AT1G70580	Similar to glutamate-glyoxylate transaminase enzyme encoded by AOAT1;AOAT2 (ALANINE-2-OXOGLUTARATE AMINOTRANSFERASE 2); alanine transaminase		*	*
Cluster_70	Transcripts 3
Digalactosyl diacylglycerol deficient protein	STMEZ94	-0,338	-0,749	64.78	230	AT3G11670	Responsible for the final assembly of galactolipids in photosynthetic membranes. Provides stability to the PS I core complex (e.g. subunits PsaD, PsaE).;DGD1 (DIGALACTOSYL DIACYLGLYCEROL DEFICIENT 1); galactolipid galactosyltransferase
Cluster_71	Transcripts 0
	STMGJ38	-0,472	-0,548				No Sequence Available
Cluster_72	Transcripts 8
Aminotransferase	STMGU10	-0,147	0,346	76.84	190	AT3G22200	Genetically redundant with POP3;mediates pollen tube guidance. Double mutants are self sterile; gamma-aminobutyrate transaminase subunit precursor; nuclear gene for mitochondrial product. Encodes gamma-aminobutyrate transaminase that uses pyruvate instead of alpha-ketoglutarate as cosubstrate.;POP2 (POLLEN-PISTIL INCOMPATIBILITY 2); 4-aminobutyrate transaminase
Cluster_73	Transcripts 0
unknown	STMIR90	0,378	-0,631	32.2	59	AT1G63206	similar to unknown protein [Arabidopsis thaliana] (TAIR:AT1G63190.1); contains InterPro domain Cystatin-related, plant (InterPro:IPR006525)
Cluster_74	Transcripts 0
Putative YABBY transcription factor	STMER38	-0,259	-1.072	60.51	157	AT1G08465	Member of the YABBY family of Arabidopsis proteins involved in the abaxial cell fate specification in lateral organs;YAB2 (YABBY 2); transcription factor
Cluster_75	Transcripts 16
NADPH:protochlorophyllide oxidoreductases	STMDH13	0,202	0,281	84.23	222	AT5G54190	light-dependent NADPH:protochlorophyllide oxidoreductase A;PORA (Protochlorophyllide reductase A); oxidoreductase/ protochlorophyllide reductase
Cluster_76	Transcripts 0
3-methylcrotonyl-CoA carboxylase 1	STMIT78	-0,346	-0,791	50.53	95	AT1G03090	MCCA is the biotinylated subunit of the dimer MCCase, which is involved in leucine degradation. Both subunits are nuclear coded and the active enzyme is located in the mitochondrion.;MCCA (3-methylcrotonyl-CoA carboxylase 1)
Cluster_77	Transcripts 0
unknown	STMDS15	0,841	-0,595	43.8	121	AT1G78915	similar to unknown [Populus trichocarpa] (GB:ABK95143.1); contains InterPro domain Tetratricopeptide-like helical; (InterPro:IPR011990); contains InterPro domain Tetratricopeptide region (InterPro:IPR013026);binding
Cluster_78	Transcripts 3
Putative protein kinase family	STMHE11	-0,192	-0,286	84.82	191	AT3G13670	similar to protein kinase family protein [Arabidopsis thaliana] (TAIR:AT2G25760.2); similar to protein kinase family protein [Arabidopsis thaliana] (TAIR:AT2G25760.1); similar to protein kinase family protein [Arabidopsis thaliana] (TAIR:AT5G18190.2); similar to unnamed protein product [Vitis vinifera] (GB:CAO22020.1); similar to hypothetical protein [Vitis vinifera] (GB:CAN69523.1); similar to p…
Cluster_79	Transcripts 1
putative nucleic acid binding protein	STMCH95	-0,361	-0,33	60	150	AT2G40960	similar to nucleic acid binding [Arabidopsis thaliana] (TAIR:AT3G56680.1); similar to hypothetical protein [Vitis vinifera] (GB:CAN73572.1); contains InterPro domain Single-stranded nucleic acid binding R3H; (InterPro:IPR001374);nucleic acid binding
Cluster_80	Transcripts 0
Putative phosphoinositide binding protein	STMGZ60	-0,197	-2	50	138	AT2G30880	similar to unnamed protein product [Vitis vinifera] (GB:CAO69984.1); contains InterPro domain Pleckstrin-like (InterPro:IPR001849); contains InterPro domain Pleckstrin homology-type (InterPro:IPR011993);pleckstrin homology (PH) domain-containing protein
Cluster_81	Transcripts 0
Histone H2B.3	STMIZ46	0,7	0,346	95.35	86	AT2G28720	Identical to Histone H2B.3 [Arabidopsis Thaliana] (GB:Q9SI96); similar to HTB4, DNA binding [Arabidopsis thaliana] (TAIR:AT5G59910.1); similar to unnamed protein product [Vitis vinifera] (GB:CAO68858.1); similar to unnamed protein product [Vitis vinifera] (GB:CAO21711.1); similar to unknown [Populus trichocarpa] (GB:ABK94388.1); contains InterPro domain Histone-fold; (InterPro:IPR009072); contain…
Cluster_82	Transcripts 2
Putative aspartyl protease	STMCR83	0,412	-0,957	62.12	66	AT3G02740	similar to aspartyl protease family protein [Arabidopsis thaliana] (TAIR:AT5G36260.1); similar to unnamed protein product [Vitis vinifera] (GB:CAO22948.1); contains InterPro domain Peptidase aspartic, catalytic; (InterPro:IPR009007); contains InterPro domain Peptidase A1; (InterPro:IPR001461);aspartyl protease family protein
Cluster_83	Transcripts 0
	STMEZ26	-0,588	-0,668				No Similarity
Cluster_84	Transcripts 3
putative proton-dependent oligopeptide transport (POT) protein	STMGL86	-0,236	0,268	71.73	191	AT1G68570	similar to proton-dependent oligopeptide transport (POT) family protein [Arabidopsis thaliana] (TAIR:AT3G54140.1); similar to unnamed protein product [Vitis vinifera] (GB:CAO42129.1); similar to unnamed protein product [Vitis vinifera] (GB:CAO18244.1); similar to hypothetical protein OsI_021662 [Oryza sativa (indica cultivar-group)] (GB:EAZ00430.1); contains InterPro domain TGF-beta receptor, typ…
Cluster_85	Transcripts 0
putative 5' nucleotidase family protein	STMEG03	-0,183	-0,484	86.44	177	AT5G48960	similar to 5' nucleotidase family protein [Arabidopsis thaliana] (TAIR:AT1G75210.1); similar to unnamed protein product [Vitis vinifera] (GB:CAO70936.1); similar to unknown [Populus trichocarpa] (GB:ABK95470.1); similar to hypothetical protein OsJ_001087 [Oryza sativa (japonica cultivar-group)] (GB:EAZ11262.1); contains InterPro domain HAD-superfamily hydrolase, subfamily IG, 5'-nucleotidase (Int…
Cluster_86	Transcripts 0
putative kinase interacting family protein	STMGB42	-0,226	-0,444	29.41	68	AT1G33500	similar to kinase interacting family protein [Arabidopsis thaliana] (TAIR:AT3G22790.1); similar to unnamed protein product [Vitis vinifera] (GB:CAO15598.1); similar to Os08g0320300 [Oryza sativa (japonica cultivar-group)] (GB:NP_001061527.1)
Cluster_87	Transcripts 0
similar to lipid-binding serum glycoprotein family	STMCM22	-0,21	-0,286	49.43	176	AT1G04970	similar to lipid-binding serum glycoprotein family protein [Arabidopsis thaliana] (TAIR:AT3G20270.2); similar to lipid-binding serum glycoprotein family protein [Arabidopsis thaliana] (TAIR:AT3G20270.1); similar to unnamed protein product [Vitis vinifera] (GB:CAO24091.1); contains InterPro domain Lipid-binding serum glycoprotein; (InterPro:IPR001124);lipid-binding serum glycoprotein family protein		*	*
Cluster_88	Transcripts 4
RAN GTPases	STMHH72	0,218	0,3	97.27	110	AT5G55190	A member of RAN GTPase gene family. Encodes a small soluble GTP-binding protein. Likely to be involved in nuclear translocation of proteins. May also be involved in cell cycle progression.;RAN3; GTP binding
Cluster_89	Transcripts 0
putative to pentatricopeptide (PPR) repeat-containing protein	STMGZ14	0,231	0,361	49.17	181	AT3G50420	similar to pentatricopeptide (PPR) repeat-containing protein [Arabidopsis thaliana] (TAIR:AT4G13650.1); similar to unnamed protein product [Vitis vinifera] (GB:CAO67254.1); contains InterPro domain Tetratricopeptide-like helical; (InterPro:IPR011990); contains InterPro domain Pentatricopeptide repeat (InterPro:IPR002885);pentatricopeptide (PPR) repeat-containing protein
Cluster_90	Transcripts 0
	STMGZ50	-0,223	-1.033				No Sequence Available
Cluster_91	Transcripts 0
putative protein phosphatase 2C-related	STMGB50	-0,263	-0,41	45.36	97	AT4G16580	similar to 5-azacytidine resistance protein -related [Arabidopsis thaliana] (TAIR:AT5G66720.1); similar to hypothetical protein [Vitis vinifera] (GB:CAN83089.1); contains InterPro domain Protein phosphatase 2C-related; (InterPro:IPR001932);catalytic
Cluster_92	Transcripts 2
putative methyladenine glycosylase family protein	STMEM48	-0,385	-0,814	38.57	223	AT5G44680	similar to methyladenine glycosylase family protein [Arabidopsis thaliana] (TAIR:AT3G12710.1); similar to unnamed protein product [Vitis vinifera] (GB:CAO15289.1); contains InterPro domain DNA glycosylase; (InterPro:IPR011257); contains InterPro domain Methyladenine glycosylase; (InterPro:IPR005019);methyladenine glycosylase family protein		*
Cluster_93	Transcripts 0
Embryo defective 2745/pentatricopeptide (PPR) repeat-containing protein	STMCQ59	-0,27	-0,618	44.83	29	AT1G09680	similar to EMB2745 (EMBRYO DEFECTIVE 2745) [Arabidopsis thaliana] (TAIR:AT5G39710.1); similar to hypothetical protein [Vitis vinifera] (GB:CAN83994.1); similar to unnamed protein product [Vitis vinifera] (GB:CAO44725.1); contains InterPro domain Pentatricopeptide repeat (InterPro:IPR002885);pentatricopeptide (PPR) repeat-containing protein
Cluster_94	Transcripts 0
DORMANCY-ASSOCIATED PROTEINs	STMEM11	-1.034	-0,281	50	128	AT1G28330	dormancy-associated protein (DRM1);DRM1 (DORMANCY-ASSOCIATED PROTEIN 1)
	STMGE78*	-0,693	-0,373	48.78	123	AT2G33830	similar to DRM1 (DORMANCY-ASSOCIATED PROTEIN 1) [Arabidopsis thaliana] (TAIR:AT1G28330.1); similar to auxin-repressed protein [Brassica oleracea] (GB:AAL67436.1); contains InterPro domain Dormancyauxin associated (InterPro:IPR008406);dormancy/auxin associated family protein
Cluster_95	Transcripts 7
	STMCJ45	-0,221	-0,324				No Similarity
Cluster_96	Transcripts 1
Fe-superoxide dismutase	STMJG34	0,228	0,611	60.41	245	AT5G51100	Fe superoxide dismutase whose mRNA levels are increased in response to exposure to UV-B.;FSD2 (FE SUPEROXIDE DISMUTASE 2); iron superoxide dismutase		*
Cluster_97	Transcripts 0
RWP-RK domain-containing protein	STMIX46	-0,338	-0,377	65.71	105	AT2G43500	similar to RWP-RK domain-containing protein [Arabidopsis thaliana] (TAIR:AT3G59580.1); similar to RWP-RK domain-containing protein [Arabidopsis thaliana] (TAIR:AT3G59580.2); similar to unnamed protein product [Vitis vinifera] (GB:CAO46233.1); similar to hypothetical protein [Vitis vinifera] (GB:CAN71840.1); similar to NIN-like protein 2 [Lotus japonicus] (GB:CAE30325.1); contains InterPro domain …
Cluster_98	Transcripts 1
PSII-S (CP22)	STMCD24	0,333	0,324	89.19	111	AT1G44575	Encoding PSII-S (CP22), a ubiquitous pigment-binding protein associated with photosystem II (PSII) of higher plants. Involved in nonphotochemical quenching rather than in photosynthesis. Mutant has a normal violaxanthin cycle but has a limited capacity of quenching singlet excited chlorophylls and is tolerant to lipid peroxidation.;NPQ4 (NONPHOTOCHEMICAL QUENCHING)
Cluster_99	Transcripts 0
Putative basic helix-loop-helix TF	STMIS28	-0,405	-2.306	62.11	190	AT3G24140	Encodes a basic helix-loop-helix transcription factor whose activity is required to promote differentiation of stomatal guard cells and to halt proliferative divisions in their immediate precursors. Both transcript and protein are expressed in and are required for halting divisions at the end of the stomatal lineage. It also has a role in the promotion of guard cell fate and in controlling the tr…
Cluster_100	Transcripts 0
putative similar to BAM2/BMY9 (BETA-AMYLASE 2)	STMIR91	0,617	-0,926	33.33	33	AT2G45880	similar to BAM2/BMY9 (BETA-AMYLASE 2), beta-amylase [Arabidopsis thaliana] (TAIR:AT4G00490.1); similar to unnamed protein product [Vitis vinifera] (GB:CAO39608.1); similar to hypothetical protein OsJ_029213 [Oryza sativa (japonica cultivar-group)] (GB:EAZ45730.1); similar to unnamed protein product [Vitis vinifera] (GB:CAO39607.1); contains InterPro domain BZR1, transcriptional repressor (InterPr…
Cluster_101	Transcripts 34
Plasma membrane intrinsic proteins (Aquaporins)	STMCS35	-0,518	-0,563	92.64	163	AT4G23400	Identical to Probable aquaporin PIP1-5 (PIP1-5) [Arabidopsis Thaliana] (GB:Q8LAA6;GB:O81736); similar to TMP-C (PLASMA MEMBRANE INTRINSIC PROTEIN 1,4), water channel [Arabidopsis thaliana] (TAIR:AT4G00430.1); similar to trans-membrane water channel protein [Brassica juncea] (GB:ABO71659.2); similar to plasma membrane aquaporin (PAQ1) [Raphanus sativus] (GB:BAA32777.1); contains InterPro domain Aq…		*
	STMGW25	-0,421	-0,625	91.33	196	AT1G01620	a member of the plasma membrane intrinsic protein subfamily PIP1. localizes to the plasma membrane and exhibits water transport activity in Xenopus oocyte. expressed ubiquitously and protein level decreases slightly during leaf development.;PIP1C (PLASMA MEMBRANE INTRINSIC PROTEIN 1;3)		*
	STMIQ12	-0,41	-0,467	85.19	135	AT2G37180	a member of the plasma membrane intrinsic protein PIP2. functions as aquaporin and is involved in dessication.;RD28 (plasma membrane intrinsic protein 2;3); water channel		*
	STMCJ96	-0,49	-0,813	73.47	98	AT3G53420	a member of the plasma membrane intrinsic protein subfamily PIP2. localizes to the plasma membrane and exhibits water transport activity in Xenopus oocyte. expressed specifically in the vascular bundles and protein level increases slightly during leaf dev;PIP2A (plasma membrane intrinsic protein 2;1)		*
	STMEQ06	-0,545	-0,51	84.15	164	AT2G37170	a member of the plasma membrane intrinsic protein subfamily PIP2. localizes to the plasma membrane and exhibits water transport activity in Xenopus oocyte. expressed specifically in the vascular bundles and protein level increases slightly during leaf dev;PIP2B (plasma membrane intrinsic protein 2;2); water channel		*
	STMHZ35	-0,453	-0,349	83.7	227	AT2G37170	a member of the plasma membrane intrinsic protein subfamily PIP2. localizes to the plasma membrane and exhibits water transport activity in Xenopus oocyte. expressed specifically in the vascular bundles and protein level increases slightly during leaf dev;PIP2B (plasma membrane intrinsic protein 2;2); water channel		*
	STMEK85	-0,317	-0,598	84.65	202	AT4G35100	a member of the plasma membrane intrinsic protein PIP. functions as aquaporin. Salt-stress-inducible MIP;PIP3 (PLASMA MEMBRANE INTRINSIC PROTEIN 3); water channel		*
	STMIT13	-0,317	-0,535	73.85	195	AT2G37170	a member of the plasma membrane intrinsic protein subfamily PIP2. localizes to the plasma membrane and exhibits water transport activity in Xenopus oocyte. expressed specifically in the vascular bundles and protein level increases slightly during leaf dev;PIP2B (plasma membrane intrinsic protein 2;2); water channel		*
	STMCQ72	-0,345	-0,424	87.4	246	AT4G00430	a member of the plasma membrane intrinsic protein subfamily PIP1.;TMP-C (plasma membrane intrinsic protein 1;4)		*
Cluster_102	Transcripts 7
60S ribosomal protein, Arp	STMGQ26	0,288	-0,283	83.44	151	AT1G61580	Identical to 60S ribosomal protein L3-2 (ARP2) [Arabidopsis Thaliana] (GB:P22738;GB:Q9SY92); similar to ARP1 (ARABIDOPSIS RIBOSOMAL PROTEIN 1), structural constituent of ribosome [Arabidopsis thaliana] (TAIR:AT1G43170.2); similar to ARP1 (ARABIDOPSIS RIBOSOMAL PROTEIN 1), structural constituent of ribosome [Arabidopsis thaliana] (TAIR:AT1G43170.3); similar to ARP1 (ARABIDOPSIS RIBOSOMAL PROTEIN 1…
Cluster_103	Transcripts 4
putative nodulin MtN3 family protein	STMDE38	0,285	0,44	31.58	38	AT1G21460	similar to nodulin MtN3 family protein [Arabidopsis thaliana] (TAIR:AT4G10850.1); similar to unnamed protein product [Vitis vinifera] (GB:CAO60898.1); contains InterPro domain MtN3 and saliva related transmembrane protein (InterPro:IPR004316);nodulin MtN3 family protein		*
Cluster_104	Transcripts 50
F-box/LRR-repeat proteins	STMEP09*	-0,511	-0,436	41.38	29	OS12G03670	predicted by fgenesh;D-mannose binding lectin family protein
	STMCM91*	-0,391	-0,392	51.63	215	AT2G25490	Encodes an F-box protein involved in the ubiquitin/proteasome-dependent proteolysis of EIN3.;EBF1 (EIN3-BINDING F BOX PROTEIN 1); ubiquitin-protein ligase
Cluster_105	Transcripts 13
pyruvate kinases	STMDG22	-0,694	-0,787	91.94	62	AT3G22960	encodes a chloroplast pyruvate kinase alpha subunit. Important for seed oil biosynthesis. Ubiquitously expressed, with significantly increased expression in maturing seeds.;pyruvate kinase, putative		*
Cluster_106	Transcripts 4
DUF597 zinc-binding family protein	STMIZ10	-0,452	-0,338	80.36	168	AT4G17900	similar to zinc-binding family protein [Arabidopsis thaliana] (TAIR:AT1G32700.1); similar to hypothetical protein [Vitis vinifera] (GB:CAN63851.1); contains InterPro domain Protein of unknown function DUF597 (InterPro:IPR006734);zinc-binding family protein		*
Cluster_107	Transcripts 0
	STMJD53	0,286	0,357				No Sequence Available
Cluster_108	Transcripts 43
unknown	STMDM75	-0,348	-0,417	52.34	128	AT3G07470	similar to unknown protein [Arabidopsis thaliana] (TAIR:AT3G07460.1); similar to unnamed protein product [Vitis vinifera] (GB:CAO17046.1); similar to hypothetical protein [Vitis vinifera] (GB:CAN74376.1); contains InterPro domain Protein of unknown function DUF538 (InterPro:IPR007493)		*	*
Cluster_109	Transcripts 0
Putative Origin Recognition Complex subunit 1b	STMCM50	-0,191	-1.102	81.08	37	AT4G12620	Origin Recognition Complex subunit 1b. Involved in the initiation of DNA replication. Regulated transcriptionally during cell cycle, peaking at G1/S-phase. Target of E2F/DF family of transcription factors. Interacts with ORC2 and ORC5. Highly expressed in proliferating cells. Expression levels are independent of light regime.;ATORC1B/ORC1B/UNE13 (ORIGIN OF REPLICATION COMPLEX 1B, unfertilized emb…
Cluster_110	Transcripts 0
unknown	STMCG59	-0,362	-1.993	36.11	72	AT3G58470	similar to Os03g0749900 [Oryza sativa (japonica cultivar-group)] (GB:NP_001051279.1); similar to predicted protein [Physcomitrella patens subsp. patens] (GB:EDQ56592.1); contains domain PTHR13200 (PTHR13200)
Cluster_111	Transcripts 1
type 2A protein serine/threonine phosphatase	STMDZ83	-0,265	-0,449	88	125	AT1G17720	type 2A protein serine/threonine phosphatase 55 kDa B;ATB BETA (Arabidopsis thaliana serine/threonine protein phosphatase 2A 55 kDa regulatory subunit B beta isofor); nucleotide binding
Cluster_112	Transcripts 18
60S ribosomal protein	STMDI15	0,705	-0,37				No Similarity		*	*
	STMDS45	0,925	-0,608	90.15	132	ATCG00790	rpl16;ribosomal protein L16;		*	*
	STMDS44	0,91	-0,66	90.32	124	ATCG00790	rpl16;ribosomal protein L16;		*	*
Cluster_113a	Transcripts 55
cyclin-dependent kinase D	STMIU96	0,158	0,267	46.23	106	AT1G18040	Identical to Cyclin-dependent kinase D-3 (CDKD-3) [Arabidopsis Thaliana] (GB:Q9LMT0;GB:Q9LM42); similar to AT,CDKD,1/CAK3AT/CDKD1,1 (CYCLIN-DEPENDENT KINASE D1,1), kinase [Arabidopsis thaliana] (TAIR:AT1G73690.1); similar to CDK-activating kinase [Medicago sativa subsp. x varia] (GB:AAK97227.1); contains InterPro domain Serine/threonine protein kinase; (InterPro:IPR002290); contains InterPro doma…		*	*
Cluster_113b
universal stress protein	STMID92*	-0,887	-0,299	56.3	119	AT3G58450	similar to universal stress protein (USP) family protein [Arabidopsis thaliana] (TAIR:AT3G11930.1); similar to unnamed protein product [Vitis vinifera] (GB:CAO39871.1); contains InterPro domain UspA; (InterPro:IPR006016); contains InterPro domain Universal stress protein (Usp) (InterPro:IPR006015); contains InterPro domain Rossmann-like alpha/beta/alpha sandwich fold (InterPro:IPR014729);universa…		*	*
Cluster_114	Transcripts 2
PGIP-like	STMCK43	0,575	0,506	50	208	AT5G06870	polygalacturonase inhibiting protein 2 (PGIP2) mRNA,;PGIP2 (POLYGALACTURONASE INHIBITING PROTEIN 2); protein binding
Cluster_115	Transcripts 5
Clp protease	STMER08	0,175	0,292	94.2	207	AT5G50920	Encodes a protein that is similar to ATP-dependent Clp protease ATP-binding subunit / ClpC. Involved in protein import into the chloroplast. May provide ATP source that drives the TIC (Translocon at the Inner envelope membrane of Chloroplasts) translocation machinery.;CLPC (HEAT SHOCK PROTEIN 93-V); ATP binding / ATPase		*
Cluster_116	Transcripts 2
Histone H2B.3	STMJE95	0,729	0,419	97.83	92	AT2G28720	Identical to Histone H2B.3 [Arabidopsis Thaliana] (GB:Q9SI96); similar to HTB4, DNA binding [Arabidopsis thaliana] (TAIR:AT5G59910.1); similar to unnamed protein product [Vitis vinifera] (GB:CAO68858.1); similar to unnamed protein product [Vitis vinifera] (GB:CAO21711.1); similar to unknown [Populus trichocarpa] (GB:ABK94388.1); contains InterPro domain Histone-fold; (InterPro:IPR009072); contain…
Cluster_117	Transcripts 6
glutamate dehydrogenases	STMJL47	-0,538	-0,533	74.44	223	AT1G51720	similar to GDH2 (GLUTAMATE DEHYDROGENASE 2), oxidoreductase [Arabidopsis thaliana] (TAIR:AT5G07440.1); similar to GDH2 (GLUTAMATE DEHYDROGENASE 2) [Arabidopsis thaliana] (TAIR:AT5G07440.2); similar to hypothetical protein OsJ_002154 [Oryza sativa (japonica cultivar-group)] (GB:EAZ12329.1); similar to hypothetical protein [Vitis vinifera] (GB:CAN69269.1); similar to unnamed protein product [Vitis …
	STMIX11	-0,324	-0,594	88.63	255	AT5G18170	Encodes a protein of 43 kDa (GDH1-alpha) that contains a putative mitochondrial transit polypeptides and NAD(H)- and alpha-ketoglutarate-binding domains. Mitochondrial localization confirmed by subcellular fractionation. Combines in several ratios with GDH2 protein (GDH-beta) to form seven isoenzymes. Catalyzes the cleavage of glycine residues. May be involved in ammonia assimilation under condit…
Cluster_118	Transcripts 0
possible acetyl-CoA carboxylase	STMIX24	-0,303	-0,5	66.92	266	AT2G38040	encodes the carboxyltransferase alpha subunit of acetyl-CoA carboxylase, involved in de novo fatty acid biosynthesis;CAC3 (acetyl co-enzyme A carboxylase carboxyltransferase alpha subunit); acetyl-CoA carboxylase
Cluster_119	Transcripts 7
osmotin-like protein	STMIT44	-0,525	0,36	67.26	168	AT4G11650	osmotin-like protein;ATOSM34 (OSMOTIN 34)		*
Cluster_120	Transcripts 3
unknown	STMGU83	-0,344	-0,272	52.46	183	AT4G25690	similar to unknown protein [Arabidopsis thaliana] (TAIR:AT4G25670.1); similar to hypothetical protein [Vitis vinifera] (GB:CAN66701.1)
Cluster_121	Transcripts 9
putative O-methyltransferase family 2 proteins	STMGA58	-0,482	-1.087	37.33	217	AT4G35150	similar to O-methyltransferase family 2 protein [Arabidopsis thaliana] (TAIR:AT4G35160.1); similar to unnamed protein product [Vitis vinifera] (GB:CAO47448.1); contains InterPro domain O-methyltransferase, COMT, eukaryota (InterPro:IPR016461); contains InterPro domain Plant methyltransferase dimerisation; (InterPro:IPR012967); contains InterPro domain O-methyltransferase, family 2; (InterPro:IPR0…
Cluster_122	Transcripts 0
chlorophyll binding protein D1	STMCV20	-0,591	-2.063	84.06	69	ATCG00020	psbA;PSII 32 KDa protein;
Cluster_123	Transcripts 0
	STMHG30	-0,572	-0,509				No Sequence Available
Cluster_124	Transcripts 0
	STMBB11	0,364	0,503				No Sequence Available
Cluster_125	Transcripts 0
	STMEA93	-0,218	-0,436				No Sequence Available
Cluster_126	Transcripts 3
DREB proteins	STMDQ47	-0,207	-0,351	25.76	66	OS11G11920	predicted by fgenesh;resistance protein, putative, expressed
Cluster_127	Transcripts 2
vesicle-associated membrane family protein (VAMP)	STMDS14	0,78	-0,401	25.29	170	AT4G00170	similar to VAP27-1 (VAMP/SYNAPTOBREVIN-ASSOCIATED PROTEIN 27-1), protein binding [Arabidopsis thaliana] (TAIR:AT3G60600.1); similar to unnamed protein product [Vitis vinifera] (GB:CAO24506.1); contains InterPro domain VAMP-associated (InterPro:IPR016763); contains InterPro domain PapD-like (InterPro:IPR008962); contains InterPro domain Major sperm protein; (InterPro:IPR000535);vesicle-associated …
Cluster_128	Transcripts 0
	STMJM08	0,22	0,276				No Similarity
Cluster_129	Transcripts 0
	STMIM64	0,245	-0,43				No Sequence Available
Cluster_130	Transcripts 0
unknown	STMGB20	-0,175	-0,5	28.18	110	OS01G02730	predicted by fgenesh;TAK14, putative, expressed
Cluster_131	Transcripts 2
copper chaperone (CCH)-related	STMHK61	0,187	-0,31	71.85	135	AT4G39700	similar to heavy-metal-associated domain-containing protein / copper chaperone (CCH)-related [Arabidopsis thaliana] (TAIR:AT4G08570.1); similar to unnamed protein product [Vitis vinifera] (GB:CAO71803.1); contains InterPro domain Heavy metal transport/detoxification protein; (InterPro:IPR006121);heavy-metal-associated domain-containing protein / copper chaperone (CCH)-related
Cluster_132a	Transcripts 16
hydrolase, alpha/beta fold family protein	STMGN81	-0,229	-1.444	77.16	162	AT1G73480	similar to hydrolase, alpha/beta fold family protein [Arabidopsis thaliana] (TAIR:AT1G18360.1); similar to unnamed protein product [Vitis vinifera] (GB:CAO68547.1); contains InterPro domain Alpha/beta hydrolase; (InterPro:IPR003089); contains InterPro domain Alpha/beta hydrolase fold-1 (InterPro:IPR000073);hydrolase, alpha/beta fold family protein		*
Cluster_132b
hydrolase, alpha/beta fold family protein	STMJB30	0,243	0,394	75.36	69	AT1G52760	similar to hydrolase, alpha/beta fold family protein [Arabidopsis thaliana] (TAIR:AT1G11090.1); similar to unnamed protein product [Vitis vinifera] (GB:CAO46025.1); contains InterPro domain Alpha/beta hydrolase; (InterPro:IPR003089); contains InterPro domain Alpha/beta hydrolase fold-1 (InterPro:IPR000073);esterase/lipase/thioesterase family protein		*
Cluster_133	Transcripts 0
putative caleosin-related family protein	STMGF23	-0,219	-0,348	36.7	109	AT1G70670	similar to caleosin-related family protein [Arabidopsis thaliana] (TAIR:AT1G70680.1); similar to Os06g0254700 [Oryza sativa (japonica cultivar-group)] (GB:NP_001057304.1); similar to hypothetical protein OsI_021622 [Oryza sativa (indica cultivar-group)] (GB:EAZ00390.1); contains InterPro domain Caleosin related (InterPro:IPR007736);caleosin-related family protein		*	*
Cluster_134	Transcripts 0
mitochondrial substrate carrier family protein	STMGD30	-0,221	-0,376	66.15	130	AT1G72820	similar to mitochondrial substrate carrier family protein [Arabidopsis thaliana] (TAIR:AT5G26200.1); similar to unknown [Populus trichocarpa x Populus deltoides] (GB:ABK96364.1); contains InterPro domain Mitochondrial substrate carrier; (InterPro:IPR001993); contains InterPro domain Mitochondrial carrier protein; (InterPro:IPR002067);mitochondrial substrate carrier family protein
Cluster_135	Transcripts 16
Adenosine kinase 2 proteins	STMDF15	0,511	0,315	84.03	144	AT5G03300	Encodes adenosine kinase 2 (ADK2), a typical, constitutively expressed housekeeping enzyme. Shows a high sequence identity with ADK1. Involved in salvage synthesis of adenylates and methyl recycling. Enzyme activity is substantially inhibited in roots, siliques and dry seeds by an unknown compound. May contribute to cytokinin interconversion.;ADK2 (ADENOSINE KINASE 2); kinase		*
Cluster_136	Transcripts 14
Auxin inducible transcription factors	STMGB57	-0,276	-0,554	60.83	240	AT3G04730	early auxin-induced (IAA16);IAA16 (indoleacetic acid-induced protein 16); transcription factor
	STMGW46	-0,412	-0,492	71.3	223	AT3G04730	early auxin-induced (IAA16);IAA16 (indoleacetic acid-induced protein 16); transcription factor
	STMDP46	-0,284	-0,386	63.75	160	AT1G04240	SHY2/IAA3 regulates multiple auxin responses in roots. It is induced rapidly by IAA, and has been shown to be phosphorylated by oat phytochrome A in vitro.;SHY2 (SHORT HYPOCOTYL 2); transcription factor
Cluster_137	Transcripts 0
	STMIA76	-0,192	0,363				No Sequence Available
Cluster_138	Transcripts 7
Histone 3.2	STMJA33	0,578	-0,277	100	136	AT5G65360	Identical to Histone H3.2 (HTR1) [Arabidopsis Thaliana] (GB:P59226); similar to histone H3 [Arabidopsis thaliana] (TAIR:AT5G10390.1); similar to histone H3 [Arabidopsis thaliana] (TAIR:AT5G10400.1); similar to histone H3 [Arabidopsis thaliana] (TAIR:AT3G27360.1); similar to Histone H3.2 (GB:P68427); similar to histone H3 (H3-1.1) (GB:AAA32655.1); similar to histone 3 (GB:AAA33907.1); contains Int…		*	*
	STMJA33	0,578	-0,277	100	136	AT3G27360	Identical to Histone H3.2 (HTR1) [Arabidopsis Thaliana] (GB:P59226); similar to histone H3 [Arabidopsis thaliana] (TAIR:AT5G10390.1); similar to histone H3 [Arabidopsis thaliana] (TAIR:AT5G65360.1); similar to histone H3 [Arabidopsis thaliana] (TAIR:AT5G10400.1); similar to Histone H3.2 (GB:P68427); similar to histone H3 (H3-1.1) (GB:AAA32655.1); similar to histone 3 (GB:AAA33907.1); contains Int…		*	*
	STMJA33	0,578	-0,277	100	136	AT5G10390	Identical to Histone H3.2 (HTR1) [Arabidopsis Thaliana] (GB:P59226); similar to histone H3 [Arabidopsis thaliana] (TAIR:AT5G65360.1); similar to histone H3 [Arabidopsis thaliana] (TAIR:AT5G10400.1); similar to histone H3 [Arabidopsis thaliana] (TAIR:AT3G27360.1); similar to Histone H3.2 (GB:P68427); similar to histone H3 (H3-1.1) (GB:AAA32655.1); similar to histone 3 (GB:AAA33907.1); contains Int…		*	*
	STMJA33	0,578	-0,277	100	136	AT5G10400	Identical to Histone H3.2 (HTR1) [Arabidopsis Thaliana] (GB:P59226); similar to histone H3 [Arabidopsis thaliana] (TAIR:AT5G10390.1); similar to histone H3 [Arabidopsis thaliana] (TAIR:AT5G65360.1); similar to histone H3 [Arabidopsis thaliana] (TAIR:AT3G27360.1); similar to Histone H3.2 (GB:P68427); similar to histone H3 (H3-1.1) (GB:AAA32655.1); similar to histone 3 (GB:AAA33907.1); contains Int…		*	*
	STMJA33	0,578	-0,277	100	136	AT1G09200	Identical to Histone H3.2 (HTR1) [Arabidopsis Thaliana] (GB:P59226); similar to histone H3 [Arabidopsis thaliana] (TAIR:AT5G10390.1); similar to histone H3 [Arabidopsis thaliana] (TAIR:AT5G65360.1); similar to histone H3 [Arabidopsis thaliana] (TAIR:AT5G10400.1); similar to Histone H3.2 (GB:P68427); similar to histone H3 (H3-1.1) (GB:AAA32655.1); similar to histone 3 (GB:AAA33907.1); contains Int…		*	*
Cluster_139	Transcripts 7
Q-DOMAIN 1	STMEN32	-0,279	-0,316	69.86	73	AT5G03040	similar to IQD1 (IQ-DOMAIN 1), calmodulin binding [Arabidopsis thaliana] (TAIR:AT3G09710.1); similar to unnamed protein product [Vitis vinifera] (GB:CAO18115.1); contains InterPro domain IQ calmodulin-binding region (InterPro:IPR000048);IQD2 (IQ-domain 2); calmodulin binding		*
Cluster_140	Transcripts 8
cyclophilins	STMET37	0,39	0,435	83.49	109	AT4G34870	belongs to cyclophilin family;ROC5 (ROTAMASE CYP 5); peptidyl-prolyl cis-trans isomerase		*	*	*
	STMCR22	0,315	0,287	81.29	171	AT4G34870	belongs to cyclophilin family;ROC5 (ROTAMASE CYP 5); peptidyl-prolyl cis-trans isomerase		*	*	*
	STMIN50	0,399	0,375	83.46	127	AT2G16600	Encodes cytosolic cyclophilin ROC3.;ROC3 (rotamase CyP 3)		*	*	*
	STMGT89	0,384	0,515	83.56	73	AT4G38740	Encodes cytosolic cyclophilin ROC1.;ROC1 (rotamase CyP 1); peptidyl-prolyl cis-trans isomerase		*	*	*
	STMDO46	0,42	0,488	78.65	89	AT2G16600	Encodes cytosolic cyclophilin ROC3.;ROC3 (rotamase CyP 3)		*	*	*
	STMGU36	0,456	0,446	82.56	172	AT4G38740	Encodes cytosolic cyclophilin ROC1.;ROC1 (rotamase CyP 1); peptidyl-prolyl cis-trans isomerase		*	*	*
Cluster_141	Transcripts 0
	STMGH86	-0,444	-0,598				No Sequence Available
Cluster_142	Transcripts 6
zinc finger (C3HC4-type RING finger) family proteins	STMGB38	-0,181	-0,322	55.68	185	AT5G20910	similar to zinc finger (C3HC4-type RING finger) family protein [Arabidopsis thaliana] (TAIR:AT3G19950.1); similar to unnamed protein product [Vitis vinifera] (GB:CAO43918.1); contains InterPro domain Zinc finger, RING/FYVE/PHD-type (InterPro:IPR013083); contains InterPro domain Zinc finger, RING-type; (InterPro:IPR001841);zinc finger (C3HC4-type RING finger) family protein
Cluster_143	Transcripts 5
putative cinnamoyl-CoA reductase	STMDZ37	-0,186	-1.504	67.39	138	AT5G58490	similar to cinnamoyl-CoA reductase family [Arabidopsis thaliana] (TAIR:AT2G02400.1); similar to unnamed protein product [Vitis vinifera] (GB:CAO21401.1); contains InterPro domain NAD-dependent epimerase/dehydratase; (InterPro:IPR001509); contains InterPro domain NAD(P)-binding; (InterPro:IPR016040);cinnamoyl-CoA reductase family
Cluster_144	Transcripts 0
putative basic helix-loop-helix (bHLH) family protein	STMEI75	-0,441	-0,545	69.77	43	AT2G42280	similar to basic helix-loop-helix (bHLH) family protein [Arabidopsis thaliana] (TAIR:AT1G51140.1); similar to hypothetical protein [Vitis vinifera] (GB:CAN62935.1); contains InterPro domain Basic helix-loop-helix dimerisation region bHLH; (InterPro:IPR001092); contains InterPro domain Helix-loop-helix DNA-binding; (InterPro:IPR011598);basic helix-loop-helix (bHLH) family protein
Cluster_145	Transcripts 0
similar to 3'-5' exonuclease/ nucleic acid binding	STMGQ29	-0,454	-1.145	35.79	95	AT2G36110	similar to 3'-5' exonuclease/ nucleic acid binding [Arabidopsis thaliana] (TAIR:AT3G12460.1); similar to hypothetical protein OsI_023772 [Oryza sativa (indica cultivar-group)] (GB:EAZ02540.1); similar to Os07g0112400 [Oryza sativa (japonica cultivar-group)] (GB:NP_001058743.1); contains InterPro domain Polynucleotidyl transferase, Ribonuclease H fold; (InterPro:IPR012337); contains InterPro domai…
Cluster_146a	Transcripts 70
protease	STMIM18*	-0,223	-0,181	46.37	179	AT2G44300	similar to protease inhibitor/seed storage/lipid transfer protein (LTP) family protein (YLS3) [Arabidopsis thaliana] (TAIR:AT2G44290.1); similar to unnamed protein product [Vitis vinifera] (GB:CAO67175.1); similar to hypothetical protein [Vitis vinifera] (GB:CAN59826.1); contains InterPro domain Plant lipid transfer protein/seed storage/trypsin-alpha amylase inhibitor (InterPro:IPR003612); contai…		*	*
Cluster_146b	STMIZ51*	0,208	0,121	68.85	61	AT3G06320	similar to ribosomal protein L33 family protein [Arabidopsis thaliana] (TAIR:AT5G18790.1); similar to unknown [Populus trichocarpa] (GB:ABK92907.1); contains InterPro domain Ribosomal protein L33; (InterPro:IPR001705);ribosomal protein L33 family protein		*	*
ribosomal proteins	STMIZ51	0,208	0,121	68.85	61	AT5G18790	similar to ribosomal protein L33 family protein [Arabidopsis thaliana] (TAIR:AT3G06320.1); similar to unknown [Populus trichocarpa] (GB:ABK92907.1); contains InterPro domain Ribosomal protein L33; (InterPro:IPR001705);ribosomal protein L33 family protein		*	*
Cluster_146c	STMEU74*	0,261	0,113	65.88	85	AT5G58470	similar to TAF15 (TBP-ASSOCIATED FACTOR 15), RNA binding [Arabidopsis thaliana] (TAIR:AT1G50300.1); similar to unnamed protein product [Vitis vinifera] (GB:CAO41174.1); contains InterPro domain RNA recognition motif, RNP-1; (InterPro:IPR000504); contains InterPro domain Nucleotide-binding, alpha-beta plait; (InterPro:IPR012677); contains InterPro domain Zinc finger, RanBP2-type; (InterPro:IPR0018…		*	*
lipid transfer protein	STMGN69*	0,296	0,265	51.69	118	AT2G38530	Involved in lipid transfer between membranes. Belongs to a family of Lipid transfer proteins. Sequence similarity to other plant/Arabidopsis LPT genes but highest similarity to LPT1. Stress and pathogen-inducible motifs found in the upstream region.Expressed in flower, leaves and siliques but absent in roots.;LTP2 (LIPID TRANSFER PROTEIN 2); lipid binding		*	*
	STMGQ20*	0,399	0,116	49.15	118	AT2G38540	Non-specific lipid transfer protein. Binds calmodulin in a Ca2+-independent manner. Localized to the cell wall. Specifically expressed in L1 epidermal layer.;LP1 (nonspecific lipid transfer protein 1)		*	*
	STMIP64*	0,375	0,288	36.36	110	AT3G51590	Encodes a member of the lipid transfer protein family. Proteins of this family are generally small (~9 kD), basic, expressed abundantly and contain eight Cys residues. The proteins can bind fatty acids and acylCoA esters and can transfer several different phospholipids. They are localized to the cell wall. The LTP12 promoter is active exclusively in the tapetum during the uninucleate microspore a…		*	*
	STMCS65*	0,249	0,212	53.1	113	AT2G38530	Involved in lipid transfer between membranes. Belongs to a family of Lipid transfer proteins. Sequence similarity to other plant/Arabidopsis LPT genes but highest similarity to LPT1. Stress and pathogen-inducible motifs found in the upstream region.Expressed in flower, leaves and siliques but absent in roots.;LTP2 (LIPID TRANSFER PROTEIN 2); lipid binding		*	*
Cluster_147	Transcripts 2
unknown	STMIG58	-0,39	-0,768	62.98	181	AT2G44580	similar to unnamed protein product [Vitis vinifera] (GB:CAO38691.1); contains domain SISTER CHROMATID COHESION PROTEIN DCC1-RELATED (PTHR13395);protein binding / zinc ion binding
Cluster_148	Transcripts 13
Glyceraldehyde-3-phosphate dehydrogenase	STMDC74	0,275	0,362	91.35	185	AT1G13440	Identical to Glyceraldehyde-3-phosphate dehydrogenase, cytosolic (GAPC) [Arabidopsis Thaliana] (GB:P25858;GB:Q42352;GB:Q9M8W8); similar to GAPC (GLYCERALDEHYDE-3-PHOSPHATE DEHYDROGENASE C SUBUNIT), glyceraldehyde-3-phosphate dehydrogenase [Arabidopsis thaliana] (TAIR:AT3G04120.1); similar to Glyceraldehyde-3-phosphate dehydrogenase, cytosolic (GB:P04796); contains InterPro domain Glyceraldehyde-3…		*	*	*
	STMDH57	0,359	0,315	94.54	183	AT1G13440	Identical to Glyceraldehyde-3-phosphate dehydrogenase, cytosolic (GAPC) [Arabidopsis Thaliana] (GB:P25858;GB:Q42352;GB:Q9M8W8); similar to GAPC (GLYCERALDEHYDE-3-PHOSPHATE DEHYDROGENASE C SUBUNIT), glyceraldehyde-3-phosphate dehydrogenase [Arabidopsis thaliana] (TAIR:AT3G04120.1); similar to Glyceraldehyde-3-phosphate dehydrogenase, cytosolic (GB:P04796); contains InterPro domain Glyceraldehyde-3…		*	*	*
	STMGO77	0,154	0,31	92.31	117	AT1G13440	Identical to Glyceraldehyde-3-phosphate dehydrogenase, cytosolic (GAPC) [Arabidopsis Thaliana] (GB:P25858;GB:Q42352;GB:Q9M8W8); similar to GAPC (GLYCERALDEHYDE-3-PHOSPHATE DEHYDROGENASE C SUBUNIT), glyceraldehyde-3-phosphate dehydrogenase [Arabidopsis thaliana] (TAIR:AT3G04120.1); similar to Glyceraldehyde-3-phosphate dehydrogenase, cytosolic (GB:P04796); contains InterPro domain Glyceraldehyde-3…		*	*	*
	STMCU05	0,252	0,357	94.48	181	AT1G13440	Identical to Glyceraldehyde-3-phosphate dehydrogenase, cytosolic (GAPC) [Arabidopsis Thaliana] (GB:P25858;GB:Q42352;GB:Q9M8W8); similar to GAPC (GLYCERALDEHYDE-3-PHOSPHATE DEHYDROGENASE C SUBUNIT), glyceraldehyde-3-phosphate dehydrogenase [Arabidopsis thaliana] (TAIR:AT3G04120.1); similar to Glyceraldehyde-3-phosphate dehydrogenase, cytosolic (GB:P04796); contains InterPro domain Glyceraldehyde-3…		*	*	*
Cluster_149	Transcripts 11
fasciclin-like arabinogalactan-proteins	STMIJ79	-0,464	-1.136	53.63	179	AT1G03870	fasciclin-like arabinogalactan-protein 9 (Fla9);FLA9 (FLA9)		*	*
Cluster_150	Transcripts 0
putative 1-phosphatidylinositol-4-phosphate 5-kinase	STMCO35	0,335	0,43	32.79	61	OS09G23740	predicted by fgenesh;1-phosphatidylinositol-4-phosphate 5-kinase/ zinc ion binding protein, putative, expressed
Cluster_151	Transcripts 0
	STMCX84	-0,205	0,362				No Sequence Available
Cluster_152	Transcripts 0
pentatricopeptide repeat-containing protein	STMJL21	-0,617	-0,548	30.43	46	OS03G10420	predicted by fgenesh;pentatricopeptide repeat-containing protein, putative, expressed
Cluster_153	Transcripts 4
curculin-like (mannose-binding) lectin	STMDF40	-0,592	-0,813	66.67	159	AT1G78830	similar to curculin-like (mannose-binding) lectin family protein / PAN domain-containing protein [Arabidopsis thaliana] (TAIR:AT1G78820.1); similar to hypothetical protein [Vitis vinifera] (GB:CAN75015.1); contains InterPro domain Curculin-like (mannose-binding) lectin; (InterPro:IPR001480); contains InterPro domain Glycoside hydrolase, family 12; (InterPro:IPR002594);curculin-like (mannose-bindi…
Cluster_154a	Transcripts 15
DEAD-box ATP-dependent RNA helicase	STMJO48	0,27	0,475	80.91	241	AT3G09720	Identical to DEAD-box ATP-dependent RNA helicase 57 (RH57) [Arabidopsis Thaliana] (GB:Q84TG1;GB:Q0WU58;GB:Q9SF31); similar to ethylene-responsive DEAD box RNA helicase, putative (RH30) [Arabidopsis thaliana] (TAIR:AT5G63120.2); similar to hypothetical protein [Vitis vinifera] (GB:CAN61726.1); similar to unnamed protein product [Vitis vinifera] (GB:CAO18120.1); contains InterPro domain RNA helicas…		*	*	*
Cluster_154b
UDP-D-glucuronate 4-epimerase	STMDP31	-0,321	-0,474	78.16	174	AT4G30440	UDP-D-glucuronate 4-epimerase;GAE1 (UDP-D-GLUCURONATE 4-EPIMERASE 1); UDP-glucuronate 4-epimerase/ catalytic		*	*	*
Cluster_155	Transcripts 1
putative polyadenylation apparatus subunit	STMGO05	0,168	-0,265	43.61	133	AT5G58040	Encodes a subunit of the polyadenylation apparatus that interacts with and stimulates the activity of poly(A) polymerase. Additionally , it interacts with several polyadenylation factor subunits and is an RNA-binding protein. It is suggested that this protein coordinates a number of polyadenylation factor subunits with PAP and with RNA.;ATFIP1[V] (ARABIDOPSIS HOMOLOG OF YEAST FIP1 [V]); RNA bindi…
Cluster_156	Transcripts 0
unknown	STMCZ28	-0,149	-0,353	77.5	80	AT5G57700	similar to unnamed protein product [Vitis vinifera] (GB:CAO41287.1); contains InterPro domain BNR repeat (InterPro:IPR002860); contains InterPro domain Neuraminidase (InterPro:IPR011040);BNR/Asp-box repeat family protein
Cluster_157	Transcripts 0
unknown	STMGB60	-0,384	-0,788	81.78	214	AT2G19120	similar to tRNA-splicing endonuclease positive effector-related [Arabidopsis thaliana] (TAIR:AT4G30100.1); similar to hypothetical protein OsI_031497 [Oryza sativa (indica cultivar-group)] (GB:EAY77538.1); similar to hypothetical protein [Vitis vinifera] (GB:CAN65841.1); similar to Putative DNA2-NAM7 helicase family protein [Oryza sativa] (GB:AAL31652.1); contains domain PTHR10887:SF27 (PTHR10887…
Cluster_158	Transcripts 0
	STMBB13	0,382	0,407				No Sequence Available
Cluster_159	Transcripts 0
	STMGM73	-0,178	-0,488				No Sequence Available
Cluster_160	Transcripts 0
JAZ	STMCZ36	-0,284	-0,419	30.77	208	AT3G17860	JAZs are direct targets of the SCFCOI1 E3 ubiquitin-ligase and JA treatment induces their proteasome-mediated degradation. Furthermore, JAI3 negatively regulates the key transcriptional activator of JA responses, AtMYC2.
Cluster_161	Transcripts 2
unknown	STMFA34	-0,305	-0,377	66.03	209	AT5G17640	similar to unknown protein [Arabidopsis thaliana] (TAIR:AT1G10020.1); similar to unnamed protein product [Vitis vinifera] (GB:CAO17865.1); similar to hypothetical protein [Vitis vinifera] (GB:CAN65847.1); contains InterPro domain Protein of unknown function DUF1005 (InterPro:IPR010410)
Cluster_162	Transcripts 0
	STMHZ23	-0,454	-0,452				No Sequence Available
Cluster_163	Transcripts 1
putative basic helix-loop-helix (bHLH) family protein	STMCG10	-0,33	-0,583	74.77	111	AT2G42280	similar to basic helix-loop-helix (bHLH) family protein [Arabidopsis thaliana] (TAIR:AT1G51140.1); similar to hypothetical protein [Vitis vinifera] (GB:CAN62935.1); contains InterPro domain Basic helix-loop-helix dimerisation region bHLH; (InterPro:IPR001092); contains InterPro domain Helix-loop-helix DNA-binding; (InterPro:IPR011598);basic helix-loop-helix (bHLH) family protein
	STMCL24	-0,405	-0,577	54.23	201	AT2G42280	similar to basic helix-loop-helix (bHLH) family protein [Arabidopsis thaliana] (TAIR:AT1G51140.1); similar to hypothetical protein [Vitis vinifera] (GB:CAN62935.1); contains InterPro domain Basic helix-loop-helix dimerisation region bHLH; (InterPro:IPR001092); contains InterPro domain Helix-loop-helix DNA-binding; (InterPro:IPR011598);basic helix-loop-helix (bHLH) family protein
Cluster_164	Transcripts 2
Signal peptide peptidase	STMHH26	-0,349	-0,601	78.78	278	AT1G01650	similar to protease-associated (PA) domain-containing protein [Arabidopsis thaliana] (TAIR:AT1G63690.2); similar to protease-associated (PA) domain-containing protein [Arabidopsis thaliana] (TAIR:AT1G63690.1); similar to unnamed protein product [Vitis vinifera] (GB:CAO39622.1); similar to unnamed protein product [Vitis vinifera] (GB:CAO62834.1); similar to growth-on protein GRO11 [Euphorbia esula…
Cluster_165	Transcripts 0
	STMCS22	-0,589	-0,626				No Similarity
Cluster_166	Transcripts 0
	STMDV80	-0,555	-0,636				No Sequence Available
Cluster_167	Transcripts 0
	STMEW53	-0,204	-0,246				No Sequence Available
Cluster_168	Transcripts 27
putative DnaJ chaperon	STMCH83	-0,821	-0,258	85.15	202	AT3G44110	homologous to the co-chaperon DNAJ protein from E coli;ATJ3 (Arabidopsis thaliana DnaJ homologue 3)		*
Cluster_169	Transcripts 14
mitochondrial ADP/ATP carrier	STMGA51	-0,759	-0,697	93.71	175	AT3G08580	mitochondrial ADP/ATP carrier;AAC1 (ADP/ATP CARRIER 1); ATP:ADP antiporter/ binding		*
	STMDI11	-0,775	-0,773	91.67	180	AT3G08580	mitochondrial ADP/ATP carrier;AAC1 (ADP/ATP CARRIER 1); ATP:ADP antiporter/ binding		*
	STMHK79	-0,576	-0,786	71.15	156	AT3G08580	mitochondrial ADP/ATP carrier;AAC1 (ADP/ATP CARRIER 1); ATP:ADP antiporter/ binding		*
	STMDR46	-0,902	-0,895	96.77	93	AT3G08580	mitochondrial ADP/ATP carrier;AAC1 (ADP/ATP CARRIER 1); ATP:ADP antiporter/ binding		*
	STMGJ88	-0,775	-0,778	72.17	212	AT3G08580	mitochondrial ADP/ATP carrier;AAC1 (ADP/ATP CARRIER 1); ATP:ADP antiporter/ binding		*
Cluster_170	Transcripts 1
putative rotamase fkbp 1	STMDB64	0,227	0,332	51.11	45	AT5G48570	similar to ROF1 (ROTAMASE FKBP 1), FK506 binding / calmodulin binding / peptidyl-prolyl cis-trans isomerase [Arabidopsis thaliana] (TAIR:AT3G25230.1); similar to ROF1 (ROTAMASE FKBP 1) [Arabidopsis thaliana] (TAIR:AT3G25230.2); similar to unnamed protein product [Vitis vinifera] (GB:CAO15270.1); similar to 70 kDa peptidyl-prolyl isomerase (Peptidyl-prolyl cis-trans isomerase) (PPIase) (Rotamase) …		*	*
Cluster_171	Transcripts 7
Acyl-CoA binding protein	STMGT25	-0,198	-1.346	80.9	89	AT3G05420	Acyl-CoA binding protein with high affinity for oleoyl-CoA. Expressed in all plant organs. Involved in fatty acid transport.;ACBP4 (ACYL-COA BINDING PROTEIN 4, ACYL-COA-BINDING DOMAIN 4); acyl-CoA binding
Cluster_172	Transcripts 14
amino acid transporters	STMGC39	-0,453	-0,504	60.13	158	AT3G56200	similar to amino acid transporter family protein [Arabidopsis thaliana] (TAIR:AT2G40420.1); similar to unnamed protein product [Vitis vinifera] (GB:CAO41461.1); contains InterPro domain Amino acid transporter, transmembrane (InterPro:IPR013057);amino acid transporter family protein		*
Cluster_173	Transcripts 0
	STMCE91	0,308	0,422				No Sequence Available
Cluster_174	Transcripts 0
	STMIJ94	-0,723	-0,611				No Similarity
Cluster_175	Transcripts 3
ATPase III subunit	STMCH36	0,296	-0,727	97.47	79	ATCG00140	atpH;ATPase III subunit;		*
Cluster_176	Transcripts 2
Patatin-like proteins	STMGD80	-0,394	-1.223	79.59	98	AT2G39220	similar to PLA IIIA/PLP7 (Patatin-like protein 7) [Arabidopsis thaliana] (TAIR:AT3G54950.1); similar to unnamed protein product [Vitis vinifera] (GB:CAO68954.1); contains InterPro domain Acyl transferase/acyl hydrolase/lysophospholipase; (InterPro:IPR016035); contains InterPro domain Patatin; (InterPro:IPR002641);PLA IIB/PLP6 (Patatin-like protein 6); nutrient reservoir		*
Cluster_177	Transcripts 5
Putative WRKY transcription factor	STMCN79*	-0,361	-0,258	87.5	56	AT2G38470	Member of the plant WRKY transcription factor family. Regulates the antagonistic relationship between defense pathways mediating responses to P. syringae and necrotrophic fungal pathogens.;WRKY33 (WRKY DNA-binding protein 33); transcription factor
Cluster_178	Transcripts 0
unknown	STMCH58	0,214	-0,552	53.33	195	AT5G57250	similar to pentatricopeptide (PPR) repeat-containing protein [Arabidopsis thaliana] (TAIR:AT1G62910.1); similar to hypothetical protein [Vitis vinifera] (GB:CAN75781.1); similar to unnamed protein product [Vitis vinifera] (GB:CAO49923.1); similar to Tetratricopeptide-like helical [Medicago truncatula] (GB:ABD28636.1); contains InterPro domain Pentatricopeptide repeat (InterPro:IPR002885)
Cluster_179	Transcripts 3
Histone H4-like	STMJJ84	0,666	0,412	98.85	87	AT2G28740	histone 4;HIS4 (Histone H4)
	STMJJ84	0,666	0,412	98.85	87	AT3G46320	Identical to Histone H4 [Arabidopsis Thaliana] (GB:P59259;GB:P02308); similar to histone H4 [Arabidopsis thaliana] (TAIR:AT5G59690.1); similar to histone H4 [Arabidopsis thaliana] (TAIR:AT5G59970.1); similar to histone H4 [Arabidopsis thaliana] (TAIR:AT3G53730.1); similar to hypothetical protein OsJ_028319 [Oryza sativa (japonica cultivar-group)] (GB:EAZ44836.1); similar to histone 4 [Elaeis guin…
	STMJJ84	0,666	0,412	98.85	87	AT1G07820	Identical to Histone H4 [Arabidopsis Thaliana] (GB:P59259;GB:P02308); similar to histone H4 [Arabidopsis thaliana] (TAIR:AT5G59690.1); similar to histone H4 [Arabidopsis thaliana] (TAIR:AT5G59970.1); similar to histone H4 [Arabidopsis thaliana] (TAIR:AT3G53730.1); similar to hypothetical protein OsJ_028319 [Oryza sativa (japonica cultivar-group)] (GB:EAZ44836.1); similar to histone 4 [Elaeis guin…
	STMJJ84	0,666	0,412	98.85	87	AT5G59970	Identical to Histone H4 [Arabidopsis Thaliana] (GB:P59259;GB:P02308); similar to histone H4 [Arabidopsis thaliana] (TAIR:AT5G59690.1); similar to histone H4 [Arabidopsis thaliana] (TAIR:AT3G45930.1); similar to histone H4 [Arabidopsis thaliana] (TAIR:AT3G53730.1); similar to hypothetical protein OsJ_028319 [Oryza sativa (japonica cultivar-group)] (GB:EAZ44836.1); similar to histone 4 [Elaeis guin…
	STMJJ84	0,666	0,412	98.85	87	AT1G07660	Identical to Histone H4 [Arabidopsis Thaliana] (GB:P59259;GB:P02308); similar to histone H4 [Arabidopsis thaliana] (TAIR:AT5G59690.1); similar to histone H4 [Arabidopsis thaliana] (TAIR:AT5G59970.1); similar to histone H4 [Arabidopsis thaliana] (TAIR:AT3G53730.1); similar to hypothetical protein OsJ_028319 [Oryza sativa (japonica cultivar-group)] (GB:EAZ44836.1); similar to histone 4 [Elaeis guin…
	STMJJ84	0,666	0,412	98.85	87	AT3G45930	Identical to Histone H4 [Arabidopsis Thaliana] (GB:P59259;GB:P02308); similar to histone H4 [Arabidopsis thaliana] (TAIR:AT5G59690.1); similar to histone H4 [Arabidopsis thaliana] (TAIR:AT5G59970.1); similar to histone H4 [Arabidopsis thaliana] (TAIR:AT3G53730.1); similar to hypothetical protein OsJ_028319 [Oryza sativa (japonica cultivar-group)] (GB:EAZ44836.1); similar to histone 4 [Elaeis guin…
	STMJJ84	0,666	0,412	98.85	87	AT3G53730	Identical to Histone H4 [Arabidopsis Thaliana] (GB:P59259;GB:P02308); similar to histone H4 [Arabidopsis thaliana] (TAIR:AT5G59690.1); similar to histone H4 [Arabidopsis thaliana] (TAIR:AT3G45930.1); similar to histone H4 [Arabidopsis thaliana] (TAIR:AT5G59970.1); similar to hypothetical protein OsJ_028319 [Oryza sativa (japonica cultivar-group)] (GB:EAZ44836.1); similar to histone 4 [Elaeis guin…
	STMJJ84	0,666	0,412	98.85	87	AT5G59690	Identical to Histone H4 [Arabidopsis Thaliana] (GB:P59259;GB:P02308); similar to histone H4 [Arabidopsis thaliana] (TAIR:AT3G45930.1); similar to histone H4 [Arabidopsis thaliana] (TAIR:AT5G59970.1); similar to histone H4 [Arabidopsis thaliana] (TAIR:AT3G53730.1); similar to hypothetical protein OsJ_028319 [Oryza sativa (japonica cultivar-group)] (GB:EAZ44836.1); similar to histone 4 [Elaeis guin…
Cluster_180	Transcripts 2
	STMEI29	-0,98	-0,955				No Similarity
Cluster_181	Transcripts 2
Putative cation/H+ antiporter	STMHE26	-0,618	-0,413	68.86	167	AT3G51860	member of calcium exchanger family with highest homology (77%) to CAX1, a functional vacuolar cation/H+ antiporter;CAX3 (cation exchanger 3); cation:cation antiporter		*
Cluster_182	Transcripts 0
	STMDO22	0,348	0,513				No Sequence Available
Cluster_183	Transcripts 0
	STMEF56	-0,369	-0,421				No Sequence Available
Cluster_184	Transcripts 1
Origin of Replication subunit	STMGR75	-0,348	-0,332	73.03	89	AT4G14700	Origin of Replication Complex 1a subunit;ATORC1A/ORC1A (ORIGIN OF REPLICATION COMPLEX 1A); DNA binding
Cluster_185	Transcripts 0
putative to GT2, transcription factor	STMCD35	-0,165	-0,272	59.74	77	AT1G76880	similar to GT2, transcription factor [Arabidopsis thaliana] (TAIR:AT1G76890.2); similar to unnamed protein product [Vitis vinifera] (GB:CAO43639.1); contains InterPro domain SANT, DNA-binding; (InterPro:IPR001005);trihelix DNA-binding protein, putative
Cluster_186	Transcripts 0
scarecrow-like transcription factor	STMHI23	-0,215	-0,827	70.59	221	AT1G21450	Encodes a scarecrow-like protein (SCL1). Member of GRAS gene family.;SCL1 (SCARECROW-LIKE 1); transcription factor
Cluster_187	Transcripts 0
unknown	STMGB69	-0,209	-0,578	32.41	108	AT4G04650	similar to unknown protein [Arabidopsis thaliana] (TAIR:AT1G43730.1); similar to putative AP endonuclease/reverse transcriptase [Brassica napus] (GB:AAM82604.1); contains InterPro domain RNA-directed DNA polymerase (reverse transcriptase), related (InterPro:IPR015706)
Cluster_188	Transcripts 0
	STMCE07	-0,259	-0,479				No Similarity
Cluster_189	Transcripts 0
putative to pentatricopeptide (PPR) repeat-containing protein	STMEF83	-0,573	-0,505	34.69	49	AT5G15980	similar to pentatricopeptide (PPR) repeat-containing protein [Arabidopsis thaliana] (TAIR:AT3G02490.1); similar to hypothetical protein [Cleome spinosa] (GB:ABD96873.1); contains InterPro domain Pentatricopeptide repeat (InterPro:IPR002885);pentatricopeptide (PPR) repeat-containing protein
Cluster_190	Transcripts 0
putative translation initiation factor SUI1	STMEY59	-0,476	-0,499	83.93	112	AT5G54940	similar to eukaryotic translation initiation factor SUI1, putative [Arabidopsis thaliana] (TAIR:AT5G54760.2); similar to eukaryotic translation initiation factor SUI1, putative [Arabidopsis thaliana] (TAIR:AT4G27130.1); similar to eukaryotic translation initiation factor SUI1, putative [Arabidopsis thaliana] (TAIR:AT5G54760.1); similar to unnamed protein product [Vitis vinifera] (GB:CAO38954.1); …
Cluster_191	Transcripts 0
	STMDR51	-0,268	-0,775				No Sequence Available
Cluster_192	Transcripts 4
putative guanine nucleotide exchange protein	STMJK77*	0,244	0,306	40.91	132	AT4G38200	similar to guanine nucleotide exchange family protein [Arabidopsis thaliana] (TAIR:AT3G60860.1); similar to EDA10 (embryo sac development arrest 10), guanyl-nucleotide exchange factor [Arabidopsis thaliana] (TAIR:AT1G01960.1); similar to guanine nucleotide exchange family protein [Arabidopsis thaliana] (TAIR:AT4G35380.1); similar to unnamed protein product [Vitis vinifera] (GB:CAO47550.1); simila…		*
Cluster_193	Transcripts 0
	STMDR50	-0,213	-1.011				No Sequence Available
Cluster_194	Transcripts 0
beta-galactosidase	STMIR51	-0,377	-0,635	62.83	191	AT3G13750	beta-galactosidase, glycosyl hydrolase family 35;BGAL1 (BETA GALACTOSIDASE 1); beta-galactosidase
Cluster_195	Transcripts 0
	STMCE45	-0,229	-0,365				No Similarity
Cluster_196	Transcripts 0
xyloglucan endotransglycosylase-related	STMIK60	-0,765	-0,525	30.16	63	AT4G25810	xyloglucan endotransglycosylase-related protein (XTR6);XTR6 (XYLOGLUCAN ENDOTRANSGLYCOSYLASE 6); hydrolase, acting on glycosyl bonds
Cluster_197	Transcripts 0
unknown	STMIG05	0,308	0,302	75	20	AT4G17800	similar to DNA-binding protein-related [Arabidopsis thaliana] (TAIR:AT2G35270.1); similar to hypothetical protein 40.t00056 [Brassica oleracea] (GB:ABD65169.1); contains InterPro domain Predicted AT-hook DNA-binding (InterPro:IPR014476); contains InterPro domain Protein of unknown function DUF296 (InterPro:IPR005175);DNA-binding protein-related
Cluster_198	Transcripts 0
unknown	STMEJ62	-0,366	0,89	31.25	48	OS04G05700	predicted by fgenesh;expressed protein
Cluster_199	Transcripts 0
putative translation initiation factor SUI1	STMES96	-0,482	-0,476	83.93	112	AT5G54940	similar to eukaryotic translation initiation factor SUI1, putative [Arabidopsis thaliana] (TAIR:AT5G54760.2); similar to eukaryotic translation initiation factor SUI1, putative [Arabidopsis thaliana] (TAIR:AT4G27130.1); similar to eukaryotic translation initiation factor SUI1, putative [Arabidopsis thaliana] (TAIR:AT5G54760.1); similar to unnamed protein product [Vitis vinifera] (GB:CAO38954.1); …
Cluster_200	Transcripts 2
unknown	STMGB22	-0,231	-0,555	63.98	161	AT3G55390	Identical to UPF0497 membrane protein At3g55390 [Arabidopsis Thaliana] (GB:Q9M2U0); similar to unnamed protein product [Vitis vinifera] (GB:CAO69225.1); contains InterPro domain Conserved hypothetical protein CHP01569, trans-membrane plant (InterPro:IPR006459); contains InterPro domain Protein of unknown function DUF588 (InterPro:IPR006702);integral membrane family protein
Cluster_201	Transcripts 0
	STMDZ53	-0,281	-0,32				No Sequence Available
Cluster_202	Transcripts 0
	STMCG57	-0,281	-0,494				No Similarity
Cluster_203	Transcripts 0
	STMCK14	-0,272	-0,339				No Similarity
Cluster_204	Transcripts 2
putative protein kinase	STMGS70	0,264	0,374	64	50	AT3G17850	similar to protein kinase, putative [Arabidopsis thaliana] (TAIR:AT1G48490.2); similar to IRE (INCOMPLETE ROOT HAIR ELONGATION), kinase [Arabidopsis thaliana] (TAIR:AT5G62310.1); similar to protein kinase, putative [Arabidopsis thaliana] (TAIR:AT1G48490.1); similar to unnamed protein product [Vitis vinifera] (GB:CAO68239.1); similar to hypothetical protein OsJ_011826 [Oryza sativa (japonica culti…		*
Cluster_205	Transcripts 0
unknown	STMCS84	-0,228	-0,579	49.04	104	AT1G05970	similar to unknown [Brassica rapa] (GB:ABL97975.1); contains domain SSF54928 (SSF54928);nucleotide binding
Cluster_206	Transcripts 6
putative hydrophobic protein RCI2B	STMEV23	-0,501	-0,322	77.36	53	AT3G05890	Identical to Hydrophobic protein RCI2B (RCI2B) [Arabidopsis Thaliana] (GB:Q9ZNS6;GB:Q9M9K9); similar to RCI2A (RARE-COLD-INDUCIBLE 2A) [Arabidopsis thaliana] (TAIR:AT3G05880.1); similar to Protein of unknown function UPF0057; Bacterial extracellular solute-binding protein, family 3 [Medicago truncatula] (GB:ABD33189.1); contains InterPro domain Protein of unknown function UPF0057; (InterPro:IPR00…		*
Cluster_207	Transcripts 18
similar to transcriptionally controlled tumor protein	STMDH92	-0,506	-0,534	80.36	168	AT3G16640	Encodes a protein homologous to TRANSCRIPTIONALLY CONTROLLED TUMOR PROTEIN (TCTP).;TCTP (TRANSLATIONALLY CONTROLLED TUMOR PROTEIN)
	STMGQ05	-0,787	-0,545	79.63	162	AT3G16640	Encodes a protein homologous to TRANSCRIPTIONALLY CONTROLLED TUMOR PROTEIN (TCTP).;TCTP (TRANSLATIONALLY CONTROLLED TUMOR PROTEIN)
	STMGU62	-0,55	-0,537	78.79	132	AT3G16640	Encodes a protein homologous to TRANSCRIPTIONALLY CONTROLLED TUMOR PROTEIN (TCTP).;TCTP (TRANSLATIONALLY CONTROLLED TUMOR PROTEIN)
	STMIF23	-0,685	-0,608	77.38	168	AT3G16640	Encodes a protein homologous to TRANSCRIPTIONALLY CONTROLLED TUMOR PROTEIN (TCTP).;TCTP (TRANSLATIONALLY CONTROLLED TUMOR PROTEIN)
Cluster_208	Transcripts 1
ribosomal protein L5	STMGT81	-0,259	-0,745	82.14	84	ATMG00250	rpl5;ribosomal protein L5;		*	*	*
	STMGT81	-0,259	-0,745	82.14	84	AT2G07725	similar to ribosomal protein L5 [Pisum sativum] (GB:CAA10611.1); contains InterPro domain Ribosomal protein L5; (InterPro:IPR002132);60S ribosomal protein L5 (RPL5)		*	*	*
Cluster_209	Transcripts 0
chromatin modeling protein	STMJK69	0,204	0,375	67.91	187	AT2G25170	Encodes a SWI/SWF nuclear-localized chromatin remodeling factor of the CHD3 group. Involved in post-germination repression of embryonic development. Acts with GA to establish repression of embryonic genes upon germination. Protein preferentially accumulates in differentiating tissues. Loss of function alleles are associated with expression of embryonic traits in adult plants and derepression of e…
Cluster_210	Transcripts 4
calcium-dependent protein kinase (CDPK)	STMGB58	-0,165	-0,579	75.65	271	AT2G46700	similar to calcium-dependent protein kinase, putative / CDPK, putative [Arabidopsis thaliana] (TAIR:AT5G24430.1); similar to calcium-dependent protein kinase, putative / CDPK, putative [Arabidopsis thaliana] (TAIR:AT3G49370.1); similar to CRK (CDPK-RELATED KINASE), calcium ion binding / calcium-dependent protein serine/threonine phosphatase/ kinase [Arabidopsis thaliana] (TAIR:AT3G50530.1); simil…		*
Cluster_211	Transcripts 0
putative extracellular dermal glycoprotein	STMJF08	-0,516	-0,799	43.02	179	AT1G03230	similar to extracellular dermal glycoprotein, putative / EDGP, putative [Arabidopsis thaliana] (TAIR:AT1G03220.1); similar to EDGP precursor [Daucus carota] (GB:BAA03413.1); contains InterPro domain Peptidase aspartic, catalytic; (InterPro:IPR009007); contains InterPro domain Peptidase A1; (InterPro:IPR001461);extracellular dermal glycoprotein, putative / EDGP, putative
Cluster_212	Transcripts 15
HSP90-like protein	STMEG24	0,531	0,413	87.35	253	AT4G24190	encodes an ortholog of GRP94, an ER-resident HSP90-like protein and is involved in regulation of meristem size and organization. Single and double mutant analyses suggest that SHD may be required for the correct folding and/or complex formation of CLV proteins. Lines carrying recessive mutations in this locus exhibits expanded shoot meristems, disorganized root meristems, and defective pollen tub…		*
Cluster_213	Transcripts 12
Putative BETA-1,3-GLUCANASE 1	STMEH13	-0,374	0,604	53.78	119	AT4G16260	similar to BG1 (BETA-1,3-GLUCANASE 1), hydrolase, hydrolyzing O-glycosyl compounds [Arabidopsis thaliana] (TAIR:AT3G57270.1); similar to beta-1,3-glucanase [Hevea brasiliensis] (GB:ABG49448.1); contains InterPro domain Glycoside hydrolase, family 17; (InterPro:IPR000490); contains InterPro domain Glycoside hydrolase, catalytic core; (InterPro:IPR013781);glycosyl hydrolase family 17 protein		*
	STMEB78	-0,452	0,618	58.42	202	AT4G16260	similar to BG1 (BETA-1,3-GLUCANASE 1), hydrolase, hydrolyzing O-glycosyl compounds [Arabidopsis thaliana] (TAIR:AT3G57270.1); similar to beta-1,3-glucanase [Hevea brasiliensis] (GB:ABG49448.1); contains InterPro domain Glycoside hydrolase, family 17; (InterPro:IPR000490); contains InterPro domain Glycoside hydrolase, catalytic core; (InterPro:IPR013781);glycosyl hydrolase family 17 protein		*
Cluster_214	Transcripts 0
	STMDS05	0,739	-0,641				No Sequence Available
Cluster_215	Transcripts 0
putative kinase interacting family protein	STMHW58	0,315	0,482	64.63	82	AT1G03470	similar to kinase interacting family protein [Arabidopsis thaliana] (TAIR:AT2G47920.1); similar to unnamed protein product [Vitis vinifera] (GB:CAO22418.1); contains InterPro domain KIP1-like (InterPro:IPR011684);kinase interacting family protein
Cluster_216	Transcripts 0
	STMCY89	-0,395	-0,494				No Sequence Available
Cluster_217	Transcripts 1
putative basic helix-loop-helix (bHLH) family proteins	STMHY69	-0,261	-0,383	53.3	182	AT4G34530	similar to basic helix-loop-helix (bHLH) family protein [Arabidopsis thaliana] (TAIR:AT1G68920.2); similar to basic helix-loop-helix (bHLH) family protein [Arabidopsis thaliana] (TAIR:AT1G68920.1); similar to unnamed protein product [Vitis vinifera] (GB:CAO47615.1); contains InterPro domain Basic helix-loop-helix dimerisation region bHLH; (InterPro:IPR001092); contains InterPro domain Helix-loop-…
Cluster_218	Transcripts 2
putative nicastrin precursor	STMGL46	0,337	0,453	63.19	163	AT3G52640	Identical to Nicastrin precursor [Arabidopsis Thaliana] (GB:Q8GUM5;GB:Q9LXJ9;GB:Q9LXK0); similar to unnamed protein product [Vitis vinifera] (GB:CAO44743.1); contains InterPro domain Nicastrin; (InterPro:IPR008710);nicastrin-related
Cluster_219	Transcripts 0
DnaJ proteins	STMGI18	-0,359	-0,59	62.33	146	AT4G02100	similar to DNAJ heat shock N-terminal domain-containing protein [Arabidopsis thaliana] (TAIR:AT2G47440.1); similar to unnamed protein product [Vitis vinifera] (GB:CAO40097.1); contains InterPro domain Heat shock protein DnaJ, N-terminal; (InterPro:IPR001623); contains InterPro domain Tetratricopeptide-like helical; (InterPro:IPR011990); contains InterPro domain Tetratricopeptide TPR-1 (InterPro:I…
Cluster_220	Transcripts 0
putative oxidoreductase family protein	STMCZ17	0,218	-1.376	66.67	39	AT3G20790	similar to unknown [Populus trichocarpa x Populus deltoides] (GB:ABK96297.1); contains InterPro domain Oxidoreductase, C-terminal; (InterPro:IPR004104); contains InterPro domain Oxidoreductase, N-terminal; (InterPro:IPR000683); contains InterPro domain NAD(P)-binding; (InterPro:IPR016040);oxidoreductase family protein
Cluster_221	Transcripts 0
	STMHA59	-0,505	-0,946				No Sequence Available
Cluster_222	Transcripts 3
cathepsin B-like cysteine protease	STMEU11	-0,241	0,289	61.87	139	AT1G02305	similar to cathepsin B-like cysteine protease, putative [Arabidopsis thaliana] (TAIR:AT1G02300.1); similar to Peptidase C1A, papain; Somatotropin hormone; Peptidase C1, propeptide [Medicago truncatula] (GB:ABD32840.1); contains InterPro domain Peptidase C1A, papain; (InterPro:IPR013128); contains InterPro domain Peptidase C1A, papain C-terminal; (InterPro:IPR000668); contains InterPro domain Pept…
Cluster_223	Transcripts 0
	STMEB48	-0,335	-0,288				No Sequence Available
Cluster_224	Transcripts 3
Putative Calnexin	STMEN67	0,4	0,292	79.46	224	AT5G61790	Identical to Calnexin homolog 1 precursor (CNX1) [Arabidopsis Thaliana] (GB:P29402); similar to calnexin, putative [Arabidopsis thaliana] (TAIR:AT5G07340.1); similar to calnexin [Glycine max] (GB:BAD81043.1); similar to putative papillar cell-specific calnexin [Brassica napus] (GB:AAK84429.1); similar to Calnexin homolog precursor (GB:Q39817); contains InterPro domain Calreticulin/calnexin, P; (I…		*
Cluster_225	Transcripts 0
	STMDW46	0,194	0,388				No Sequence Available
Cluster_226	Transcripts 0
	STMJB37	0,365	-0,518				No Similarity
Cluster_227	Transcripts 1
chloroplast-specific ribosomal protein	STMCH86	-0,305	-0,298	79.49	78	AT5G24490	similar to chloroplast-specific ribosomal protein [Lycopersicon esculentum] (GB:AAU03364.1); contains InterPro domain Ribosomal protein S30Ae/sigma 54 modulation protein; (InterPro:IPR003489);30S ribosomal protein, putative		*
Cluster_228	Transcripts 13
TIR-NBS-LRR class proteins	STMGS95*	-0,178	-0,185	33.55	152	AT5G17680	similar to disease resistance protein (TIR-NBS-LRR class), putative [Arabidopsis thaliana] (TAIR:AT5G11250.1); similar to disease resistance protein (TIR-NBS-LRR class), putative [Arabidopsis thaliana] (TAIR:AT2G14080.1); similar to disease resistance protein (TIR-NBS-LRR class), putative [Arabidopsis thaliana] (TAIR:AT5G18360.1); similar to unnamed protein product [Vitis vinifera] (GB:CAO16318.1…		*
	STMHR33*	-0,401	-0,359	30.42	240	AT5G17680	similar to disease resistance protein (TIR-NBS-LRR class), putative [Arabidopsis thaliana] (TAIR:AT5G11250.1); similar to disease resistance protein (TIR-NBS-LRR class), putative [Arabidopsis thaliana] (TAIR:AT2G14080.1); similar to disease resistance protein (TIR-NBS-LRR class), putative [Arabidopsis thaliana] (TAIR:AT5G18360.1); similar to unnamed protein product [Vitis vinifera] (GB:CAO16318.1…		*
Cluster_229	Transcripts 7
malate dehydrogenase	STMES17	-0,382	0,486	75.1	245	AT5G25880	The malic enzyme (EC 1.1.1.40) encoded by the ATNADP-ME3 is presumably cytosolic and restricted in its expression by both developmental and cell-specific signals.;ATNADP-ME3 (NADP-MALIC ENZYME 3); malate dehydrogenase (oxaloacetate-decarboxylating) (NADP+)/ malic enzyme/ oxidoreductase, acting on NADH or NADPH, NAD or NADP as acceptor		*
Cluster_230	Transcripts 0
Putative UPF0497 membrane protein	STMGB15	-0,196	-0,508	49.12	114	AT3G16300	Identical to Putative UPF0497 membrane protein At3g16300 [Arabidopsis Thaliana] (GB:Q3EB59;GB:O04327;GB:Q9LU17); similar to unknown protein [Arabidopsis thaliana] (TAIR:AT1G79780.1); similar to unnamed protein product [Vitis vinifera] (GB:CAO45842.1); contains InterPro domain Conserved hypothetical protein CHP01569, trans-membrane plant (InterPro:IPR006459); contains InterPro domain Protein of un…
Cluster_231	Transcripts 1
pescadillo-related protein	STMDE02	0,232	0,359	65.62	160	AT5G14520	similar to hypothetical protein [Vitis vinifera] (GB:CAN80148.1); similar to unnamed protein product [Vitis vinifera] (GB:CAO14711.1); similar to pescadillo-like protein [Zinnia elegans] (GB:CAL90975.1); contains InterPro domain BRCT; (InterPro:IPR001357); contains InterPro domain Pescadillo, N-terminal; (InterPro:IPR010613);pescadillo-related		*
Cluster_232	Transcripts 1
unknown	STMDI53	-0,276	-0,577	64.65	99	AT3G22435	similar to XH/XS domain-containing protein [Arabidopsis thaliana] (TAIR:AT5G59390.1); similar to unnamed protein product [Vitis vinifera] (GB:CAO71170.1); contains InterPro domain Region of unknown function XS (InterPro:IPR005380);XS domain-containing protein
Cluster_233	Transcripts 0
unknown	STMEC75	-0,342	-0,639	40.54	37	AT1G20400	similar to myosin heavy chain-related [Arabidopsis thaliana] (TAIR:AT2G15420.1); similar to hypothetical protein 26.t00052 [Brassica oleracea] (GB:ABD65035.1); contains InterPro domain Protein of unknown function DUF1204 (InterPro:IPR009596);myosin heavy chain-related
Cluster_234	Transcripts 0
unknown	STMIW08	0,299	0,372	38.46	26	OS04G54110	predicted by fgenesh;ARK3, putative
Cluster_235	Transcripts 2
50S ribosomal protein L27	STMCZ29	-0,211	-0,34	77.85	158	AT5G40950	Identical to 50S ribosomal protein L27, chloroplast precursor (RPL27) [Arabidopsis Thaliana] (GB:Q9FLN4); similar to ribosomal protein L27 family protein [Arabidopsis thaliana] (TAIR:AT5G15220.1); similar to ribosomal protein L27 family protein [Arabidopsis thaliana] (TAIR:AT2G16930.3); similar to ribosomal protein L27 family protein [Arabidopsis thaliana] (TAIR:AT2G16930.1); similar to hypotheti…
Cluster_236	Transcripts 1
beta-glucosidase	STMCH92	0,315	-0,42	53.19	94	AT1G61810	similar to BGLU46, hydrolase, hydrolyzing O-glycosyl compounds [Arabidopsis thaliana] (TAIR:AT1G61820.1); similar to unnamed protein product [Vitis vinifera] (GB:CAO69674.1); contains InterPro domain Glycoside hydrolase, catalytic core; (InterPro:IPR013781); contains InterPro domain Glycoside hydrolase, family 1; (InterPro:IPR001360);BGLU45; hydrolase, hydrolyzing O-glycosyl compounds
Cluster_237	Transcripts 7
putative cytochrome P450;CYP72A	STMIZ53	0,187	0,332	63.49	126	AT3G14610	putative cytochrome P450;CYP72A7 (cytochrome P450, family 72, subfamily A, polypeptide 7); oxygen binding		*
Cluster_238	Transcripts 0
unknown	STMGE17	-0,35	-0,515	47.22	72	AT1G67120	similar to unnamed protein product [Vitis vinifera] (GB:CAO45653.1); similar to hypothetical protein OsJ_030521 [Oryza sativa (japonica cultivar-group)] (GB:EAZ16312.1); similar to expressed protein [Oryza sativa (japonica cultivar-group)] (GB:ABG66112.1); contains InterPro domain Midasin; (InterPro:IPR012099); contains InterPro domain von Willebrand factor, type A (InterPro:IPR002035); contains …		*
Cluster_239	Transcripts 17
SNF1-related protein kinase regulatory subunit beta-2 (KINB2)	STMHF52*	-0,277	-0,322	53.08	130	AT4G16360	Identical to SNF1-related protein kinase regulatory subunit beta-2 (KINB2) [Arabidopsis Thaliana] (GB:Q9SCY5;GB:O23481); similar to 5'-AMP-activated protein kinase beta-2 subunit, putative [Arabidopsis thaliana] (TAIR:AT5G21170.1); similar to AKIN beta2 [Medicago truncatula] (GB:AAO61677.1); contains InterPro domain 5-AMP-activated protein kinase, beta subunit, complex-interacting region (InterPr…		*
Cluster_240	Transcripts 0
	STMHL95	0,24	0,415				No Sequence Available
Cluster_241	Transcripts 27
beta-tubulin	STMIW62	0,192	0,337	100	114	AT5G62700	encodes tubulin beta-2/beta-3 chain;TUB3 (Tubulin beta-3); structural molecule
	STMIW62	0,192	0,337	100	114	AT5G62690	encodes tubulin beta-2/beta-3 chain;TUB2 (Tubulin beta-2); structural molecule
	STMIW62	0,192	0,337	100	114	AT2G29550	Encodes a beta-tubulin that is expressed in leaves, roots and flowers.;TUB7 (tubulin beta-7 chain)
Cluster_242	Transcripts 0
	STMGE15	0,35	0,399				No Sequence Available
Cluster_243	Transcripts 0
lycopene epsilon cyclase (LUT2)	STMDG03	-0,225	-0,349	75.14	173	AT5G57030	Lutein-deficient 2 (LUT2) required for lutein biosynthesis, member of the xanthophyll class of carotenoids. Encodes lycopene epsilon cyclase;LUT2 (LUTEIN DEFICIENT 2); lycopene epsilon cyclase		*
Cluster_244	Transcripts 14
putative beta-galactosidase	STMGR50	-0,449	-0,89	59.73	226	AT4G36360	putative beta-galactosidase (BGAL3 gene);BGAL3 (beta-galactosidase 3); beta-galactosidase		*	*	*
Cluster_245	Transcripts 2
Putative Diaminopimelate decarboxylase 2	STMDV29	-0,164	-0,469	27.27	143	AT5G11880	Identical to Diaminopimelate decarboxylase 2, chloroplast precursor (LYSA2) [Arabidopsis Thaliana] (GB:Q94A94;GB:Q9LYI5;GB:Q9SCX0); similar to diaminopimelate decarboxylase, putative / DAP carboxylase, putative [Arabidopsis thaliana] (TAIR:AT3G14390.1); similar to Os02g0440000 [Oryza sativa (japonica cultivar-group)] (GB:NP_001046744.1); similar to unnamed protein product [Vitis vinifera] (GB:CAO…
Cluster_246	Transcripts 0
	STMJH77	-0,278	0,855				No Sequence Available
Cluster_247	Transcripts 0
Unknown	STMIU40	-0,4	-1.454	82.35	17	AT4G24370	NULL
Cluster_248	Transcripts 0
monoterpene 1,8-cineole synthase	STMHH16	-0,373	-0,525	39.69	257	AT3G25830	Encodes the monoterpene 1,8-cineole synthase, atTPS-Cin. This polypeptide was also shown to synthesize other monoterpenes albeit in minor quantities. The same polypeptide is encoded at two different loci, the result of gene duplication: at3g25820 and at3g25830.;ATTPS-CIN (TERPENE SYNTHASE-LIKE SEQUENCE-1,8-CINEOLE); myrcene/(E)-beta-ocimene synthase
	STMHH16	-0,373	-0,525	39.69	257	AT3G25820	Encodes the monoterpene 1,8-cineole synthase, atTPS-Cin. This polypeptide was also shown to synthesize other monoterpenes albeit in minor quantities. The same polypeptide is encoded at two different loci, the result of gene duplication: at3g25820 and at3g25830.;ATTPS-CIN (TERPENE SYNTHASE-LIKE SEQUENCE-1,8-CINEOLE); myrcene/(E)-beta-ocimene synthase
Cluster_249	Transcripts 2
HD-Zip I	STMFA06	-0,182	-0,899	56.52	23	AT2G46680	encodes a putative transcription factor that contains a homeodomain closely linked to a leucine zipper motif. Transcript is detected in all tissues examined. Is transcriptionally regulated in an ABA-dependent manner and may act in a signal transduction pathway which mediates a drought response.;ATHB-7 (ARABIDOPSIS THALIANA HOMEOBOX 7)
Cluster_250	Transcripts 0
cullin	STMGC36	-0,199	-0,624	81.53	249	AT5G46210	Arabidopsis CULLIN4 (CUL4) forms an E3 ubiquitin ligase with the CDD complex and a common catalytic subunit RBX1 in mediating light control of development. This CUL4-based E3 ligase is essential for the repression of photomorphogenesis. The partial loss of CUL4 function resulted in a constitutive photomorphogenic phenotype with respect to morphogenesis and light-regulated gene expression. CUL4 ex…
Cluster_251	Transcripts 0
putative vesicle-associated membrane protein	STMDS85*	0,319	0,282	48.65	37	AT5G47180	similar to VAP27-1 (VAMP/SYNAPTOBREVIN-ASSOCIATED PROTEIN 27-1), protein binding [Arabidopsis thaliana] (TAIR:AT3G60600.1); similar to vesicle-associated membrane protein, putative [Brassica oleracea] (GB:ABD65040.1); contains InterPro domain VAMP-associated (InterPro:IPR016763); contains InterPro domain PapD-like (InterPro:IPR008962); contains InterPro domain Major sperm protein; (InterPro:IPR00…
Cluster_252	Transcripts 0
unknown	STMEO12	-0,615	-0,629	40	45	AT4G02880	similar to unknown protein [Arabidopsis thaliana] (TAIR:AT1G03290.1); similar to unnamed protein product [Vitis vinifera] (GB:CAO22500.1)
Cluster_253	Transcripts 0
putative transcription factor jumonji (jmjC)	STMCH35	0,276	-0,344	23.75	80	AT3G20810	similar to transcription factor jumonji (jmjC) domain-containing protein [Arabidopsis thaliana] (TAIR:AT5G19840.1); similar to unnamed protein product [Vitis vinifera] (GB:CAO21956.1); contains InterPro domain Transcription factor jumonji/aspartyl beta-hydroxylase (InterPro:IPR003347);transcription factor
Cluster_254	Transcripts 0
	STMEJ78	-0,475	-0,571				No Sequence Available
Cluster_255	Transcripts 0
	STMEO81	-0,464	-0,652				No Sequence Available
Cluster_256	Transcripts 0
unknown	STMGF11	-0,163	-0,441	65	80	AT1G68140	similar to protein binding / zinc ion binding [Arabidopsis thaliana] (TAIR:AT4G08460.1); similar to protein binding / zinc ion binding [Arabidopsis thaliana] (TAIR:AT4G08460.2); similar to Pm27 [Prunus mume] (GB:BAE48661.1); contains InterPro domain Protein of unknown function DUF1644 (InterPro:IPR012866)
Cluster_257	Transcripts 0
Putative RAPTOR/KOG1 homolog	STMGH77	-0,197	-0,293	23.08	104	OS12G01922	predicted by fgenesh;regulatory associated protein of mTOR, putative, expressed
Cluster_258	Transcripts 0
Putative ATPase	STMGG30	-0,252	-1.334	28.07	57	AT3G47760	member of ATH subfamily;ATATH4 (ABC2 homolog 4); ATPase, coupled to transmembrane movement of substances
Cluster_259	Transcripts 0
60S ribosomal protein	STMER23	-0,348	-0,761	54.45	191	AT3G49010	Encodes 60S ribosomal protein L13. Homolog of human breast basic conserved 1 (BBC1).;ATBBC1 (breast basic conserved 1)
Cluster_260	Transcripts 1
putative cellulose synthase-like G3	STMJM75*	0,243	0,311	66.67	171	AT4G23990	encodes a protein similar to cellulose synthase;ATCSLG3 (Cellulose synthase-like G3); transferase/ transferase, transferring glycosyl groups
Cluster_261	Transcripts 10
Ethylene response factor ERF transcription factor	STMEZ35	-0,232	-0,293	64	150	AT1G50640	encodes a member of the ERF (ethylene response factor) subfamily B-1 of ERF/AP2 transcription factor family (ATERF-3). The protein contains one AP2 domain. There are 15 members in this subfamily including ATERF-3, ATERF-4, ATERF-7, and leafy petiole.;ATERF3/ERF3 (ETHYLENE RESPONSIVE ELEMENT BINDING FACTOR 3); DNA binding / protein binding / transcription factor/ transcriptional repressor
Cluster_262	Transcripts 2
Putative peroxidase 53 precursor	STMIY25	-0,368	0,848	62.89	256	AT5G06720	Identical to Peroxidase 53 precursor (PER53) [Arabidopsis Thaliana] (GB:Q42578); similar to peroxidase, putative [Arabidopsis thaliana] (TAIR:AT5G06730.1); similar to Peroxidase A2 (GB:P80679); contains InterPro domain Plant peroxidase; (InterPro:IPR000823); contains InterPro domain Haem peroxidase; (InterPro:IPR010255); contains InterPro domain Haem peroxidase, plant/fungal/bacterial; (InterPro:…		*
Cluster_263	Transcripts 0
	STMEA56	-0,434	-0,515				No Sequence Available
Cluster_264	Transcripts 0
	STMCQ12	0,173	-0,421				No Sequence Available
Cluster_265	Transcripts 0
unknown	STMCR58	-0,401	0,923	35.56	45	OS04G05700	predicted by fgenesh;expressed protein
Cluster_266	Transcripts 23
Tonoplast intrinsic proteins	STMIV08	-0,402	-0,704	78.42	190	AT3G16240	Delta tonoplast intrinsic protein, functions as a water channel and ammonium (NH3) transporter. Highly expressed in flower, shoot, and stem. Expression shows diurnal regulation and is induced by ammonium (NH3). Protein localized to vacuolar membrane.;DELTA-TIP (delta tonoplast integral protein); water channel		*
	STMIH11	-0,368	-0,445	65.92	223	AT5G47450	Tonoplast intrinsic protein, transports ammonium (NH3) and methylammonium across the tonoplast membrane, gene expression shows diurnal regulation and is upregulated by ammonium (NH3).;AtTIP2;3 (Arabidopsis thaliana tonoplast intrinsic protein 2;3); water channel		*
	STMJO58	-0,51	-0,908	76.05	167	AT3G16240	Delta tonoplast intrinsic protein, functions as a water channel and ammonium (NH3) transporter. Highly expressed in flower, shoot, and stem. Expression shows diurnal regulation and is induced by ammonium (NH3). Protein localized to vacuolar membrane.;DELTA-TIP (delta tonoplast integral protein); water channel		*
Cluster_267	Transcripts 1
unknown	STMCS26	-0,553	-0,567	73.53	68	AT1G70950	similar to unknown protein [Arabidopsis thaliana] (TAIR:AT1G23060.1); similar to unnamed protein product [Vitis vinifera] (GB:CAO42267.1); contains InterPro domain Targeting for Xklp2 (InterPro:IPR009675)
Cluster_268a	Transcripts 1
3-phosphoglycerate dehydrogenase	STMGM11	-0,297	-0,315	81.86	204	AT4G34200	similar to PGDH (3-PHOSPHOGLYCERATE DEHYDROGENASE), phosphoglycerate dehydrogenase [Arabidopsis thaliana] (TAIR:AT1G17745.1); similar to D-3-phosphoglycerate dehydrogenase, putative / 3-PGDH, putative [Arabidopsis thaliana] (TAIR:AT3G19480.1); similar to H0212B02.14 [Oryza sativa (indica cultivar-group)] (GB:CAH68268.1); similar to unnamed protein product [Vitis vinifera] (GB:CAO47860.1); similar…		*	*
Cluster_268b
3-phosphoglycerate dehydrogenase	STMGN28	0,237	0,262	80.21	187	AT4G34200	similar to PGDH (3-PHOSPHOGLYCERATE DEHYDROGENASE), phosphoglycerate dehydrogenase [Arabidopsis thaliana] (TAIR:AT1G17745.1); similar to D-3-phosphoglycerate dehydrogenase, putative / 3-PGDH, putative [Arabidopsis thaliana] (TAIR:AT3G19480.1); similar to H0212B02.14 [Oryza sativa (indica cultivar-group)] (GB:CAH68268.1); similar to unnamed protein product [Vitis vinifera] (GB:CAO47860.1); similar…		*	*
Cluster_269	Transcripts 17
putative sterol 4alpha-methyl oxidases	STMCY28	-0,293	-0,377	83.43	169	AT1G69640	similar to acid phosphatase, putative [Arabidopsis thaliana] (TAIR:AT1G14290.1); similar to unnamed protein product [Vitis vinifera] (GB:CAO48398.1); contains InterPro domain Sterol desaturase; (InterPro:IPR006088);sterol desaturase family protein, putative
Cluster_270	Transcripts 5
NPR1-like	STMIM01	-0,302	-0,561	69.05	210	AT5G63160	similar to BT2 (BTB AND TAZ DOMAIN PROTEIN 2), protein binding / transcription factor/ transcription regulator [Arabidopsis thaliana] (TAIR:AT3G48360.1); similar to unnamed protein product [Vitis vinifera] (GB:CAO64196.1); contains InterPro domain BTB/POZ fold; (InterPro:IPR011333); contains InterPro domain Kelch related (InterPro:IPR013089); contains InterPro domain BTB/POZ-like; (InterPro:IPR00…
Cluster_271	Transcripts 0
unknown	STMCX58	0,331	-0,249	31.71	41	AT1G62930	similar to pentatricopeptide (PPR) repeat-containing protein [Arabidopsis thaliana] (TAIR:AT1G63080.1); similar to pentatricopeptide (PPR) repeat-containing protein [Arabidopsis thaliana] (TAIR:AT1G62670.1); similar to pentatricopeptide (PPR) repeat-containing protein [Arabidopsis thaliana] (TAIR:AT1G63130.1); similar to hypothetical protein [Brassica rapa] (GB:ABQ50546.1); contains InterPro doma…
Cluster_272	Transcripts 0
similar to TBP-ASSOCIATED FACTOR 7	STMDH05	-0,172	-0,478	73.44	64	AT1G55300	similar to unnamed protein product [Vitis vinifera] (GB:CAO22061.1); contains InterPro domain TAFII55 protein conserved region; (InterPro:IPR006751);TATA-binding protein-associated factor TAFII55 family protein
Cluster_273	Transcripts 8
putative gibberellin receptor	STMGA83	-0,17	-0,407	73.96	169	AT3G63010	Encodes a gibberellin (GA) receptor ortholog of the rice GA receptor gene (OsGID1). Has GA-binding activity, showing higher affinity to GA4. Interacts with DELLA proteins in vivo in the presence of GA4.;ATGID1B/GID1B (GA INSENSITIVE DWARF1B)
Cluster_274	Transcripts 13
C2 domain-containing protein	STMIG39	-0,389	-1.332	81.63	196	AT4G11610	similar to C2 domain-containing protein [Arabidopsis thaliana] (TAIR:AT4G00700.1); similar to C2 domain-containing protein [Arabidopsis thaliana] (TAIR:AT5G12970.1); similar to C2 domain-containing protein [Arabidopsis thaliana] (TAIR:AT3G57880.1); similar to hypothetical protein OsI_025104 [Oryza sativa (indica cultivar-group)] (GB:EAZ03872.1); similar to unnamed protein product [Vitis vinifera]…		*
Cluster_275	Transcripts 0
plasma membrane polypeptide	STMEZ77	-0,669	-0,707	60	170	AT4G20260	similar to plasma membrane polypeptide [Nicotiana tabacum] (GB:CAA69901.1); similar to DREPP2 protein [Nicotiana tabacum] (GB:CAB91552.1); contains InterPro domain DREPP plasma membrane polypeptide (InterPro:IPR008469);DREPP plasma membrane polypeptide family protein
Cluster_276	Transcripts 13
remorin	STMHV95	-0,8	-0,589	73.24	142	AT3G48940	similar to remorin family protein [Arabidopsis thaliana] (TAIR:AT5G23750.1); similar to Remorin (pp34) (GB:P93788); contains InterPro domain Remorin, C-terminal region (InterPro:IPR005516); contains InterPro domain Remorin, N-terminal region (InterPro:IPR005518);remorin family protein
Cluster_277	Transcripts 4
Peroxidase precursor	STMGB54	-0,23	-0,556	55.83	163	AT2G18980	Identical to Peroxidase 16 precursor (PER16) [Arabidopsis Thaliana] (GB:Q96518); similar to peroxidase, putative [Arabidopsis thaliana] (TAIR:AT4G30170.1); similar to unnamed protein product [Vitis vinifera] (GB:CAO43212.1); contains InterPro domain Plant peroxidase; (InterPro:IPR000823); contains InterPro domain Haem peroxidase; (InterPro:IPR010255); contains InterPro domain Haem peroxidase, pla…		*	*	*
Cluster_278	Transcripts 28
putative cytochrome P450;CYP71	STMJA51	0,415	0,306	51.27	197	AT3G26300	putative cytochrome P450;CYP71B34 (cytochrome P450, family 71, subfamily B, polypeptide 34); oxygen binding
	STMJP72	0,353	0,341	36.48	233	AT3G48290	putative cytochrome P450;CYP71A24 (cytochrome P450, family 71, subfamily A, polypeptide 24); oxygen binding
Cluster_279	Transcripts 0
NFU domain containing protein	STMGF58	-0,305	-0,294	78.9	109	AT4G01940	Encodes a protein containing the NFU domain that may be involved in iron-sulfur cluster assembly. Part of a five member gene family, more closely related to NFU2 and 3 than to NFU4 and 5. Targeted to the chloroplast.;NFU1 (NFU domain protein 1)
Cluster_280	Transcripts 3
subunit F of photosystem I	STMCI32	-0,352	0,451	78.95	57	AT1G31330	Encodes subunit F of photosystem I.;PSAF (photosystem I subunit F)		*	*	*
Cluster_281	Transcripts 0
	STMIO33	-0,514	-0,471				No Sequence Available

## Sheet: Cell wall-associated
Orthologous cluster	Probe and number of transcripts associated to orthologous cluster	PGIP37/WT	PGIP45/WT	%Identity	Length of %Identity	Gene ID	Description
Cluster_1	Transcripts 11
UDP-glucose epimerases	STMIA83	-0,282	-0,364	75.3	166	AT1G12780	Encodes a UDP-glucose epimerase that catalyzes the interconversion of the sugar nucleotides UDP-glucose UDP-galactose via a UDP-4-keto-hexose intermediate. Responsive to stress.;UGE1 (UDP-D-glucose/UDP-D-galactose 4-epimerase 1); UDP-glucose 4-epimerase/ protein dimerization
Cluster_3	Transcripts 0
Beta-d-xylosidase	STMEA15	-0,213	-0,447	73.8	271	AT5G64570	Encodes a beta-d-xylosidase that belongs to family 3 of glycoside hydrolases.;XYL4 (beta-xylosidase 4); hydrolase, hydrolyzing O-glycosyl compounds
Cluster_6	Transcripts 9
Cell wall invertases	STMCF35*	-0,233	-0,289	62.98	208	AT3G52600	similar to ATCWINV4 (ARABIDOPSIS THALIANA CELL WALL INVERTASE 4), hydrolase, hydrolyzing O-glycosyl compounds [Arabidopsis thaliana] (TAIR:AT2G36190.1); similar to beta-fructofuranosidase [Daucus carota] (GB:CAA49162.1); similar to cell-wall invertase [Populus alba x Populus grandidentata] (GB:ABY81289.1); similar to cell-wall invertase [Populus alba x Populus grandidentata] (GB:ABY81288.1); cont…
Cluster_16	Transcripts 0
UDP-glycosyltransferase, UGT84A4	STMHV76	-0,251	0,415	31.58	38	AT4G15500	Encodes a protein that might have sinapic acid:UDP-glucose glucosyltransferase activity.;UGT84A4; UDP-glycosyltransferase/ sinapate 1-glucosyltransferase/ transferase, transferring glycosyl groups / transferase, transferring hexosyl groups
Cluster_24	Transcripts 3
Galacturonosyltransferase-like proteins, GATL	STMCE40	-0,195	-0,388	64.35	216	AT1G13250	Encodes a protein with putative galacturonosyltransferase activity.;GATL3 (Galacturonosyltransferase-like 3); polygalacturonate 4-alpha-galacturonosyltransferase/ transferase, transferring glycosyl groups / transferase, transferring hexosyl groups
Cluster_41	Transcripts 2
putative pectinesterase family proteins	STMJE46*	-0,469	-0,443	70.05	217	AT5G09760	similar to pectinesterase family protein [Arabidopsis thaliana] (TAIR:AT5G64640.1); similar to pectin methylesterase 2 [Pyrus communis] (GB:BAF42039.1); similar to 52O08_4 [Brassica rapa subsp. pekinensis] (GB:AAZ67549.1); similar to unnamed protein product [Vitis vinifera] (GB:CAO46441.1); contains InterPro domain Pectin lyase fold (InterPro:IPR012334); contains InterPro domain Pectinesterase, c…
Cluster_45	Transcripts 0
beta-galactosidase	STMGA90	-0,26	-1.029	71.61	155	AT3G13750	beta-galactosidase, glycosyl hydrolase family 35;BGAL1 (BETA GALACTOSIDASE 1); beta-galactosidase
Cluster_48	Transcripts 1
putative invertase/pectin methylesterase inhibitor family protein	STMEU18	-0,389	-0,399	54.67	75	AT5G62360	similar to invertase/pectin methylesterase inhibitor family protein / DC 1.2 homolog (FL5-2I22) [Arabidopsis thaliana] (TAIR:AT5G62350.1); similar to pectin methylesterase inhibitor isoform [Solanum phureja] (GB:ABG49144.1); contains InterPro domain Pectinesterase inhibitor; (InterPro:IPR006501);invertase/pectin methylesterase inhibitor family protein
Cluster_63	Transcripts 51
XTHs/NRP/Apx	STMDB57	-1.007	-0,87	62.7	185	AT5G57550	xyloglucan endotransglycosylase-related protein (XTR3);XTR3 (XYLOGLUCAN ENDOTRANSGLYCOSYLASE 3); hydrolase, acting on glycosyl bonds
	STMJB14	-0,731	-0,9	63.08	130	AT5G57560	Encodes a cell wall-modifying enzyme, rapidly upregulated in response to environmental stimuli;TCH4 (TOUCH 4); hydrolase, acting on glycosyl bonds
	STMEI79*	-0,507	-0,369	67.74	155	AT5G13870	EXGT-A4, endoxyloglucan transferase,;EXGT-A4 (ENDOXYLOGLUCAN TRANSFERASE A4); hydrolase, acting on glycosyl bonds
	STMJJ17	-0,906	-0,992	68.95	190	AT4G25810	xyloglucan endotransglycosylase-related protein (XTR6);XTR6 (XYLOGLUCAN ENDOTRANSGLYCOSYLASE 6); hydrolase, acting on glycosyl bonds
	STMEP06	-1.162	-1.321	72.12	226	AT3G23730	Identical to Probable xyloglucan endotransglucosylase/hydrolase protein 16 precursor (XTH16) [Arabidopsis Thaliana] (GB:Q8LG58;GB:Q9LK45); similar to XTR7 (XYLOGLUCAN ENDOTRANSGLYCOSYLASE 7), hydrolase, acting on glycosyl bonds [Arabidopsis thaliana] (TAIR:AT4G14130.1); similar to xyloglucan endotransglycosylase/hydrolase precursor XTH-21 [Populus tremula x Populus tremuloides] (GB:ABM91075.1); c…
	STMIH73	-0,469	-0,551	69.23	156	AT4G25810	xyloglucan endotransglycosylase-related protein (XTR6);XTR6 (XYLOGLUCAN ENDOTRANSGLYCOSYLASE 6); hydrolase, acting on glycosyl bonds
	STMGY22*	0,251	0,286	70.4	223	AT1G18800	Double nrp1-1 nrp2-1 mutants show arrest of cell cycle progression at G2/M and disordered cellular organization occurred in root tips. Localize in the nucleus and can form homomeric and heteromeric protein complexes with NRP1. Bind histones Histone2A and Histone2B and associate with chromatin in vivo.;NRP2 (NAP1-RELATED PROTEIN 2); DNA binding / chromatin binding / histone binding
	STMHU05	0,281	0,319	86.24	218	AT3G09640	Encodes a cytosolic ascorbate peroxidase APX2. Ascorbate peroxidases are enzymes that scavenge hydrogen peroxide in plant cells. Eight types of APX have been described for Arabidopsis: three cytosolic (APX1, APX2, APX6), two chloroplastic types (stromal sAPX, thylakoid tAPX), and three microsomal (APX3, APX4, APX5) isoforms.;APX2 (ASCORBATE PEROXIDASE 2); L-ascorbate peroxidase
	STMER63	-0,89	-0,784	62.24	241	AT5G57550	xyloglucan endotransglycosylase-related protein (XTR3);XTR3 (XYLOGLUCAN ENDOTRANSGLYCOSYLASE 3); hydrolase, acting on glycosyl bonds
	STMGH65	-0,587	-0,544	86	250	AT1G07890	Encodes a cytosolic ascorbate peroxidase APX1. Ascorbate peroxidases are enzymes that scavenge hydrogen peroxide in plant cells. Eight types of APX have been described for Arabidopsis: three cytosolic (APX1, APX2, APX6), two chloroplastic types (stromal sAPX, thylakoid tAPX), and three microsomal (APX3, APX4, APX5) isoforms. At least part of the induction of heat shock proteins during light stres…
	STMEQ95	-1.018	-1.106	67.14	140	AT4G14130	xyloglucan endotransglycosylase-related protein (XTR7);XTR7 (XYLOGLUCAN ENDOTRANSGLYCOSYLASE 7); hydrolase, acting on glycosyl bonds
	STMEP57	-0,563	-0,49	57	100	AT3G23730	Identical to Probable xyloglucan endotransglucosylase/hydrolase protein 16 precursor (XTH16) [Arabidopsis Thaliana] (GB:Q8LG58;GB:Q9LK45); similar to XTR7 (XYLOGLUCAN ENDOTRANSGLYCOSYLASE 7), hydrolase, acting on glycosyl bonds [Arabidopsis thaliana] (TAIR:AT4G14130.1); similar to xyloglucan endotransglycosylase/hydrolase precursor XTH-21 [Populus tremula x Populus tremuloides] (GB:ABM91075.1); c…
	STMIG22	-0,691	-0,731	70.05	197	AT4G25810	xyloglucan endotransglycosylase-related protein (XTR6);XTR6 (XYLOGLUCAN ENDOTRANSGLYCOSYLASE 6); hydrolase, acting on glycosyl bonds
	STMGX21*	0,238	0,014	76.76	185	AT1G18800	Double nrp1-1 nrp2-1 mutants show arrest of cell cycle progression at G2/M and disordered cellular organization occurred in root tips. Localize in the nucleus and can form homomeric and heteromeric protein complexes with NRP1. Bind histones Histone2A and Histone2B and associate with chromatin in vivo.;NRP2 (NAP1-RELATED PROTEIN 2); DNA binding / chromatin binding / histone binding
	STMGI55*	0,242	0,205	72.46	167	AT1G18800	Double nrp1-1 nrp2-1 mutants show arrest of cell cycle progression at G2/M and disordered cellular organization occurred in root tips. Localize in the nucleus and can form homomeric and heteromeric protein complexes with NRP1. Bind histones Histone2A and Histone2B and associate with chromatin in vivo.;NRP2 (NAP1-RELATED PROTEIN 2); DNA binding / chromatin binding / histone binding
	STMHG34	-0,868	-0,873	62.21	172	AT3G23730	Identical to Probable xyloglucan endotransglucosylase/hydrolase protein 16 precursor (XTH16) [Arabidopsis Thaliana] (GB:Q8LG58;GB:Q9LK45); similar to XTR7 (XYLOGLUCAN ENDOTRANSGLYCOSYLASE 7), hydrolase, acting on glycosyl bonds [Arabidopsis thaliana] (TAIR:AT4G14130.1); similar to xyloglucan endotransglycosylase/hydrolase precursor XTH-21 [Populus tremula x Populus tremuloides] (GB:ABM91075.1); c…
Cluster_100	Transcripts 0
putative similar to BAM2/BMY9	STMIR91	0,617	-0,926	33.33	33	AT2G45880	similar to BAM2/BMY9 (BETA-AMYLASE 2), beta-amylase [Arabidopsis thaliana] (TAIR:AT4G00490.1); similar to unnamed protein product [Vitis vinifera] (GB:CAO39608.1); similar to hypothetical protein OsJ_029213 [Oryza sativa (japonica cultivar-group)] (GB:EAZ45730.1); similar to unnamed protein product [Vitis vinifera] (GB:CAO39607.1); contains InterPro domain BZR1, transcriptional repressor (InterPr…
Cluster_121	Transcripts 9
putative O-methyltransferase family 2 proteins	STMGA58	-0,482	-1.087	37.33	217	AT4G35150	similar to O-methyltransferase family 2 protein [Arabidopsis thaliana] (TAIR:AT4G35160.1); similar to unnamed protein product [Vitis vinifera] (GB:CAO47448.1); contains InterPro domain O-methyltransferase, COMT, eukaryota (InterPro:IPR016461); contains InterPro domain Plant methyltransferase dimerisation; (InterPro:IPR012967); contains InterPro domain O-methyltransferase, family 2; (InterPro:IPR0…
Cluster_143	Transcripts 5
putative cinnamoyl-CoA reductase	STMDZ37	-0,186	-1.504	67.39	138	AT5G58490	similar to cinnamoyl-CoA reductase family [Arabidopsis thaliana] (TAIR:AT2G02400.1); similar to unnamed protein product [Vitis vinifera] (GB:CAO21401.1); contains InterPro domain NAD-dependent epimerase/dehydratase; (InterPro:IPR001509); contains InterPro domain NAD(P)-binding; (InterPro:IPR016040);cinnamoyl-CoA reductase family
Cluster_149	Transcripts 11
fasciclin-like arabinogalactan-proteins	STMIJ79	-0,464	-1.136	53.63	179	AT1G03870	fasciclin-like arabinogalactan-protein 9 (Fla9);FLA9 (FLA9)
Cluster_194	Transcripts 0
beta-galactosidase	STMIR51	-0,377	-0,635	62.83	191	AT3G13750	beta-galactosidase, glycosyl hydrolase family 35;BGAL1 (BETA GALACTOSIDASE 1); beta-galactosidase
Cluster_196	Transcripts 0
xyloglucan endotransglycosylase-related	STMIK60	-0,765	-0,525	30.16	63	AT4G25810	xyloglucan endotransglycosylase-related protein (XTR6);XTR6 (XYLOGLUCAN ENDOTRANSGLYCOSYLASE 6); hydrolase, acting on glycosyl bonds
Cluster_211	Transcripts 0
putative extracellular dermal glycoprotein	STMJF08	-0,516	-0,799	43.02	179	AT1G03230	similar to extracellular dermal glycoprotein, putative / EDGP, putative [Arabidopsis thaliana] (TAIR:AT1G03220.1); similar to EDGP precursor [Daucus carota] (GB:BAA03413.1); contains InterPro domain Peptidase aspartic, catalytic; (InterPro:IPR009007); contains InterPro domain Peptidase A1; (InterPro:IPR001461);extracellular dermal glycoprotein, putative / EDGP, putative
Cluster_262	Transcripts 2
Putative peroxidase 53 precursor	STMIY25	-0,368	0,848	62.89	256	AT5G06720	Identical to Peroxidase 53 precursor (PER53) [Arabidopsis Thaliana] (GB:Q42578); similar to peroxidase, putative [Arabidopsis thaliana] (TAIR:AT5G06730.1); similar to Peroxidase A2 (GB:P80679); contains InterPro domain Plant peroxidase; (InterPro:IPR000823); contains InterPro domain Haem peroxidase; (InterPro:IPR010255); contains InterPro domain Haem peroxidase, plant/fungal/bacterial; (InterPro:…
Cluster_213	Transcripts 12
Putative beta-1,3-glucanase 1	STMEH13	-0,374	0,604	53.78	119	AT4G16260	similar to BG1 (BETA-1,3-GLUCANASE 1), hydrolase, hydrolyzing O-glycosyl compounds [Arabidopsis thaliana] (TAIR:AT3G57270.1); similar to beta-1,3-glucanase [Hevea brasiliensis] (GB:ABG49448.1); contains InterPro domain Glycoside hydrolase, family 17; (InterPro:IPR000490); contains InterPro domain Glycoside hydrolase, catalytic core; (InterPro:IPR013781);glycosyl hydrolase family 17 protein
	STMEB78	-0,452	0,618	58.42	202	AT4G16260	similar to BG1 (BETA-1,3-GLUCANASE 1), hydrolase, hydrolyzing O-glycosyl compounds [Arabidopsis thaliana] (TAIR:AT3G57270.1); similar to beta-1,3-glucanase [Hevea brasiliensis] (GB:ABG49448.1); contains InterPro domain Glycoside hydrolase, family 17; (InterPro:IPR000490); contains InterPro domain Glycoside hydrolase, catalytic core; (InterPro:IPR013781);glycosyl hydrolase family 17 protein
Cluster_236	Transcripts 1
beta-glucosidase	STMCH92	0,315	-0,42	53.19	94	AT1G61810	similar to BGLU46, hydrolase, hydrolyzing O-glycosyl compounds [Arabidopsis thaliana] (TAIR:AT1G61820.1); similar to unnamed protein product [Vitis vinifera] (GB:CAO69674.1); contains InterPro domain Glycoside hydrolase, catalytic core; (InterPro:IPR013781); contains InterPro domain Glycoside hydrolase, family 1; (InterPro:IPR001360);BGLU45; hydrolase, hydrolyzing O-glycosyl compounds
Cluster_244	Transcripts 14
putative beta-galactosidase	STMGR50	-0,449	-0,89	59.73	226	AT4G36360	putative beta-galactosidase (BGAL3 gene);BGAL3 (beta-galactosidase 3); beta-galactosidase
Cluster_260	Transcripts 1
putative cellulose synthase-like G3	STMJM75*	0,243	0,311	66.67	171	AT4G23990	encodes a protein similar to cellulose synthase;ATCSLG3 (Cellulose synthase-like G3); transferase/ transferase, transferring glycosyl groups

## Sheet: Metabolism, Energy
Orthologous cluster	Probe and number of transcripts associated to orthologous cluster	PGIP37/WT	PGIP45/WT	%Identity	Length of %Identity	Gene ID	Description
Cluster_4	Transcripts 7
S-adenosylmethionine synthetase	STMGR58	-0,201	-2.455	93.48	184	AT1G02500	encodes a S-adenosylmethionine synthetase. SAM1 is regulated by protein S-nitrosylation. The covalent binding of nitric oxide (NO) to the Cys114 residue inhibits the enzyme activity.;SAM1 (S-adenosylmethionine synthetase 1); methionine adenosyltransferase
Cluster_18	Transcripts 15
fructose-bisphosphate aldolases	STMED26	0,357	0,401	83.17	202	AT2G36460	similar to fructose-bisphosphate aldolase, putative [Arabidopsis thaliana] (TAIR:AT3G52930.1); similar to unknown [Populus trichocarpa x Populus deltoides] (GB:ABK96406.1); contains InterPro domain Aldolase-type TIM barrel; (InterPro:IPR013785); contains InterPro domain Fructose-bisphosphate aldolase, class-I; (InterPro:IPR000741);fructose-bisphosphate aldolase, putative
Cluster_31	Transcripts 1
Li-tolerant lipase 1	STMCV95	0,203	-0,302	78.89	90	AT5G18430	similar to ATLTL1/LTL1 (LI-TOLERANT LIPASE 1), carboxylesterase [Arabidopsis thaliana] (TAIR:AT3G04290.1); similar to unknown [Populus trichocarpa] (GB:ABK95911.1); contains InterPro domain Lipase, GDSL; (InterPro:IPR001087);GDSL-motif lipase/hydrolase family protein
Cluster_32	Transcripts 16
Putative trehalose biosynthesis enzymes	STMIU93	-0,25	-0,435	71.84	103	AT1G06410	Encodes an enzyme putatively involved in trehalose biosynthesis. Though the protein has both trehalose-6-phosphate synthase (TPS)-like and trehalose-6-phosphate phosphatase (TPP)-like domains, neither activity has been detected in enzymatic assays nor has the protein been able to complement yeast TPS or TPP mutants.;ATTPS7 (Arabidopsis thaliana trehalose-phosphatase/synthase 7); transferase, tran…
	STMDZ40	-0,392	-0,319	59.21	152	AT5G51460	homologous to the C-terminal part of microbial trehalose-6-phosphate phosphatases;ATTPPA (Arabidopsis thaliana trehalose-6-phosphate phosphatase); trehalose-phosphatase
Cluster_35	Transcripts 3
putative acid phosphatase	STMIG06	0,423	0,382	46.09	128	AT4G25150	similar to acid phosphatase, putative [Arabidopsis thaliana] (TAIR:AT5G51260.1); similar to acid phosphatase 1 (GB:1908418A); contains InterPro domain Vegetative storage protein/acid phosphatase (InterPro:IPR014403); contains InterPro domain Plant acid phosphatase; (InterPro:IPR010028); contains InterPro domain Acid phosphatase (Class B); (InterPro:IPR005519);acid phosphatase, putative
Cluster_51	Transcripts 4
putative beta-fructofuranosidase	STMHA49	-0,214	-2.214				No Similarity
Cluster_56	Transcripts 0
L-asparaginase 1 precursor	STMGG26	-0,195	-1.121	75.4	126	AT5G08100	Identical to L-asparaginase 1 precursor [Arabidopsis Thaliana] (GB:P50287;GB:Q9LEZ6); similar to L-asparaginase, putative / L-asparagine amidohydrolase, putative [Arabidopsis thaliana] (TAIR:AT3G16150.1); similar to hypothetical protein [Vitis vinifera] (GB:CAN82634.1); contains InterPro domain Peptidase T2, asparaginase 2; (InterPro:IPR000246);L-asparaginase / L-asparagine amidohydrolase
Cluster_60	Transcripts 4
Mitochondrial succinic semialdehyde dehydrogenase (SSADH)	STMDR63	-0,304	-0,665	64.8	179	AT1G79440	Encodes a mitochondrial succinic semialdehyde dehydrogenase (SSADH). Nomenclature according to Kirch, et al (2004).;ALDH5F1 (SUCCINIC SEMIALDEHYDE DEHYDROGENASE); 3-chloroallyl aldehyde dehydrogenase/ succinate-semialdehyde dehydrogenase
Cluster_69	Transcripts 43
aminotransferases	STMEO76	-0,18	-0,325	83.77	191	AT1G70580	Similar to glutamate-glyoxylate transaminase enzyme encoded by AOAT1;AOAT2 (ALANINE-2-OXOGLUTARATE AMINOTRANSFERASE 2); alanine transaminase
Cluster_70	Transcripts 3
Digalactosyl diacylglycerol deficient protein	STMEZ94	-0,338	-0,749	64.78	230	AT3G11670	Responsible for the final assembly of galactolipids in photosynthetic membranes. Provides stability to the PS I core complex (e.g. subunits PsaD, PsaE).;DGD1 (DIGALACTOSYL DIACYLGLYCEROL DEFICIENT 1); galactolipid galactosyltransferase
Cluster_72	Transcripts 8
Aminotransferase	STMGU10	-0,147	0,346	76.84	190	AT3G22200	Genetically redundant with POP3;mediates pollen tube guidance. Double mutants are self sterile; gamma-aminobutyrate transaminase subunit precursor; nuclear gene for mitochondrial product. Encodes gamma-aminobutyrate transaminase that uses pyruvate instead of alpha-ketoglutarate as cosubstrate.;POP2 (POLLEN-PISTIL INCOMPATIBILITY 2); 4-aminobutyrate transaminase
Cluster_75	Transcripts 16
NADPH:protochlorophyllide oxidoreductases	STMDH13	0,202	0,281	84.23	222	AT5G54190	light-dependent NADPH:protochlorophyllide oxidoreductase A;PORA (Protochlorophyllide reductase A); oxidoreductase/ protochlorophyllide reductase
Cluster_76	Transcripts 0
3-methylcrotonyl-CoA carboxylase 1	STMIT78	-0,346	-0,791	50.53	95	AT1G03090	MCCA is the biotinylated subunit of the dimer MCCase, which is involved in leucine degradation. Both subunits are nuclear coded and the active enzyme is located in the mitochondrion.;MCCA (3-methylcrotonyl-CoA carboxylase 1)
Cluster_84	Transcripts 3
putative proton-dependent oligopeptide transport (POT) protein	STMGL86	-0,236	0,268	71.73	191	AT1G68570	similar to proton-dependent oligopeptide transport (POT) family protein [Arabidopsis thaliana] (TAIR:AT3G54140.1); similar to unnamed protein product [Vitis vinifera] (GB:CAO42129.1); similar to unnamed protein product [Vitis vinifera] (GB:CAO18244.1); similar to hypothetical protein OsI_021662 [Oryza sativa (indica cultivar-group)] (GB:EAZ00430.1); contains InterPro domain TGF-beta receptor, typ…
Cluster_85	Transcripts 0
putative 5' nucleotidase family protein	STMEG03	-0,183	-0,484	86.44	177	AT5G48960	similar to 5' nucleotidase family protein [Arabidopsis thaliana] (TAIR:AT1G75210.1); similar to unnamed protein product [Vitis vinifera] (GB:CAO70936.1); similar to unknown [Populus trichocarpa] (GB:ABK95470.1); similar to hypothetical protein OsJ_001087 [Oryza sativa (japonica cultivar-group)] (GB:EAZ11262.1); contains InterPro domain HAD-superfamily hydrolase, subfamily IG, 5'-nucleotidase (Int…
Cluster_88	Transcripts 4
RAN GTPases	STMHH72	0,218	0,3	97.27	110	AT5G55190	A member of RAN GTPase gene family. Encodes a small soluble GTP-binding protein. Likely to be involved in nuclear translocation of proteins. May also be involved in cell cycle progression.;RAN3; GTP binding
Cluster_98	Transcripts 1
PSII-S (CP22)	STMCD24	0,333	0,324	89.19	111	AT1G44575	Encoding PSII-S (CP22), a ubiquitous pigment-binding protein associated with photosystem II (PSII) of higher plants. Involved in nonphotochemical quenching rather than in photosynthesis. Mutant has a normal violaxanthin cycle but has a limited capacity of quenching singlet excited chlorophylls and is tolerant to lipid peroxidation.;NPQ4 (NONPHOTOCHEMICAL QUENCHING)
Cluster_105	Transcripts 13
chloroplast pyruvate kinase alfa subunit	STMDG22	-0,694	-0,787	91.94	62	AT3G22960	encodes a chloroplast pyruvate kinase alpha subunit. Important for seed oil biosynthesis. Ubiquitously expressed, with significantly increased expression in maturing seeds.;pyruvate kinase, putative
Cluster_117	Transcripts 6
glutamate dehydrogenases	STMJL47	-0,538	-0,533	74.44	223	AT1G51720	similar to GDH2 (GLUTAMATE DEHYDROGENASE 2), oxidoreductase [Arabidopsis thaliana] (TAIR:AT5G07440.1); similar to GDH2 (GLUTAMATE DEHYDROGENASE 2) [Arabidopsis thaliana] (TAIR:AT5G07440.2); similar to hypothetical protein OsJ_002154 [Oryza sativa (japonica cultivar-group)] (GB:EAZ12329.1); similar to hypothetical protein [Vitis vinifera] (GB:CAN69269.1); similar to unnamed protein product [Vitis …
	STMIX11	-0,324	-0,594	88.63	255	AT5G18170	Encodes a protein of 43 kDa (GDH1-alpha) that contains a putative mitochondrial transit polypeptides and NAD(H)- and alpha-ketoglutarate-binding domains. Mitochondrial localization confirmed by subcellular fractionation. Combines in several ratios with GDH2 protein (GDH-beta) to form seven isoenzymes. Catalyzes the cleavage of glycine residues. May be involved in ammonia assimilation under condit…
Cluster_118	Transcripts 0
possible acetyl-CoA carboxylase	STMIX24	-0,303	-0,5	66.92	266	AT2G38040	encodes the carboxyltransferase alpha subunit of acetyl-CoA carboxylase, involved in de novo fatty acid biosynthesis;CAC3 (acetyl co-enzyme A carboxylase carboxyltransferase alpha subunit); acetyl-CoA carboxylase
Cluster_122	Transcripts 0
chlorophyll binding protein D1	STMCV20	-0,591	-2.063	84.06	69	ATCG00020	psbA;PSII 32 KDa protein;
Cluster_132a	Transcripts 16
hydrolase, alpha/beta fold family protein	STMGN81	-0,229	-1.444	77.16	162	AT1G73480	similar to hydrolase, alpha/beta fold family protein [Arabidopsis thaliana] (TAIR:AT1G18360.1); similar to unnamed protein product [Vitis vinifera] (GB:CAO68547.1); contains InterPro domain Alpha/beta hydrolase; (InterPro:IPR003089); contains InterPro domain Alpha/beta hydrolase fold-1 (InterPro:IPR000073);hydrolase, alpha/beta fold family protein
Cluster_132b
hydrolase, alpha/beta fold family protein	STMJB30	0,243	0,394	75.36	69	AT1G52760	similar to hydrolase, alpha/beta fold family protein [Arabidopsis thaliana] (TAIR:AT1G11090.1); similar to unnamed protein product [Vitis vinifera] (GB:CAO46025.1); contains InterPro domain Alpha/beta hydrolase; (InterPro:IPR003089); contains InterPro domain Alpha/beta hydrolase fold-1 (InterPro:IPR000073);esterase/lipase/thioesterase family protein
Cluster_135	Transcripts 16
Adenosine kinase 2 protein	STMDF15	0,511	0,315	84.03	144	AT5G03300	Encodes adenosine kinase 2 (ADK2), a typical, constitutively expressed housekeeping enzyme. Shows a high sequence identity with ADK1. Involved in salvage synthesis of adenylates and methyl recycling. Enzyme activity is substantially inhibited in roots, siliques and dry seeds by an unknown compound. May contribute to cytokinin interconversion.;ADK2 (ADENOSINE KINASE 2); kinase
Cluster_148	Transcripts 13
Glyceraldehyde-3-phosphate dehydrogenase	STMDC74	0,275	0,362	91.35	185	AT1G13440	Identical to Glyceraldehyde-3-phosphate dehydrogenase, cytosolic (GAPC) [Arabidopsis Thaliana] (GB:P25858;GB:Q42352;GB:Q9M8W8); similar to GAPC (GLYCERALDEHYDE-3-PHOSPHATE DEHYDROGENASE C SUBUNIT), glyceraldehyde-3-phosphate dehydrogenase [Arabidopsis thaliana] (TAIR:AT3G04120.1); similar to Glyceraldehyde-3-phosphate dehydrogenase, cytosolic (GB:P04796); contains InterPro domain Glyceraldehyde-3…
	STMDH57	0,359	0,315	94.54	183	AT1G13440	Identical to Glyceraldehyde-3-phosphate dehydrogenase, cytosolic (GAPC) [Arabidopsis Thaliana] (GB:P25858;GB:Q42352;GB:Q9M8W8); similar to GAPC (GLYCERALDEHYDE-3-PHOSPHATE DEHYDROGENASE C SUBUNIT), glyceraldehyde-3-phosphate dehydrogenase [Arabidopsis thaliana] (TAIR:AT3G04120.1); similar to Glyceraldehyde-3-phosphate dehydrogenase, cytosolic (GB:P04796); contains InterPro domain Glyceraldehyde-3…
	STMGO77	0,154	0,31	92.31	117	AT1G13440	Identical to Glyceraldehyde-3-phosphate dehydrogenase, cytosolic (GAPC) [Arabidopsis Thaliana] (GB:P25858;GB:Q42352;GB:Q9M8W8); similar to GAPC (GLYCERALDEHYDE-3-PHOSPHATE DEHYDROGENASE C SUBUNIT), glyceraldehyde-3-phosphate dehydrogenase [Arabidopsis thaliana] (TAIR:AT3G04120.1); similar to Glyceraldehyde-3-phosphate dehydrogenase, cytosolic (GB:P04796); contains InterPro domain Glyceraldehyde-3…
	STMCU05	0,252	0,357	94.48	181	AT1G13440	Identical to Glyceraldehyde-3-phosphate dehydrogenase, cytosolic (GAPC) [Arabidopsis Thaliana] (GB:P25858;GB:Q42352;GB:Q9M8W8); similar to GAPC (GLYCERALDEHYDE-3-PHOSPHATE DEHYDROGENASE C SUBUNIT), glyceraldehyde-3-phosphate dehydrogenase [Arabidopsis thaliana] (TAIR:AT3G04120.1); similar to Glyceraldehyde-3-phosphate dehydrogenase, cytosolic (GB:P04796); contains InterPro domain Glyceraldehyde-3…
Cluster_171	Transcripts 7
Acyl-CoA binding protein	STMGT25	-0,198	-1.346	80.9	89	AT3G05420	Acyl-CoA binding protein with high affinity for oleoyl-CoA. Expressed in all plant organs. Involved in fatty acid transport.;ACBP4 (ACYL-COA BINDING PROTEIN 4, ACYL-COA-BINDING DOMAIN 4); acyl-CoA binding
Cluster_175	Transcripts 3
ATPase III subunit	STMCH36	0,296	-0,727	97.47	79	ATCG00140	atpH;ATPase III subunit;
Cluster_176	Transcripts 2
Patatin-like proteins	STMGD80	-0,394	-1.223	79.59	98	AT2G39220	similar to PLA IIIA/PLP7 (Patatin-like protein 7) [Arabidopsis thaliana] (TAIR:AT3G54950.1); similar to unnamed protein product [Vitis vinifera] (GB:CAO68954.1); contains InterPro domain Acyl transferase/acyl hydrolase/lysophospholipase; (InterPro:IPR016035); contains InterPro domain Patatin; (InterPro:IPR002641);PLA IIB/PLP6 (Patatin-like protein 6); nutrient reservoir
Cluster_220	Transcripts 0
putative oxidoreductase family protein	STMCZ17	0,218	-1.376	66.67	39	AT3G20790	similar to unknown [Populus trichocarpa x Populus deltoides] (GB:ABK96297.1); contains InterPro domain Oxidoreductase, C-terminal; (InterPro:IPR004104); contains InterPro domain Oxidoreductase, N-terminal; (InterPro:IPR000683); contains InterPro domain NAD(P)-binding; (InterPro:IPR016040);oxidoreductase family protein
Cluster_229	Transcripts 7
malate dehydrogenase	STMES17	-0,382	0,486	75.1	245	AT5G25880	The malic enzyme (EC 1.1.1.40) encoded by the ATNADP-ME3 is presumably cytosolic and restricted in its expression by both developmental and cell-specific signals.;ATNADP-ME3 (NADP-MALIC ENZYME 3); malate dehydrogenase (oxaloacetate-decarboxylating) (NADP+)/ malic enzyme/ oxidoreductase, acting on NADH or NADPH, NAD or NADP as acceptor
Cluster_243	Transcripts 0
lycopene epsilon cyclase (LUT2)	STMDG03	-0,225	-0,349	75.14	173	AT5G57030	Lutein-deficient 2 (LUT2) required for lutein biosynthesis, member of the xanthophyll class of carotenoids. Encodes lycopene epsilon cyclase;LUT2 (LUTEIN DEFICIENT 2); lycopene epsilon cyclase
Cluster_245	Transcripts 2
Putative Diaminopimelate decarboxylase 2	STMDV29	-0,164	-0,469	27.27	143	AT5G11880	Identical to Diaminopimelate decarboxylase 2, chloroplast precursor (LYSA2) [Arabidopsis Thaliana] (GB:Q94A94;GB:Q9LYI5;GB:Q9SCX0); similar to diaminopimelate decarboxylase, putative / DAP carboxylase, putative [Arabidopsis thaliana] (TAIR:AT3G14390.1); similar to Os02g0440000 [Oryza sativa (japonica cultivar-group)] (GB:NP_001046744.1); similar to unnamed protein product [Vitis vinifera] (GB:CAO…
Cluster_248	Transcripts 0
monoterpene 1,8-cineole synthase	STMHH16	-0,373	-0,525	39.69	257	AT3G25830	Encodes the monoterpene 1,8-cineole synthase, atTPS-Cin. This polypeptide was also shown to synthesize other monoterpenes albeit in minor quantities. The same polypeptide is encoded at two different loci, the result of gene duplication: at3g25820 and at3g25830.;ATTPS-CIN (TERPENE SYNTHASE-LIKE SEQUENCE-1,8-CINEOLE); myrcene/(E)-beta-ocimene synthase
	STMHH16	-0,373	-0,525	39.69	257	AT3G25820	Encodes the monoterpene 1,8-cineole synthase, atTPS-Cin. This polypeptide was also shown to synthesize other monoterpenes albeit in minor quantities. The same polypeptide is encoded at two different loci, the result of gene duplication: at3g25820 and at3g25830.;ATTPS-CIN (TERPENE SYNTHASE-LIKE SEQUENCE-1,8-CINEOLE); myrcene/(E)-beta-ocimene synthase
Cluster_257	Transcripts 0
Putative RAPTOR/KOG1 homolog	STMGH77	-0,197	-0,293	23.08	104	OS12G01922	predicted by fgenesh;regulatory associated protein of mTOR, putative, expressed
Cluster_258	Transcripts 0
Putative ATPase	STMGG30	-0,252	-1.334	28.07	57	AT3G47760	member of ATH subfamily;ATATH4 (ABC2 homolog 4); ATPase, coupled to transmembrane movement of substances
Cluster_268a	Transcripts 1
3-phosphoglycerate dehydrogenase	STMGM11	-0,297	-0,315	81.86	204	AT4G34200	similar to PGDH (3-PHOSPHOGLYCERATE DEHYDROGENASE), phosphoglycerate dehydrogenase [Arabidopsis thaliana] (TAIR:AT1G17745.1); similar to D-3-phosphoglycerate dehydrogenase, putative / 3-PGDH, putative [Arabidopsis thaliana] (TAIR:AT3G19480.1); similar to H0212B02.14 [Oryza sativa (indica cultivar-group)] (GB:CAH68268.1); similar to unnamed protein product [Vitis vinifera] (GB:CAO47860.1); similar…
Cluster_268b
3-phosphoglycerate dehydrogenase	STMGN28	0,237	0,262	80.21	187	AT4G34200	similar to PGDH (3-PHOSPHOGLYCERATE DEHYDROGENASE), phosphoglycerate dehydrogenase [Arabidopsis thaliana] (TAIR:AT1G17745.1); similar to D-3-phosphoglycerate dehydrogenase, putative / 3-PGDH, putative [Arabidopsis thaliana] (TAIR:AT3G19480.1); similar to H0212B02.14 [Oryza sativa (indica cultivar-group)] (GB:CAH68268.1); similar to unnamed protein product [Vitis vinifera] (GB:CAO47860.1); similar…
Cluster_269	Transcripts 17
putative sterol 4alpha-methyl oxidases	STMCY28	-0,293	-0,377	83.43	169	AT1G69640	similar to acid phosphatase, putative [Arabidopsis thaliana] (TAIR:AT1G14290.1); similar to unnamed protein product [Vitis vinifera] (GB:CAO48398.1); contains InterPro domain Sterol desaturase; (InterPro:IPR006088);sterol desaturase family protein, putative
Cluster_279	Transcripts 0
NFU domain containing protein	STMGF58	-0,305	-0,294	78.9	109	AT4G01940	Encodes a protein containing the NFU domain that may be involved in iron-sulfur cluster assembly. Part of a five member gene family, more closely related to NFU2 and 3 than to NFU4 and 5. Targeted to the chloroplast.;NFU1 (NFU domain protein 1)
Cluster_280	Transcripts 3
subunit F of photosystem I	STMCI32	-0,352	0,451	78.95	57	AT1G31330	Encodes subunit F of photosystem I.;PSAF (photosystem I subunit F)

## Sheet: Transport
Orthologous cluster	Probe and number of transcripts associated to orthologous cluster	PGIP37/WT	PGIP45/WT	%Identity	Length of %Identity	Gene ID	Description
Cluster_20	Transcripts 24
porins	STMGI75	-0,268	-1.819	63.35	221	AT5G57490	similar to porin, putative [Arabidopsis thaliana] (TAIR:AT5G67500.1); similar to porin, putative / voltage-dependent anion-selective channel protein, putative [Arabidopsis thaliana] (TAIR:AT5G15090.1); similar to unknown [Populus trichocarpa x Populus deltoides] (GB:ABK96634.1); contains InterPro domain Porin, eukaryotic type; (InterPro:IPR001925);porin, putative
Cluster_22	Transcripts 2
equilibrative nucleoside transporters	STMGS84	-0,66	-1.733	68.36	177	AT4G05120	Encodes an equilibrative nucleoside transporter AtENT3. Mutations of this locus allow mutants to grow on uridine analogue fluorouridine.;FUR1 (FUDR RESISTANT 1); nucleoside transporter
Cluster_37	Transcripts 5
ferretin proteins	STMIN58	-0,283	-0,313	73.71	194	AT2G40300	Identical to Ferritin-4, chloroplast precursor (FER4) [Arabidopsis Thaliana] (GB:Q9S756;GB:Q8WHW5); similar to ATFER3 (FERRITIN 3), ferric iron binding [Arabidopsis thaliana] (TAIR:AT3G56090.1); similar to ferritin [Chorispora bungeana] (GB:ABB22752.1); contains InterPro domain Ferritin, conserved site (InterPro:IPR014034); contains InterPro domain Ferritin-like (InterPro:IPR009040); contains Int…
Cluster_64	Transcripts 11
Sec24-like proteins	STMGF51	-0,32	-2.581	72.02	243	AT3G44340	homologous to yeast and animal Sec24 proteins; expression in yeast cells enhances their survival under oxidative stress conditions.;CEF (CLONE EIGHTY-FOUR); transporter
Cluster_101	Transcripts 34
Plasma membrane intrinsic proteins (Aquaporins)	STMCS35	-0,518	-0,563	92.64	163	AT4G23400	Identical to Probable aquaporin PIP1-5 (PIP1-5) [Arabidopsis Thaliana] (GB:Q8LAA6;GB:O81736); similar to TMP-C (PLASMA MEMBRANE INTRINSIC PROTEIN 1,4), water channel [Arabidopsis thaliana] (TAIR:AT4G00430.1); similar to trans-membrane water channel protein [Brassica juncea] (GB:ABO71659.2); similar to plasma membrane aquaporin (PAQ1) [Raphanus sativus] (GB:BAA32777.1); contains InterPro domain Aq…
	STMGW25	-0,421	-0,625	91.33	196	AT1G01620	a member of the plasma membrane intrinsic protein subfamily PIP1. localizes to the plasma membrane and exhibits water transport activity in Xenopus oocyte. expressed ubiquitously and protein level decreases slightly during leaf development.;PIP1C (PLASMA MEMBRANE INTRINSIC PROTEIN 1;3)
	STMIQ12	-0,41	-0,467	85.19	135	AT2G37180	a member of the plasma membrane intrinsic protein PIP2. functions as aquaporin and is involved in dessication.;RD28 (plasma membrane intrinsic protein 2;3); water channel
	STMCJ96	-0,49	-0,813	73.47	98	AT3G53420	a member of the plasma membrane intrinsic protein subfamily PIP2. localizes to the plasma membrane and exhibits water transport activity in Xenopus oocyte. expressed specifically in the vascular bundles and protein level increases slightly during leaf dev;PIP2A (plasma membrane intrinsic protein 2;1)
	STMEQ06	-0,545	-0,51	84.15	164	AT2G37170	a member of the plasma membrane intrinsic protein subfamily PIP2. localizes to the plasma membrane and exhibits water transport activity in Xenopus oocyte. expressed specifically in the vascular bundles and protein level increases slightly during leaf dev;PIP2B (plasma membrane intrinsic protein 2;2); water channel
	STMHZ35	-0,453	-0,349	83.7	227	AT2G37170	a member of the plasma membrane intrinsic protein subfamily PIP2. localizes to the plasma membrane and exhibits water transport activity in Xenopus oocyte. expressed specifically in the vascular bundles and protein level increases slightly during leaf dev;PIP2B (plasma membrane intrinsic protein 2;2); water channel
	STMEK85	-0,317	-0,598	84.65	202	AT4G35100	a member of the plasma membrane intrinsic protein PIP. functions as aquaporin. Salt-stress-inducible MIP;PIP3 (PLASMA MEMBRANE INTRINSIC PROTEIN 3); water channel
	STMIT13	-0,317	-0,535	73.85	195	AT2G37170	a member of the plasma membrane intrinsic protein subfamily PIP2. localizes to the plasma membrane and exhibits water transport activity in Xenopus oocyte. expressed specifically in the vascular bundles and protein level increases slightly during leaf dev;PIP2B (plasma membrane intrinsic protein 2;2); water channel
	STMCQ72	-0,345	-0,424	87.4	246	AT4G00430	a member of the plasma membrane intrinsic protein subfamily PIP1.;TMP-C (plasma membrane intrinsic protein 1;4)
Cluster_127	Transcripts 2
vesicle-associated membrane family protein (VAMP)	STMDS14	0,78	-0,401	25.29	170	AT4G00170	similar to VAP27-1 (VAMP/SYNAPTOBREVIN-ASSOCIATED PROTEIN 27-1), protein binding [Arabidopsis thaliana] (TAIR:AT3G60600.1); similar to unnamed protein product [Vitis vinifera] (GB:CAO24506.1); contains InterPro domain VAMP-associated (InterPro:IPR016763); contains InterPro domain PapD-like (InterPro:IPR008962); contains InterPro domain Major sperm protein; (InterPro:IPR000535);vesicle-associated …
Cluster_134	Transcripts 0
mitochondrial substrate carrier family protein	STMGD30	-0,221	-0,376	66.15	130	AT1G72820	similar to mitochondrial substrate carrier family protein [Arabidopsis thaliana] (TAIR:AT5G26200.1); similar to unknown [Populus trichocarpa x Populus deltoides] (GB:ABK96364.1); contains InterPro domain Mitochondrial substrate carrier; (InterPro:IPR001993); contains InterPro domain Mitochondrial carrier protein; (InterPro:IPR002067);mitochondrial substrate carrier family protein
Cluster_169	Transcripts 14
mitochondrial ADP/ATP carrier	STMGA51	-0,759	-0,697	93.71	175	AT3G08580	mitochondrial ADP/ATP carrier;AAC1 (ADP/ATP CARRIER 1); ATP:ADP antiporter/ binding
	STMDI11	-0,775	-0,773	91.67	180	AT3G08580	mitochondrial ADP/ATP carrier;AAC1 (ADP/ATP CARRIER 1); ATP:ADP antiporter/ binding
	STMHK79	-0,576	-0,786	71.15	156	AT3G08580	mitochondrial ADP/ATP carrier;AAC1 (ADP/ATP CARRIER 1); ATP:ADP antiporter/ binding
	STMDR46	-0,902	-0,895	96.77	93	AT3G08580	mitochondrial ADP/ATP carrier;AAC1 (ADP/ATP CARRIER 1); ATP:ADP antiporter/ binding
	STMGJ88	-0,775	-0,778	72.17	212	AT3G08580	mitochondrial ADP/ATP carrier;AAC1 (ADP/ATP CARRIER 1); ATP:ADP antiporter/ binding
Cluster_172	Transcripts 14
amino acid transporters	STMGC39	-0,453	-0,504	60.13	158	AT3G56200	similar to amino acid transporter family protein [Arabidopsis thaliana] (TAIR:AT2G40420.1); similar to unnamed protein product [Vitis vinifera] (GB:CAO41461.1); contains InterPro domain Amino acid transporter, transmembrane (InterPro:IPR013057);amino acid transporter family protein
Cluster_181	Transcripts 2
Putative cation/H+ antiporter	STMHE26	-0,618	-0,413	68.86	167	AT3G51860	member of calcium exchanger family with highest homology (77%) to CAX1, a functional vacuolar cation/H+ antiporter;CAX3 (cation exchanger 3); cation:cation antiporter
Cluster_266	Transcripts 23
Tonoplast intrinsic proteins	STMIV08	-0,402	-0,704	78.42	190	AT3G16240	Delta tonoplast intrinsic protein, functions as a water channel and ammonium (NH3) transporter. Highly expressed in flower, shoot, and stem. Expression shows diurnal regulation and is induced by ammonium (NH3). Protein localized to vacuolar membrane.;DELTA-TIP (delta tonoplast integral protein); water channel
	STMIH11	-0,368	-0,445	65.92	223	AT5G47450	Tonoplast intrinsic protein, transports ammonium (NH3) and methylammonium across the tonoplast membrane, gene expression shows diurnal regulation and is upregulated by ammonium (NH3).;AtTIP2;3 (Arabidopsis thaliana tonoplast intrinsic protein 2;3); water channel
	STMJO58	-0,51	-0,908	76.05	167	AT3G16240	Delta tonoplast intrinsic protein, functions as a water channel and ammonium (NH3) transporter. Highly expressed in flower, shoot, and stem. Expression shows diurnal regulation and is induced by ammonium (NH3). Protein localized to vacuolar membrane.;DELTA-TIP (delta tonoplast integral protein); water channel

## Sheet: Stress-Defense
Orthologous cluster	Probe and number of transcripts associated to orthologous cluster	PGIP37/WT	PGIP45/WT	%Identity	Length of %Identity	Gene ID	Description
Cluster_29	Transcripts 31
Early-responsive to dehydration proteins	STMIS14	-0,221	-0,667	73.33	90	AT5G04060	similar to dehydration-responsive protein-related [Arabidopsis thaliana] (TAIR:AT3G10200.1); similar to unknown [Populus trichocarpa] (GB:ABK92872.1); similar to unnamed protein product [Vitis vinifera] (GB:CAO23334.1); similar to hypothetical protein OsJ_017597 [Oryza sativa (japonica cultivar-group)] (GB:EAZ34114.1); contains InterPro domain Protein of unknown function DUF248, methyltransferase…
Cluster_34	Transcripts 1
Calreticulins	STMJA91	0,526	0,275	84.62	117	AT1G56340	Encodes calreticulin CRT1.;CRT1 (CALRETICULIN 1); calcium ion binding
Cluster_42	Transcripts 0
plasma membrane polypeptide	STMII81	-0,598	-0,438	55.08	118	AT4G20260	similar to plasma membrane polypeptide [Nicotiana tabacum] (GB:CAA69901.1); similar to DREPP2 protein [Nicotiana tabacum] (GB:CAB91552.1); contains InterPro domain DREPP plasma membrane polypeptide (InterPro:IPR008469);DREPP plasma membrane polypeptide family protein
Cluster_53a	Transcripts 4
Putative Heat Shock Protein	STMIF70	-0,683	-0,671	57.41	54	AT1G80920	J8 mRNA, nuclear gene encoding plastid protein, complete;J8; heat shock protein binding / unfolded protein binding
Cluster_53b
Unknown	STMCC17	-0,723	-0,507	72.79	147	AT1G69340	similar to appr-1-p processing enzyme family protein [Arabidopsis thaliana] (TAIR:AT2G40600.1); similar to hypothetical protein OsI_032656 [Oryza sativa (indica cultivar-group)] (GB:EAY78697.1); similar to appr-1-p processing enzyme family protein, putative, expressed [Oryza sativa (japonica cultivar-group)] (GB:AAP53991.1); similar to unnamed protein product [Vitis vinifera] (GB:CAO41902.1); con…
Cluster_96	Transcripts 1
Fe-superoxide dismutase	STMJG34	0,228	0,611	60.41	245	AT5G51100	Fe superoxide dismutase whose mRNA levels are increased in response to exposure to UV-B.;FSD2 (FE SUPEROXIDE DISMUTASE 2); iron superoxide dismutase
Cluster_114	Transcripts 2
PGIP-like	STMCK43	0,575	0,506	50	208	AT5G06870	polygalacturonase inhibiting protein 2 (PGIP2) mRNA,;PGIP2 (POLYGALACTURONASE INHIBITING PROTEIN 2); protein binding
Cluster_119	Transcripts 7
osmotin-like protein	STMIT44	-0,525	0,36	67.26	168	AT4G11650	osmotin-like protein;ATOSM34 (OSMOTIN 34)
Cluster_126	Transcripts 3
DREB proteins	STMDQ47	-0,207	-0,351	25.76	66	OS11G11920	predicted by fgenesh;resistance protein, putative, expressed
Cluster_168	Transcripts 27
putative DnaJ chaperon	STMCH83	-0,821	-0,258	85.15	202	AT3G44110	homologous to the co-chaperon DNAJ protein from E coli;ATJ3 (Arabidopsis thaliana DnaJ homologue 3)
Cluster_192	Transcripts 4
putative guanine nucleotide exchange protein	STMJK77*	0,244	0,306	40.91	132	AT4G38200	similar to guanine nucleotide exchange family protein [Arabidopsis thaliana] (TAIR:AT3G60860.1); similar to EDA10 (embryo sac development arrest 10), guanyl-nucleotide exchange factor [Arabidopsis thaliana] (TAIR:AT1G01960.1); similar to guanine nucleotide exchange family protein [Arabidopsis thaliana] (TAIR:AT4G35380.1); similar to unnamed protein product [Vitis vinifera] (GB:CAO47550.1); simila…
Cluster_206	Transcripts 6
putative hydrophobic protein RCI2B	STMEV23	-0,501	-0,322	77.36	53	AT3G05890	Identical to Hydrophobic protein RCI2B (RCI2B) [Arabidopsis Thaliana] (GB:Q9ZNS6;GB:Q9M9K9); similar to RCI2A (RARE-COLD-INDUCIBLE 2A) [Arabidopsis thaliana] (TAIR:AT3G05880.1); similar to Protein of unknown function UPF0057; Bacterial extracellular solute-binding protein, family 3 [Medicago truncatula] (GB:ABD33189.1); contains InterPro domain Protein of unknown function UPF0057; (InterPro:IPR00…
Cluster_210	Transcripts 4
calcium-dependent protein kinase (CDPK)	STMGB58	-0,165	-0,579	75.65	271	AT2G46700	similar to calcium-dependent protein kinase, putative / CDPK, putative [Arabidopsis thaliana] (TAIR:AT5G24430.1); similar to calcium-dependent protein kinase, putative / CDPK, putative [Arabidopsis thaliana] (TAIR:AT3G49370.1); similar to CRK (CDPK-RELATED KINASE), calcium ion binding / calcium-dependent protein serine/threonine phosphatase/ kinase [Arabidopsis thaliana] (TAIR:AT3G50530.1); simil…
Cluster_212	Transcripts 15
HSP90-like protein	STMEG24	0,531	0,413	87.35	253	AT4G24190	encodes an ortholog of GRP94, an ER-resident HSP90-like protein and is involved in regulation of meristem size and organization. Single and double mutant analyses suggest that SHD may be required for the correct folding and/or complex formation of CLV proteins. Lines carrying recessive mutations in this locus exhibits expanded shoot meristems, disorganized root meristems, and defective pollen tub…
Cluster_219	Transcripts 0
DnaJ proteins	STMGI18	-0,359	-0,59	62.33	146	AT4G02100	similar to DNAJ heat shock N-terminal domain-containing protein [Arabidopsis thaliana] (TAIR:AT2G47440.1); similar to unnamed protein product [Vitis vinifera] (GB:CAO40097.1); contains InterPro domain Heat shock protein DnaJ, N-terminal; (InterPro:IPR001623); contains InterPro domain Tetratricopeptide-like helical; (InterPro:IPR011990); contains InterPro domain Tetratricopeptide TPR-1 (InterPro:I…
Cluster_222	Transcripts 3
cathepsin B-like cysteine protease	STMEU11	-0,241	0,289	61.87	139	AT1G02305	similar to cathepsin B-like cysteine protease, putative [Arabidopsis thaliana] (TAIR:AT1G02300.1); similar to Peptidase C1A, papain; Somatotropin hormone; Peptidase C1, propeptide [Medicago truncatula] (GB:ABD32840.1); contains InterPro domain Peptidase C1A, papain; (InterPro:IPR013128); contains InterPro domain Peptidase C1A, papain C-terminal; (InterPro:IPR000668); contains InterPro domain Pept…
Cluster_228	Transcripts 13
TIR-NBS-LRR class proteins	STMGS95*	-0,178	-0,185	33.55	152	AT5G17680	similar to disease resistance protein (TIR-NBS-LRR class), putative [Arabidopsis thaliana] (TAIR:AT5G11250.1); similar to disease resistance protein (TIR-NBS-LRR class), putative [Arabidopsis thaliana] (TAIR:AT2G14080.1); similar to disease resistance protein (TIR-NBS-LRR class), putative [Arabidopsis thaliana] (TAIR:AT5G18360.1); similar to unnamed protein product [Vitis vinifera] (GB:CAO16318.1…
	STMHR33*	-0,401	-0,359	30.42	240	AT5G17680	similar to disease resistance protein (TIR-NBS-LRR class), putative [Arabidopsis thaliana] (TAIR:AT5G11250.1); similar to disease resistance protein (TIR-NBS-LRR class), putative [Arabidopsis thaliana] (TAIR:AT2G14080.1); similar to disease resistance protein (TIR-NBS-LRR class), putative [Arabidopsis thaliana] (TAIR:AT5G18360.1); similar to unnamed protein product [Vitis vinifera] (GB:CAO16318.1…
Cluster_262	Transcripts 2
Putative peroxidase 53 precursor	STMIY25	-0,368	0,848	62.89	256	AT5G06720	Identical to Peroxidase 53 precursor (PER53) [Arabidopsis Thaliana] (GB:Q42578); similar to peroxidase, putative [Arabidopsis thaliana] (TAIR:AT5G06730.1); similar to Peroxidase A2 (GB:P80679); contains InterPro domain Plant peroxidase; (InterPro:IPR000823); contains InterPro domain Haem peroxidase; (InterPro:IPR010255); contains InterPro domain Haem peroxidase, plant/fungal/bacterial; (InterPro:…
Cluster_270	Transcripts 5
NPR1-like	STMIM01	-0,302	-0,561	69.05	210	AT5G63160	similar to BT2 (BTB AND TAZ DOMAIN PROTEIN 2), protein binding / transcription factor/ transcription regulator [Arabidopsis thaliana] (TAIR:AT3G48360.1); similar to unnamed protein product [Vitis vinifera] (GB:CAO64196.1); contains InterPro domain BTB/POZ fold; (InterPro:IPR011333); contains InterPro domain Kelch related (InterPro:IPR013089); contains InterPro domain BTB/POZ-like; (InterPro:IPR00…
Cluster_274	Transcripts 13
C2 domain-containing protein	STMIG39	-0,389	-1.332	81.63	196	AT4G11610	similar to C2 domain-containing protein [Arabidopsis thaliana] (TAIR:AT4G00700.1); similar to C2 domain-containing protein [Arabidopsis thaliana] (TAIR:AT5G12970.1); similar to C2 domain-containing protein [Arabidopsis thaliana] (TAIR:AT3G57880.1); similar to hypothetical protein OsI_025104 [Oryza sativa (indica cultivar-group)] (GB:EAZ03872.1); similar to unnamed protein product [Vitis vinifera]…
Cluster_275	Transcripts 0
plasma membrane polypeptide	STMEZ77	-0,669	-0,707	60	170	AT4G20260	similar to plasma membrane polypeptide [Nicotiana tabacum] (GB:CAA69901.1); similar to DREPP2 protein [Nicotiana tabacum] (GB:CAB91552.1); contains InterPro domain DREPP plasma membrane polypeptide (InterPro:IPR008469);DREPP plasma membrane polypeptide family protein
Cluster_276	Transcripts 13
remorin	STMHV95	-0,8	-0,589	73.24	142	AT3G48940	similar to remorin family protein [Arabidopsis thaliana] (TAIR:AT5G23750.1); similar to Remorin (pp34) (GB:P93788); contains InterPro domain Remorin, C-terminal region (InterPro:IPR005516); contains InterPro domain Remorin, N-terminal region (InterPro:IPR005518);remorin family protein
Cluster_277	Transcripts 4
Peroxidase precursor	STMGB54	-0,23	-0,556	55.83	163	AT2G18980	Identical to Peroxidase 16 precursor (PER16) [Arabidopsis Thaliana] (GB:Q96518); similar to peroxidase, putative [Arabidopsis thaliana] (TAIR:AT4G30170.1); similar to unnamed protein product [Vitis vinifera] (GB:CAO43212.1); contains InterPro domain Plant peroxidase; (InterPro:IPR000823); contains InterPro domain Haem peroxidase; (InterPro:IPR010255); contains InterPro domain Haem peroxidase, pla…

## Sheet: Protein binding and modificatio
Orthologous cluster	Probe and number of transcripts associated to orthologous cluster	PGIP37/WT	PGIP45/WT	%Identity	Length of %Identity	Gene ID	Description
Cluster_2	Transcripts 30
Ubiquitin related proteins	STMJK08	0,293	0,348	98.44	128	AT2G36170	Identical to Ubiquitin (UBQ16) [Arabidopsis Thaliana] (GB:P59263;GB:O80715;GB:Q38875;GB:Q9LDJ2;GB:Q9LYW1;GB:Q9M0W3;GB:Q9M1P9;GB:Q9S7X3); similar to UBQ1 (EARLY-RESPONSIVE TO DEHYDRATION 16, UBIQUITIN EXTENSION PROTEIN 1), protein binding [Arabidopsis thaliana] (TAIR:AT3G52590.1); similar to unnamed protein product [Vitis vinifera] (GB:CAO48597.1); contains InterPro domain Ribosomal protein L40e; …
	STMJK08	0,293	0,348	98.44	128	AT3G52590	Ubiquitin extension protein;UBQ1 (EARLY-RESPONSIVE TO DEHYDRATION 16, UBIQUITIN EXTENSION PROTEIN 1); protein binding
	STMEV28	0,294	0,31	98.44	128	AT2G36170	Identical to Ubiquitin (UBQ16) [Arabidopsis Thaliana] (GB:P59263;GB:O80715;GB:Q38875;GB:Q9LDJ2;GB:Q9LYW1;GB:Q9M0W3;GB:Q9M1P9;GB:Q9S7X3); similar to UBQ1 (EARLY-RESPONSIVE TO DEHYDRATION 16, UBIQUITIN EXTENSION PROTEIN 1), protein binding [Arabidopsis thaliana] (TAIR:AT3G52590.1); similar to unnamed protein product [Vitis vinifera] (GB:CAO48597.1); contains InterPro domain Ribosomal protein L40e; …
	STMEV28	0,294	0,31	98.44	128	AT3G52590	Ubiquitin extension protein;UBQ1 (EARLY-RESPONSIVE TO DEHYDRATION 16, UBIQUITIN EXTENSION PROTEIN 1); protein binding
Cluster_8	Transcripts 11
F-box/Kelch-repeat proteins	STMIG17*	-0,363	-0,251	74.73	182	AT2G02870	Identical to F-box/Kelch-repeat protein At2g02870 [Arabidopsis Thaliana] (GB:Q8L736;GB:O80606); similar to kelch repeat-containing F-box family protein [Arabidopsis thaliana] (TAIR:AT1G14330.1); similar to unnamed protein product [Vitis vinifera] (GB:CAO48419.1); contains InterPro domain Kelch repeat type 1 (InterPro:IPR006652); contains InterPro domain Kelch-type beta propeller (InterPro:IPR0159…
Cluster_7	Transcripts 16
zinc finger protein-related	STMGW35	-0,188	-0,246	68.89	135	AT2G31510	similar to zinc finger protein-related [Arabidopsis thaliana] (TAIR:AT1G65430.1); similar to zinc finger protein-related [Arabidopsis thaliana] (TAIR:AT1G05890.1); similar to hypothetical protein [Vitis vinifera] (GB:CAN83309.1); similar to OJ990528_30.1 [Oryza sativa (japonica cultivar-group)] (GB:CAE02043.2); similar to hypothetical protein [Vitis vinifera] (GB:CAN64272.1); contains InterPro do…
Cluster_9	Transcripts 42
putative phloem protein 2	STMIW75	-0,221	0,511	83.54	79	AT1G69750	similar to cox19 family protein [Arabidopsis thaliana] (TAIR:AT1G66590.1); similar to unnamed protein product [Vitis vinifera] (GB:CAO45854.1); contains InterPro domain CHCH (InterPro:IPR010625);cox19 family protein
Cluster_19	Transcripts 1
caseinolytic protease (clpP)	STMIX54	0,31	-0,316	74.38	121	ATCG00670	clpP;ATP-dependent protease subunit;
Cluster_21	Transcripts 13
ubiquitin-protein ligases	STMJJ04	-0,538	-0,275	97.37	152	AT2G02760	ubiquitin conjugating enzyme UBC2. Homolog of the yeast RAD6 gene.;ATUBC2 (UBIQUITING-CONJUGATING ENZYME 2); ubiquitin-protein ligase
	STMGY02*	-0,356	-0,157	90	130	AT2G02760	ubiquitin conjugating enzyme UBC2. Homolog of the yeast RAD6 gene.;ATUBC2 (UBIQUITING-CONJUGATING ENZYME 2); ubiquitin-protein ligase
	STMGZ35*	-0,441	-0,157	95.39	152	AT2G02760	ubiquitin conjugating enzyme UBC2. Homolog of the yeast RAD6 gene.;ATUBC2 (UBIQUITING-CONJUGATING ENZYME 2); ubiquitin-protein ligase
Cluster_25	Transcripts 30
putative serine protease inhibitor	STMIU33*	-0,313	-0,338	49.28	69	AT2G38870	similar to serine protease inhibitor, potato inhibitor I-type family protein [Arabidopsis thaliana] (TAIR:AT2G38900.1); similar to type I proteinase inhibitor-like protein [Citrus x paradisi] (GB:AAN76363.1); contains InterPro domain Proteinase inhibitor I13, potato inhibitor I; (InterPro:IPR000864);protease inhibitor, putative
Cluster_27	Transcripts 2
similar to OTU-like cysteine protease family protein	STMCH42	-0,224	-0,404	57.6	125	AT3G57810	similar to unknown protein [Arabidopsis thaliana] (TAIR:AT2G38025.1); similar to hypothetical protein [Vitis vinifera] (GB:CAN60311.1); contains InterPro domain Ovarian tumour, otubain (InterPro:IPR003323);OTU-like cysteine protease family protein
Cluster_50	Transcripts 2
tubulin-folding cofactor E	STMGG29	-0,266	-0,697	67.76	183	AT1G71440	Encodes tubulin-folding cofactor E. Mutant embryos consist of one or a few grossly enlarged cells, surrounded by an endosperm that fails to cellularize and contains a few big nuclei.;PFI (PFIFFERLING); protein binding
Cluster_62	Transcripts 1
Ring finger protein with Membrane Anchor 1	STMGB10	-0,215	-0,582	36.36	198	AT4G03510	RMA1 encodes a novel 28 kDa protein with a RING finger motif and a C-terminal membrane-anchoring domain that is involved in the secretory pathway.;RMA1 (Ring finger protein with Membrane Anchor 1); protein binding / ubiquitin-protein ligase/ zinc ion binding
Cluster_82	Transcripts 2
Putative aspartyl protease	STMCR83	0,412	-0,957	62.12	66	AT3G02740	similar to aspartyl protease family protein [Arabidopsis thaliana] (TAIR:AT5G36260.1); similar to unnamed protein product [Vitis vinifera] (GB:CAO22948.1); contains InterPro domain Peptidase aspartic, catalytic; (InterPro:IPR009007); contains InterPro domain Peptidase A1; (InterPro:IPR001461);aspartyl protease family protein
Cluster_104	Transcripts 50
F-box/LRR-repeat proteins	STMEP09*	-0,511	-0,436	41.38	29	OS12G03670	predicted by fgenesh;D-mannose binding lectin family protein
	STMCM91*	-0,391	-0,392	51.63	215	AT2G25490	Encodes an F-box protein involved in the ubiquitin/proteasome-dependent proteolysis of EIN3.;EBF1 (EIN3-BINDING F BOX PROTEIN 1); ubiquitin-protein ligase
Cluster_115	Transcripts 5
Clp protease	STMER08	0,175	0,292	94.2	207	AT5G50920	Encodes a protein that is similar to ATP-dependent Clp protease ATP-binding subunit / ClpC. Involved in protein import into the chloroplast. May provide ATP source that drives the TIC (Translocon at the Inner envelope membrane of Chloroplasts) translocation machinery.;CLPC (HEAT SHOCK PROTEIN 93-V); ATP binding / ATPase
Cluster_131	Transcripts 2
copper chaperone (CCH)-related	STMHK61	0,187	-0,31	71.85	135	AT4G39700	similar to heavy-metal-associated domain-containing protein / copper chaperone (CCH)-related [Arabidopsis thaliana] (TAIR:AT4G08570.1); similar to unnamed protein product [Vitis vinifera] (GB:CAO71803.1); contains InterPro domain Heavy metal transport/detoxification protein; (InterPro:IPR006121);heavy-metal-associated domain-containing protein / copper chaperone (CCH)-related
Cluster_140	Transcripts 8
cyclophilins	STMET37	0,39	0,435	83.49	109	AT4G34870	belongs to cyclophilin family;ROC5 (ROTAMASE CYP 5); peptidyl-prolyl cis-trans isomerase
	STMCR22	0,315	0,287	81.29	171	AT4G34870	belongs to cyclophilin family;ROC5 (ROTAMASE CYP 5); peptidyl-prolyl cis-trans isomerase
	STMIN50	0,399	0,375	83.46	127	AT2G16600	Encodes cytosolic cyclophilin ROC3.;ROC3 (rotamase CyP 3)
	STMGT89	0,384	0,515	83.56	73	AT4G38740	Encodes cytosolic cyclophilin ROC1.;ROC1 (rotamase CyP 1); peptidyl-prolyl cis-trans isomerase
	STMDO46	0,42	0,488	78.65	89	AT2G16600	Encodes cytosolic cyclophilin ROC3.;ROC3 (rotamase CyP 3)
	STMGU36	0,456	0,446	82.56	172	AT4G38740	Encodes cytosolic cyclophilin ROC1.;ROC1 (rotamase CyP 1); peptidyl-prolyl cis-trans isomerase
Cluster_147	Transcripts 2
unknown	STMIG58	-0,39	-0,768	62.98	181	AT2G44580	similar to unnamed protein product [Vitis vinifera] (GB:CAO38691.1); contains domain SISTER CHROMATID COHESION PROTEIN DCC1-RELATED (PTHR13395);protein binding / zinc ion binding
Cluster_153	Transcripts 4
curculin-like (mannose-binding) lectin	STMDF40	-0,592	-0,813	66.67	159	AT1G78830	similar to curculin-like (mannose-binding) lectin family protein / PAN domain-containing protein [Arabidopsis thaliana] (TAIR:AT1G78820.1); similar to hypothetical protein [Vitis vinifera] (GB:CAN75015.1); contains InterPro domain Curculin-like (mannose-binding) lectin; (InterPro:IPR001480); contains InterPro domain Glycoside hydrolase, family 12; (InterPro:IPR002594);curculin-like (mannose-bindi…
Cluster_164	Transcripts 2
Signal peptide peptidase	STMHH26	-0,349	-0,601	78.78	278	AT1G01650	similar to protease-associated (PA) domain-containing protein [Arabidopsis thaliana] (TAIR:AT1G63690.2); similar to protease-associated (PA) domain-containing protein [Arabidopsis thaliana] (TAIR:AT1G63690.1); similar to unnamed protein product [Vitis vinifera] (GB:CAO39622.1); similar to unnamed protein product [Vitis vinifera] (GB:CAO62834.1); similar to growth-on protein GRO11 [Euphorbia esula…
Cluster_170	Transcripts 1
putative rotamase fkbp 1	STMDB64	0,227	0,332	51.11	45	AT5G48570	similar to ROF1 (ROTAMASE FKBP 1), FK506 binding / calmodulin binding / peptidyl-prolyl cis-trans isomerase [Arabidopsis thaliana] (TAIR:AT3G25230.1); similar to ROF1 (ROTAMASE FKBP 1) [Arabidopsis thaliana] (TAIR:AT3G25230.2); similar to unnamed protein product [Vitis vinifera] (GB:CAO15270.1); similar to 70 kDa peptidyl-prolyl isomerase (Peptidyl-prolyl cis-trans isomerase) (PPIase) (Rotamase) …
Cluster_224	Transcripts 3
Putative Calnexin	STMEN67	0,4	0,292	79.46	224	AT5G61790	Identical to Calnexin homolog 1 precursor (CNX1) [Arabidopsis Thaliana] (GB:P29402); similar to calnexin, putative [Arabidopsis thaliana] (TAIR:AT5G07340.1); similar to calnexin [Glycine max] (GB:BAD81043.1); similar to putative papillar cell-specific calnexin [Brassica napus] (GB:AAK84429.1); similar to Calnexin homolog precursor (GB:Q39817); contains InterPro domain Calreticulin/calnexin, P; (I…
Cluster_250	Transcripts 0
cullin	STMGC36	-0,199	-0,624	81.53	249	AT5G46210	Arabidopsis CULLIN4 (CUL4) forms an E3 ubiquitin ligase with the CDD complex and a common catalytic subunit RBX1 in mediating light control of development. This CUL4-based E3 ligase is essential for the repression of photomorphogenesis. The partial loss of CUL4 function resulted in a constitutive photomorphogenic phenotype with respect to morphogenesis and light-regulated gene expression. CUL4 ex…
Cluster_251	Transcripts 0
putative vesicle-associated membrane protein	STMDS85*	0,319	0,282	48.65	37	AT5G47180	similar to VAP27-1 (VAMP/SYNAPTOBREVIN-ASSOCIATED PROTEIN 27-1), protein binding [Arabidopsis thaliana] (TAIR:AT3G60600.1); similar to vesicle-associated membrane protein, putative [Brassica oleracea] (GB:ABD65040.1); contains InterPro domain VAMP-associated (InterPro:IPR016763); contains InterPro domain PapD-like (InterPro:IPR008962); contains InterPro domain Major sperm protein; (InterPro:IPR00…

## Sheet: DNA organisation
Orthologous cluster	Probe and number of transcripts associated to orthologous cluster	PGIP37/WT	PGIP45/WT	%Identity	Length of %Identity	Gene ID	Description
Cluster_30	Transcripts 0
Putative DNA helicase	STMEI38	-0,385	-0,404	39.77	88	AT5G63950	similar to CHR8 (chromatin remodeling 8), ATP binding / DNA binding / helicase [Arabidopsis thaliana] (TAIR:AT2G18760.1); similar to SNF2 family DNA-dependent ATPase [Physcomitrella patens subsp. patens] (GB:EDQ68757.1); similar to hypothetical protein OsI_017406 [Oryza sativa (indica cultivar-group)] (GB:EAY96173.1); similar to unnamed protein product [Vitis vinifera] (GB:CAO68520.1); contains I…
Cluster_43	Transcripts 0
Histone H2B.1	STMEW61	0,704	0,353	96.74	92	AT1G07790	Identical to Histone H2B.1 [Arabidopsis Thaliana] (GB:Q9LQQ4;GB:Q8L950); similar to H2B/HTB2 (HISTONE H2B), DNA binding [Arabidopsis thaliana] (TAIR:AT5G22880.1); similar to hypothetical protein [Vitis vinifera] (GB:CAN78863.1); contains InterPro domain Histone-fold; (InterPro:IPR009072); contains InterPro domain Histone core; (InterPro:IPR007125); contains InterPro domain Histone H2B; (InterPro:…
Cluster_57	Transcripts 1
DEAD-box ATP-dependent RNA helicases	STMGO81	-0,502	-1.806	47.11	380	AT5G63120	Identical to DEAD-box ATP-dependent RNA helicase 30 (RH30) [Arabidopsis Thaliana] (GB:Q8W4R3;GB:Q0WVX4;GB:Q9FML1;GB:Q9ZRZ7); similar to DEAD box RNA helicase, putative (RH20) [Arabidopsis thaliana] (TAIR:AT1G55150.1); similar to DEAD-box ATP-dependent RNA helicase 30 (GB:Q5N7W4); similar to Os01g0911100 [Oryza sativa (japonica cultivar-group)] (GB:NP_001045158.1); similar to putative DEAD box RNA…
Cluster_68	Transcripts 43
putative UVB-resistance protein	STMGM83	-0,243	-0,412	74.51	204	AT1G19880	similar to UVR8 (UVB-RESISTANCE 8) [Arabidopsis thaliana] (TAIR:AT5G63860.1); similar to UVB-resistance protein UVR8 [Brassica rapa] (GB:ABV89658.1); similar to Os04g0662800 [Oryza sativa (japonica cultivar-group)] (GB:NP_001054159.1); similar to unnamed protein product [Vitis vinifera] (GB:CAO61033.1); contains InterPro domain Regulator of chromosome condensation, RCC1 (InterPro:IPR000408); cont…
Cluster_79	Transcripts 1
putative nucleic acid binding protein	STMCH95	-0,361	-0,33	60	150	AT2G40960	similar to nucleic acid binding [Arabidopsis thaliana] (TAIR:AT3G56680.1); similar to hypothetical protein [Vitis vinifera] (GB:CAN73572.1); contains InterPro domain Single-stranded nucleic acid binding R3H; (InterPro:IPR001374);nucleic acid binding
Cluster_81	Transcripts 0
Histone H2B.3	STMIZ46	0,7	0,346	95.35	86	AT2G28720	Identical to Histone H2B.3 [Arabidopsis Thaliana] (GB:Q9SI96); similar to HTB4, DNA binding [Arabidopsis thaliana] (TAIR:AT5G59910.1); similar to unnamed protein product [Vitis vinifera] (GB:CAO68858.1); similar to unnamed protein product [Vitis vinifera] (GB:CAO21711.1); similar to unknown [Populus trichocarpa] (GB:ABK94388.1); contains InterPro domain Histone-fold; (InterPro:IPR009072); contain…
Cluster_92	Transcripts 2
putative methyladenine glycosylase family protein	STMEM48	-0,385	-0,814	38.57	223	AT5G44680	similar to methyladenine glycosylase family protein [Arabidopsis thaliana] (TAIR:AT3G12710.1); similar to unnamed protein product [Vitis vinifera] (GB:CAO15289.1); contains InterPro domain DNA glycosylase; (InterPro:IPR011257); contains InterPro domain Methyladenine glycosylase; (InterPro:IPR005019);methyladenine glycosylase family protein
Cluster_109	Transcripts 0
Putative Origin Recognition Complex subunit 1b	STMCM50	-0,191	-1.102	81.08	37	AT4G12620	Origin Recognition Complex subunit 1b. Involved in the initiation of DNA replication. Regulated transcriptionally during cell cycle, peaking at G1/S-phase. Target of E2F/DF family of transcription factors. Interacts with ORC2 and ORC5. Highly expressed in proliferating cells. Expression levels are independent of light regime.;ATORC1B/ORC1B/UNE13 (ORIGIN OF REPLICATION COMPLEX 1B, unfertilized emb…
Cluster_116	Transcripts 2
Histone H2B.3	STMJE95	0,729	0,419	97.83	92	AT2G28720	Identical to Histone H2B.3 [Arabidopsis Thaliana] (GB:Q9SI96); similar to HTB4, DNA binding [Arabidopsis thaliana] (TAIR:AT5G59910.1); similar to unnamed protein product [Vitis vinifera] (GB:CAO68858.1); similar to unnamed protein product [Vitis vinifera] (GB:CAO21711.1); similar to unknown [Populus trichocarpa] (GB:ABK94388.1); contains InterPro domain Histone-fold; (InterPro:IPR009072); contain…
Cluster_138	Transcripts 7
Histone 3.2	STMJA33	0,578	-0,277	100	136	AT5G65360	Identical to Histone H3.2 (HTR1) [Arabidopsis Thaliana] (GB:P59226); similar to histone H3 [Arabidopsis thaliana] (TAIR:AT5G10390.1); similar to histone H3 [Arabidopsis thaliana] (TAIR:AT5G10400.1); similar to histone H3 [Arabidopsis thaliana] (TAIR:AT3G27360.1); similar to Histone H3.2 (GB:P68427); similar to histone H3 (H3-1.1) (GB:AAA32655.1); similar to histone 3 (GB:AAA33907.1); contains Int…
	STMJA33	0,578	-0,277	100	136	AT3G27360	Identical to Histone H3.2 (HTR1) [Arabidopsis Thaliana] (GB:P59226); similar to histone H3 [Arabidopsis thaliana] (TAIR:AT5G10390.1); similar to histone H3 [Arabidopsis thaliana] (TAIR:AT5G65360.1); similar to histone H3 [Arabidopsis thaliana] (TAIR:AT5G10400.1); similar to Histone H3.2 (GB:P68427); similar to histone H3 (H3-1.1) (GB:AAA32655.1); similar to histone 3 (GB:AAA33907.1); contains Int…
	STMJA33	0,578	-0,277	100	136	AT5G10390	Identical to Histone H3.2 (HTR1) [Arabidopsis Thaliana] (GB:P59226); similar to histone H3 [Arabidopsis thaliana] (TAIR:AT5G65360.1); similar to histone H3 [Arabidopsis thaliana] (TAIR:AT5G10400.1); similar to histone H3 [Arabidopsis thaliana] (TAIR:AT3G27360.1); similar to Histone H3.2 (GB:P68427); similar to histone H3 (H3-1.1) (GB:AAA32655.1); similar to histone 3 (GB:AAA33907.1); contains Int…
	STMJA33	0,578	-0,277	100	136	AT5G10400	Identical to Histone H3.2 (HTR1) [Arabidopsis Thaliana] (GB:P59226); similar to histone H3 [Arabidopsis thaliana] (TAIR:AT5G10390.1); similar to histone H3 [Arabidopsis thaliana] (TAIR:AT5G65360.1); similar to histone H3 [Arabidopsis thaliana] (TAIR:AT3G27360.1); similar to Histone H3.2 (GB:P68427); similar to histone H3 (H3-1.1) (GB:AAA32655.1); similar to histone 3 (GB:AAA33907.1); contains Int…
	STMJA33	0,578	-0,277	100	136	AT1G09200	Identical to Histone H3.2 (HTR1) [Arabidopsis Thaliana] (GB:P59226); similar to histone H3 [Arabidopsis thaliana] (TAIR:AT5G10390.1); similar to histone H3 [Arabidopsis thaliana] (TAIR:AT5G65360.1); similar to histone H3 [Arabidopsis thaliana] (TAIR:AT5G10400.1); similar to Histone H3.2 (GB:P68427); similar to histone H3 (H3-1.1) (GB:AAA32655.1); similar to histone 3 (GB:AAA33907.1); contains Int…
Cluster_145	Transcripts 0
similar to 3'-5' exonuclease/ nucleic acid binding	STMGQ29	-0,454	-1.145	35.79	95	AT2G36110	similar to 3'-5' exonuclease/ nucleic acid binding [Arabidopsis thaliana] (TAIR:AT3G12460.1); similar to hypothetical protein OsI_023772 [Oryza sativa (indica cultivar-group)] (GB:EAZ02540.1); similar to Os07g0112400 [Oryza sativa (japonica cultivar-group)] (GB:NP_001058743.1); contains InterPro domain Polynucleotidyl transferase, Ribonuclease H fold; (InterPro:IPR012337); contains InterPro domai…
Cluster_179	Transcripts 3
Histone H4-like	STMJJ84	0,666	0,412	98.85	87	AT2G28740	histone 4;HIS4 (Histone H4)
	STMJJ84	0,666	0,412	98.85	87	AT3G46320	Identical to Histone H4 [Arabidopsis Thaliana] (GB:P59259;GB:P02308); similar to histone H4 [Arabidopsis thaliana] (TAIR:AT5G59690.1); similar to histone H4 [Arabidopsis thaliana] (TAIR:AT5G59970.1); similar to histone H4 [Arabidopsis thaliana] (TAIR:AT3G53730.1); similar to hypothetical protein OsJ_028319 [Oryza sativa (japonica cultivar-group)] (GB:EAZ44836.1); similar to histone 4 [Elaeis guin…
	STMJJ84	0,666	0,412	98.85	87	AT1G07820	Identical to Histone H4 [Arabidopsis Thaliana] (GB:P59259;GB:P02308); similar to histone H4 [Arabidopsis thaliana] (TAIR:AT5G59690.1); similar to histone H4 [Arabidopsis thaliana] (TAIR:AT5G59970.1); similar to histone H4 [Arabidopsis thaliana] (TAIR:AT3G53730.1); similar to hypothetical protein OsJ_028319 [Oryza sativa (japonica cultivar-group)] (GB:EAZ44836.1); similar to histone 4 [Elaeis guin…
	STMJJ84	0,666	0,412	98.85	87	AT5G59970	Identical to Histone H4 [Arabidopsis Thaliana] (GB:P59259;GB:P02308); similar to histone H4 [Arabidopsis thaliana] (TAIR:AT5G59690.1); similar to histone H4 [Arabidopsis thaliana] (TAIR:AT3G45930.1); similar to histone H4 [Arabidopsis thaliana] (TAIR:AT3G53730.1); similar to hypothetical protein OsJ_028319 [Oryza sativa (japonica cultivar-group)] (GB:EAZ44836.1); similar to histone 4 [Elaeis guin…
	STMJJ84	0,666	0,412	98.85	87	AT1G07660	Identical to Histone H4 [Arabidopsis Thaliana] (GB:P59259;GB:P02308); similar to histone H4 [Arabidopsis thaliana] (TAIR:AT5G59690.1); similar to histone H4 [Arabidopsis thaliana] (TAIR:AT5G59970.1); similar to histone H4 [Arabidopsis thaliana] (TAIR:AT3G53730.1); similar to hypothetical protein OsJ_028319 [Oryza sativa (japonica cultivar-group)] (GB:EAZ44836.1); similar to histone 4 [Elaeis guin…
	STMJJ84	0,666	0,412	98.85	87	AT3G45930	Identical to Histone H4 [Arabidopsis Thaliana] (GB:P59259;GB:P02308); similar to histone H4 [Arabidopsis thaliana] (TAIR:AT5G59690.1); similar to histone H4 [Arabidopsis thaliana] (TAIR:AT5G59970.1); similar to histone H4 [Arabidopsis thaliana] (TAIR:AT3G53730.1); similar to hypothetical protein OsJ_028319 [Oryza sativa (japonica cultivar-group)] (GB:EAZ44836.1); similar to histone 4 [Elaeis guin…
	STMJJ84	0,666	0,412	98.85	87	AT3G53730	Identical to Histone H4 [Arabidopsis Thaliana] (GB:P59259;GB:P02308); similar to histone H4 [Arabidopsis thaliana] (TAIR:AT5G59690.1); similar to histone H4 [Arabidopsis thaliana] (TAIR:AT3G45930.1); similar to histone H4 [Arabidopsis thaliana] (TAIR:AT5G59970.1); similar to hypothetical protein OsJ_028319 [Oryza sativa (japonica cultivar-group)] (GB:EAZ44836.1); similar to histone 4 [Elaeis guin…
	STMJJ84	0,666	0,412	98.85	87	AT5G59690	Identical to Histone H4 [Arabidopsis Thaliana] (GB:P59259;GB:P02308); similar to histone H4 [Arabidopsis thaliana] (TAIR:AT3G45930.1); similar to histone H4 [Arabidopsis thaliana] (TAIR:AT5G59970.1); similar to histone H4 [Arabidopsis thaliana] (TAIR:AT3G53730.1); similar to hypothetical protein OsJ_028319 [Oryza sativa (japonica cultivar-group)] (GB:EAZ44836.1); similar to histone 4 [Elaeis guin…
Cluster_184	Transcripts 1
Origin of Replication subunit	STMGR75	-0,348	-0,332	73.03	89	AT4G14700	Origin of Replication Complex 1a subunit;ATORC1A/ORC1A (ORIGIN OF REPLICATION COMPLEX 1A); DNA binding
Cluster_209	Transcripts 0
chromatin modeling protein	STMJK69	0,204	0,375	67.91	187	AT2G25170	Encodes a SWI/SWF nuclear-localized chromatin remodeling factor of the CHD3 group. Involved in post-germination repression of embryonic development. Acts with GA to establish repression of embryonic genes upon germination. Protein preferentially accumulates in differentiating tissues. Loss of function alleles are associated with expression of embryonic traits in adult plants and derepression of e…

## Sheet: Protein synthesis
Orthologous cluster		Probe and number of transcripts associated to orthologous cluster	PGIP37/WT	PGIP45/WT	%Identity	Length of %Identity	Gene ID	Description
Cluster_10		Transcripts 4
40S ribosomal protein S17		STMEQ84	-0,213	-1.136	86.18	123	AT5G04800	Identical to 40S ribosomal protein S17-4 (RPS17D) [Arabidopsis Thaliana] (GB:Q9LZ17;GB:Q8LAE8); similar to 40S ribosomal protein S17 (RPS17A) [Arabidopsis thaliana] (TAIR:AT2G04390.1); similar to unknown [Populus trichocarpa] (GB:ABK94799.1); similar to unknown [Populus trichocarpa] (GB:ABK93281.1); contains InterPro domain Ribosomal protein S17e; (InterPro:IPR001210);40S ribosomal protein S17 (R…
Cluster_11		Transcripts 37
60S ribosomal protein L4		STMGW75	-0,231	-1.833	77.53	89	AT5G02870	Identical to 60S ribosomal protein L4-2 (RPL4D) [Arabidopsis Thaliana] (GB:P49691;GB:Q9LYZ8); similar to 60S ribosomal protein L4/L1 (RPL4A) [Arabidopsis thaliana] (TAIR:AT3G09630.1); similar to 60S ribosomal protein L4/L1 (RPL4A) [Arabidopsis thaliana] (TAIR:AT3G09630.2); similar to unnamed protein product [Vitis vinifera] (GB:CAO22101.1); similar to putative 60S ribosomal protein L1 [Trifolium …
		STMGW75	-0,231	-1.833	77.53	89	AT3G09630	Identical to 60S ribosomal protein L4-1 (RPL4A) [Arabidopsis Thaliana] (GB:Q9SF40); similar to 60S ribosomal protein L4/L1 (RPL4D) [Arabidopsis thaliana] (TAIR:AT5G02870.1); similar to 60S ribosomal protein L4/L1 (RPL4D) [Arabidopsis thaliana] (TAIR:AT5G02870.2); similar to unnamed protein product [Vitis vinifera] (GB:CAO22101.1); similar to 60S ribosomal protein L4 (L1) (GB:Q9XF97); similar to u…
Cluster_17		Transcripts 2
Elongation factor 1		STMIJ33	-0,199	-0,325	69.7	198	AT5G19510	Identical to Elongation factor 1-beta 2 [Arabidopsis Thaliana] (GB:Q9SCX3); similar to elongation factor 1B alpha-subunit 1 (eEF1Balpha1) [Arabidopsis thaliana] (TAIR:AT5G12110.1); similar to unknown [Populus trichocarpa] (GB:ABK92471.1); contains InterPro domain Translation elongation factor EF1B, beta/delta chains, conserved site; (InterPro:IPR001326); contains InterPro domain Translation elong…
Cluster_59		Transcripts 7
tRNA synthetase class I		STMIA70	-0,26	-1.028	48.39	31	OS03G34310	predicted by fgenesh;expressed protein
Cluster_102		Transcripts 7
60S ribosomal protein, Arp		STMGQ26	0,288	-0,283	83.44	151	AT1G61580	Identical to 60S ribosomal protein L3-2 (ARP2) [Arabidopsis Thaliana] (GB:P22738;GB:Q9SY92); similar to ARP1 (ARABIDOPSIS RIBOSOMAL PROTEIN 1), structural constituent of ribosome [Arabidopsis thaliana] (TAIR:AT1G43170.2); similar to ARP1 (ARABIDOPSIS RIBOSOMAL PROTEIN 1), structural constituent of ribosome [Arabidopsis thaliana] (TAIR:AT1G43170.3); similar to ARP1 (ARABIDOPSIS RIBOSOMAL PROTEIN 1…
Cluster_112		Transcripts 18
60S ribosomal protein		STMDI15	0,705	-0,37				No Similarity
		STMDS45	0,925	-0,608	90.15	132	ATCG00790	rpl16;ribosomal protein L16;
		STMDS44	0,91	-0,66	90.32	124	ATCG00790	rpl16;ribosomal protein L16;
Cluster_155		Transcripts 1
putative polyadenylation apparatus subunit		STMGO05	0,168	-0,265	43.61	133	AT5G58040	Encodes a subunit of the polyadenylation apparatus that interacts with and stimulates the activity of poly(A) polymerase. Additionally , it interacts with several polyadenylation factor subunits and is an RNA-binding protein. It is suggested that this protein coordinates a number of polyadenylation factor subunits with PAP and with RNA.;ATFIP1[V] (ARABIDOPSIS HOMOLOG OF YEAST FIP1 [V]); RNA bindi…
Cluster_190		Transcripts 0
putative translation initiation factor SUI1		STMEY59	-0,476	-0,499	83.93	112	AT5G54940	similar to eukaryotic translation initiation factor SUI1, putative [Arabidopsis thaliana] (TAIR:AT5G54760.2); similar to eukaryotic translation initiation factor SUI1, putative [Arabidopsis thaliana] (TAIR:AT4G27130.1); similar to eukaryotic translation initiation factor SUI1, putative [Arabidopsis thaliana] (TAIR:AT5G54760.1); similar to unnamed protein product [Vitis vinifera] (GB:CAO38954.1); …
Cluster_199		Transcripts 0
putative translation initiation factor SUI1		STMES96	-0,482	-0,476	83.93	112	AT5G54940	similar to eukaryotic translation initiation factor SUI1, putative [Arabidopsis thaliana] (TAIR:AT5G54760.2); similar to eukaryotic translation initiation factor SUI1, putative [Arabidopsis thaliana] (TAIR:AT4G27130.1); similar to eukaryotic translation initiation factor SUI1, putative [Arabidopsis thaliana] (TAIR:AT5G54760.1); similar to unnamed protein product [Vitis vinifera] (GB:CAO38954.1); …
Cluster_208		Transcripts 1
ribosomal protein L5		STMGT81	-0,259	-0,745	82.14	84	ATMG00250	rpl5;ribosomal protein L5;
		STMGT81	-0,259	-0,745	82.14	84	AT2G07725	similar to ribosomal protein L5 [Pisum sativum] (GB:CAA10611.1); contains InterPro domain Ribosomal protein L5; (InterPro:IPR002132);60S ribosomal protein L5 (RPL5)
Cluster_227		Transcripts 1
chloroplast-specific ribosomal protein		STMCH86	-0,305	-0,298	79.49	78	AT5G24490	similar to chloroplast-specific ribosomal protein [Lycopersicon esculentum] (GB:AAU03364.1); contains InterPro domain Ribosomal protein S30Ae/sigma 54 modulation protein; (InterPro:IPR003489);30S ribosomal protein, putative
Cluster_235		Transcripts 2
50S ribosomal protein L27		STMCZ29	-0,211	-0,34	77.85	158	AT5G40950	Identical to 50S ribosomal protein L27, chloroplast precursor (RPL27) [Arabidopsis Thaliana] (GB:Q9FLN4); similar to ribosomal protein L27 family protein [Arabidopsis thaliana] (TAIR:AT5G15220.1); similar to ribosomal protein L27 family protein [Arabidopsis thaliana] (TAIR:AT2G16930.3); similar to ribosomal protein L27 family protein [Arabidopsis thaliana] (TAIR:AT2G16930.1); similar to hypotheti…
Cluster_259		Transcripts 0
60S ribosomal protein		STMER23	-0,348	-0,761	54.45	191	AT3G49010	Encodes 60S ribosomal protein L13. Homolog of human breast basic conserved 1 (BBC1).;ATBBC1 (breast basic conserved 1)

## Sheet: Signalling
Orthologous cluster	Probe and number of transcripts associated to orthologous cluster	PGIP37/WT	PGIP45/WT	%Identity	Length of %Identity	Gene ID	Description
Cluster_36	Transcripts 7
phosphatidylinositol 3- and 4-kinase family protein	STMGB84	-0,244	-0,36	64.74	173	AT4G34215	Encodes a member of the SGNH-hydrolase superfamily of enzymes. The enzymes of the SGNH-hydrolase superfamily facilitate the hydrolysis of ester, thioester and amide bonds in a range of substrates including complex polysaccharides, lysophospholipids, acyl-CoA esters and other compounds.;hydrolase
Cluster_47	Transcripts 0
leucine-rich repeat family protein	STMDP89	-0,339	-0,545	45.03	171	AT4G18760	similar to leucine-rich repeat family protein [Arabidopsis thaliana] (TAIR:AT5G45770.1); similar to putative leucine-rich repeat family protein [Gossypium hirsutum] (GB:AAT64015.1); contains InterPro domain Leucine-rich repeat; (InterPro:IPR001611);leucine-rich repeat family protein
Cluster_67	Transcripts 0
JAZs	STMCV86	-0,318	-0,529	40.65	123	AT3G17860	JAZs are direct targets of the SCFCOI1 E3 ubiquitin-ligase and JA treatment induces their proteasome-mediated degradation. Furthermore, JAI3 negatively regulates the key transcriptional activator of JA responses, AtMYC2.
Cluster_78	Transcripts 3
Putative protein kinase family	STMHE11	-0,192	-0,286	84.82	191	AT3G13670	similar to protein kinase family protein [Arabidopsis thaliana] (TAIR:AT2G25760.2); similar to protein kinase family protein [Arabidopsis thaliana] (TAIR:AT2G25760.1); similar to protein kinase family protein [Arabidopsis thaliana] (TAIR:AT5G18190.2); similar to unnamed protein product [Vitis vinifera] (GB:CAO22020.1); similar to hypothetical protein [Vitis vinifera] (GB:CAN69523.1); similar to p…
Cluster_80	Transcripts 0
Putative phosphoinositide binding protein	STMGZ60	-0,197	-2	50	138	AT2G30880	similar to unnamed protein product [Vitis vinifera] (GB:CAO69984.1); contains InterPro domain Pleckstrin-like (InterPro:IPR001849); contains InterPro domain Pleckstrin homology-type (InterPro:IPR011993);pleckstrin homology (PH) domain-containing protein
Cluster_111	Transcripts 1
type 2A protein serine/threonine phosphatase	STMDZ83	-0,265	-0,449	88	125	AT1G17720	type 2A protein serine/threonine phosphatase 55 kDa B;ATB BETA (Arabidopsis thaliana serine/threonine protein phosphatase 2A 55 kDa regulatory subunit B beta isofor); nucleotide binding
Cluster_150	Transcripts 0
putative 1-phosphatidylinositol-4-phosphate 5-kinase	STMCO35	0,335	0,43	32.79	61	OS09G23740	predicted by fgenesh;1-phosphatidylinositol-4-phosphate 5-kinase/ zinc ion binding protein, putative, expressed
Cluster_160	Transcripts 0
JAZ	STMCZ36	-0,284	-0,419	30.77	208	AT3G17860	JAZs are direct targets of the SCFCOI1 E3 ubiquitin-ligase and JA treatment induces their proteasome-mediated degradation. Furthermore, JAI3 negatively regulates the key transcriptional activator of JA responses, AtMYC2.
Cluster_204	Transcripts 2
putative protein kinase	STMGS70	0,264	0,374	64	50	AT3G17850	similar to protein kinase, putative [Arabidopsis thaliana] (TAIR:AT1G48490.2); similar to IRE (INCOMPLETE ROOT HAIR ELONGATION), kinase [Arabidopsis thaliana] (TAIR:AT5G62310.1); similar to protein kinase, putative [Arabidopsis thaliana] (TAIR:AT1G48490.1); similar to unnamed protein product [Vitis vinifera] (GB:CAO68239.1); similar to hypothetical protein OsJ_011826 [Oryza sativa (japonica culti…
Cluster_215	Transcripts 0
putative kinase interacting family protein	STMHW58	0,315	0,482	64.63	82	AT1G03470	similar to kinase interacting family protein [Arabidopsis thaliana] (TAIR:AT2G47920.1); similar to unnamed protein product [Vitis vinifera] (GB:CAO22418.1); contains InterPro domain KIP1-like (InterPro:IPR011684);kinase interacting family protein
Cluster_237	Transcripts 7
putative cytochrome P450;CYP72A	STMIZ53	0,187	0,332	63.49	126	AT3G14610	putative cytochrome P450;CYP72A7 (cytochrome P450, family 72, subfamily A, polypeptide 7); oxygen binding
Cluster_239	Transcripts 17
SNF1-related protein kinase regulatory subunit beta-2 (KINB2)	STMHF52*	-0,277	-0,322	53.08	130	AT4G16360	Identical to SNF1-related protein kinase regulatory subunit beta-2 (KINB2) [Arabidopsis Thaliana] (GB:Q9SCY5;GB:O23481); similar to 5'-AMP-activated protein kinase beta-2 subunit, putative [Arabidopsis thaliana] (TAIR:AT5G21170.1); similar to AKIN beta2 [Medicago truncatula] (GB:AAO61677.1); contains InterPro domain 5-AMP-activated protein kinase, beta subunit, complex-interacting region (InterPr…
Cluster_272	Transcripts 0
similar to TBP-ASSOCIATED FACTOR 7	STMDH05	-0,172	-0,478	73.44	64	AT1G55300	similar to unnamed protein product [Vitis vinifera] (GB:CAO22061.1); contains InterPro domain TAFII55 protein conserved region; (InterPro:IPR006751);TATA-binding protein-associated factor TAFII55 family protein
Cluster_273	Transcripts 8
putative gibberellin receptor	STMGA83	-0,17	-0,407	73.96	169	AT3G63010	Encodes a gibberellin (GA) receptor ortholog of the rice GA receptor gene (OsGID1). Has GA-binding activity, showing higher affinity to GA4. Interacts with DELLA proteins in vivo in the presence of GA4.;ATGID1B/GID1B (GA INSENSITIVE DWARF1B)
Cluster_278	Transcripts 28
putative cytochrome P450;CYP71	STMJA51	0,415	0,306	51.27	197	AT3G26300	putative cytochrome P450;CYP71B34 (cytochrome P450, family 71, subfamily B, polypeptide 34); oxygen binding
	STMJP72	0,353	0,341	36.48	233	AT3G48290	putative cytochrome P450;CYP71A24 (cytochrome P450, family 71, subfamily A, polypeptide 24); oxygen binding

## Sheet: Transcription
Orthologous cluster	Probe and number of transcripts associated to orthologous cluster	PGIP37/WT	PGIP45/WT	%Identity	Length of %Identity	Gene ID	Description
Cluster_74	Transcripts 0
Putative YABBY transcription factor	STMER38	-0,259	-1.072	60.51	157	AT1G08465	Member of the YABBY family of Arabidopsis proteins involved in the abaxial cell fate specification in lateral organs;YAB2 (YABBY 2); transcription factor
Cluster_97	Transcripts 0
RWP-RK domain-containing protein	STMIX46	-0,338	-0,377	65.71	105	AT2G43500	similar to RWP-RK domain-containing protein [Arabidopsis thaliana] (TAIR:AT3G59580.1); similar to RWP-RK domain-containing protein [Arabidopsis thaliana] (TAIR:AT3G59580.2); similar to unnamed protein product [Vitis vinifera] (GB:CAO46233.1); similar to hypothetical protein [Vitis vinifera] (GB:CAN71840.1); similar to NIN-like protein 2 [Lotus japonicus] (GB:CAE30325.1); contains InterPro domain …
Cluster_99	Transcripts 0
Putative basic helix-loop-helix TF	STMIS28	-0,405	-2.306	62.11	190	AT3G24140	Encodes a basic helix-loop-helix transcription factor whose activity is required to promote differentiation of stomatal guard cells and to halt proliferative divisions in their immediate precursors. Both transcript and protein are expressed in and are required for halting divisions at the end of the stomatal lineage. It also has a role in the promotion of guard cell fate and in controlling the tr…
Cluster_136	Transcripts 14
Auxin inducible transcription factors	STMGB57	-0,276	-0,554	60.83	240	AT3G04730	early auxin-induced (IAA16);IAA16 (indoleacetic acid-induced protein 16); transcription factor
	STMGW46	-0,412	-0,492	71.3	223	AT3G04730	early auxin-induced (IAA16);IAA16 (indoleacetic acid-induced protein 16); transcription factor
	STMDP46	-0,284	-0,386	63.75	160	AT1G04240	SHY2/IAA3 regulates multiple auxin responses in roots. It is induced rapidly by IAA, and has been shown to be phosphorylated by oat phytochrome A in vitro.;SHY2 (SHORT HYPOCOTYL 2); transcription factor
Cluster_144	Transcripts 0
putative basic helix-loop-helix (bHLH) family protein	STMEI75	-0,441	-0,545	69.77	43	AT2G42280	similar to basic helix-loop-helix (bHLH) family protein [Arabidopsis thaliana] (TAIR:AT1G51140.1); similar to hypothetical protein [Vitis vinifera] (GB:CAN62935.1); contains InterPro domain Basic helix-loop-helix dimerisation region bHLH; (InterPro:IPR001092); contains InterPro domain Helix-loop-helix DNA-binding; (InterPro:IPR011598);basic helix-loop-helix (bHLH) family protein
Cluster_163	Transcripts 1
putative basic helix-loop-helix (bHLH) family protein	STMCG10	-0,33	-0,583	74.77	111	AT2G42280	similar to basic helix-loop-helix (bHLH) family protein [Arabidopsis thaliana] (TAIR:AT1G51140.1); similar to hypothetical protein [Vitis vinifera] (GB:CAN62935.1); contains InterPro domain Basic helix-loop-helix dimerisation region bHLH; (InterPro:IPR001092); contains InterPro domain Helix-loop-helix DNA-binding; (InterPro:IPR011598);basic helix-loop-helix (bHLH) family protein
	STMCL24	-0,405	-0,577	54.23	201	AT2G42280	similar to basic helix-loop-helix (bHLH) family protein [Arabidopsis thaliana] (TAIR:AT1G51140.1); similar to hypothetical protein [Vitis vinifera] (GB:CAN62935.1); contains InterPro domain Basic helix-loop-helix dimerisation region bHLH; (InterPro:IPR001092); contains InterPro domain Helix-loop-helix DNA-binding; (InterPro:IPR011598);basic helix-loop-helix (bHLH) family protein
Cluster_177	Transcripts 5
Putative WRKY transcription factor	STMCN79*	-0,361	-0,258	87.5	56	AT2G38470	Member of the plant WRKY transcription factor family. Regulates the antagonistic relationship between defense pathways mediating responses to P. syringae and necrotrophic fungal pathogens.;WRKY33 (WRKY DNA-binding protein 33); transcription factor
Cluster_185	Transcripts 0
putative GT2, transcription factor	STMCD35	-0,165	-0,272	59.74	77	AT1G76880	similar to GT2, transcription factor [Arabidopsis thaliana] (TAIR:AT1G76890.2); similar to unnamed protein product [Vitis vinifera] (GB:CAO43639.1); contains InterPro domain SANT, DNA-binding; (InterPro:IPR001005);trihelix DNA-binding protein, putative
Cluster_186	Transcripts 0
scarecrow-like transcription factor	STMHI23	-0,215	-0,827	70.59	221	AT1G21450	Encodes a scarecrow-like protein (SCL1). Member of GRAS gene family.;SCL1 (SCARECROW-LIKE 1); transcription factor
Cluster_217	Transcripts 1
putative basic helix-loop-helix (bHLH) family proteins	STMHY69	-0,261	-0,383	53.3	182	AT4G34530	similar to basic helix-loop-helix (bHLH) family protein [Arabidopsis thaliana] (TAIR:AT1G68920.2); similar to basic helix-loop-helix (bHLH) family protein [Arabidopsis thaliana] (TAIR:AT1G68920.1); similar to unnamed protein product [Vitis vinifera] (GB:CAO47615.1); contains InterPro domain Basic helix-loop-helix dimerisation region bHLH; (InterPro:IPR001092); contains InterPro domain Helix-loop-…
Cluster_231	Transcripts 1
pescadillo-related protein	STMDE02	0,232	0,359	65.62	160	AT5G14520	similar to hypothetical protein [Vitis vinifera] (GB:CAN80148.1); similar to unnamed protein product [Vitis vinifera] (GB:CAO14711.1); similar to pescadillo-like protein [Zinnia elegans] (GB:CAL90975.1); contains InterPro domain BRCT; (InterPro:IPR001357); contains InterPro domain Pescadillo, N-terminal; (InterPro:IPR010613);pescadillo-related
Cluster_253	Transcripts 0
putative transcription factor jumonji (jmjC)	STMCH35	0,276	-0,344	23.75	80	AT3G20810	similar to transcription factor jumonji (jmjC) domain-containing protein [Arabidopsis thaliana] (TAIR:AT5G19840.1); similar to unnamed protein product [Vitis vinifera] (GB:CAO21956.1); contains InterPro domain Transcription factor jumonji/aspartyl beta-hydroxylase (InterPro:IPR003347);transcription factor
Cluster_261	Transcripts 10
Ethylene response factor ERF transcription factor	STMEZ35	-0,232	-0,293	64	150	AT1G50640	encodes a member of the ERF (ethylene response factor) subfamily B-1 of ERF/AP2 transcription factor family (ATERF-3). The protein contains one AP2 domain. There are 15 members in this subfamily including ATERF-3, ATERF-4, ATERF-7, and leafy petiole.;ATERF3/ERF3 (ETHYLENE RESPONSIVE ELEMENT BINDING FACTOR 3); DNA binding / protein binding / transcription factor/ transcriptional repressor

[truncated: 3 more sheets: Other, Unknown function, No probe sequence]
