# Supplementary material for: Constitutive expression of a grapevine polygalacturonase-inhibiting protein affects gene expression and cell wall properties in uninfected tobacco
Source: BMC Res Notes. 2011 Nov 13;4:493. doi: 10.1186/1756-0500-4-493 (PMC3339426; doi:10.1186/1756-0500-4-493)
Supplement: Additional file 2 — Updated Gene Ontology (GO terms) associated with each probe on the TIGR 10 k microarray. Updated GO terms associated with each probe on the TIGR 10 k microarray. GO terms were updated with information retrieved from nine plant species with the help of a graph structure. The table is compatible for use with GOEast if saved as a tab-delimited file. [file 1756-0500-4-493-S2.TXT]

STMCS64
STMCN87
STMDE84
STMGO79	GO:0005634 // GO:0007140 // GO:0009555 // GO:0010165 // GO:0006281 // GO:0007143
STMID15
STMDG07
STMGY66	GO:0005737 // GO:0012505 // GO:0000166 // GO:0005739 // GO:0005886 // GO:0009507 // GO:0050832 // GO:0008135 // GO:0006499 // GO:0005764 // GO:0005773 // GO:0009751 // GO:0006665 // GO:0006412 // GO:0009536 // GO:0006629
STMGZ12
STMCR59	GO:0018589 // GO:0048868 // GO:0006118 // GO:0016023 // GO:0018597 // GO:0009628 // GO:0018587 // GO:0018593 // GO:0009058 // GO:0005623 // GO:0018591 // GO:0006519 // GO:0020037 // GO:0018594 // GO:0007165 // GO:0018586 // GO:0018601 // GO:0018592 // GO:0003824 // GO:0018585 // GO:0009719 // GO:0018599 // GO:0004497 // GO:0009987 // GO:0009536 // GO:0006629 // GO:0019748 // GO:0005506 // GO:0009…
STMGS84	GO:0006810 // GO:0015232 // GO:0016020 // GO:0015864 // GO:0017004 // GO:0015886 // GO:0016023 // GO:0005337 // GO:0005886 // GO:0015858 // GO:0005215
STMJN93	GO:0005634 // GO:0003677 // GO:0009409 // GO:0009862 // GO:0006355 // GO:0042742 // GO:0046983 // GO:0012505 // GO:0005515 // GO:0043565 // GO:0010162 // GO:0005516 // GO:0003700
STMDF28	GO:0004252 // GO:0006508 // GO:0007165 // GO:0000166 // GO:0005886 // GO:0016491
STMJM23	GO:0016020 // GO:0005982 // GO:0050826 // GO:0042309 // GO:0050825 // GO:0005515 // GO:0016787 // GO:0004679 // GO:0004721 // GO:0006470 // GO:0009507 // GO:0006810 // GO:0030247 // GO:0016301 // GO:0006499 // GO:0030246 // GO:0006464 // GO:0008138 // GO:0009536 // GO:0009570 // GO:0005215
STMEK23	GO:0048046 // GO:0008152 // GO:0009970 // GO:0046686 // GO:0006807 // GO:0016787 // GO:0009684 // GO:0019762 // GO:0003837 // GO:0016810 // GO:0005886 // GO:0009617 // GO:0000257 // GO:0009507
STMEN41	GO:0003677 // GO:0006355 // GO:0005730 // GO:0000166 // GO:0008270 // GO:0005739 // GO:0009168 // GO:0003700 // GO:0009507 // GO:0016568 // GO:0018024 // GO:0005634 // GO:0000785 // GO:0042054 // GO:0005488 // GO:0004190 // GO:0003676 // GO:0019239 // GO:0006508 // GO:0006350 // GO:0009536
STMJO09
STMCE10	GO:0003989 // GO:0004075 // GO:0005524 // GO:0008152 // GO:0003824 // GO:0016874 // GO:0009941 // GO:0006633 // GO:0009570 // GO:0009507 // GO:0009343
STMHK73
STMGP43	GO:0009611 // GO:0016020 // GO:0015144 // GO:0008506 // GO:0005351 // GO:0008515 // GO:0019866 // GO:0015770 // GO:0005887 // GO:0016021 // GO:0005886 // GO:0009607 // GO:0005215
STMHS27	GO:0006810 // GO:0016020 // GO:0005230
STMCZ79	GO:0000003 // GO:0009733 // GO:0003677 // GO:0051555 // GO:0006355 // GO:0006950 // GO:0009739 // GO:0009723 // GO:0005737 // GO:0009628 // GO:0010200 // GO:0009651 // GO:0005739 // GO:0003700 // GO:0009607 // GO:0005634 // GO:0007165 // GO:0016301 // GO:0009753 // GO:0008219 // GO:0009737 // GO:0009908 // GO:0009751 // GO:0009719 // GO:0046686 // GO:0006350 // GO:0045449
STMGC30	GO:0016068 // GO:0005622 // GO:0050826 // GO:0042309 // GO:0005737 // GO:0005773 // GO:0050825 // GO:0046686 // GO:0004177 // GO:0016787 // GO:0006508 // GO:0019538 // GO:0004178 // GO:0009987 // GO:0009536 // GO:0009507 // GO:0030145
STMEB65	GO:0005783 // GO:0005506 // GO:0008398 // GO:0006118 // GO:0019825 // GO:0009628 // GO:0009058 // GO:0005975 // GO:0005739 // GO:0005886 // GO:0050381 // GO:0006519 // GO:0016126 // GO:0020037 // GO:0003824 // GO:0009536 // GO:0009987 // GO:0004497 // GO:0009793 // GO:0019748 // GO:0006629
STMIY27	GO:0032928 // GO:0016020 // GO:0005634 // GO:0009517 // GO:0016122 // GO:0016023 // GO:0003676 // GO:0009688 // GO:0016860 // GO:0008270 // GO:0009941 // GO:0010117 // GO:0009536
STMGD49
STMEL20	GO:0016023 // GO:0031225
STMEF19	GO:0008152 // GO:0009116 // GO:0009113 // GO:0004044 // GO:0009965 // GO:0005618 // GO:0009532 // GO:0006164 // GO:0016740 // GO:0009507
STMCP46	GO:0042393 // GO:0005634 // GO:0003677 // GO:0006338 // GO:0006355 // GO:0004406 // GO:0009536 // GO:0005739 // GO:0003700 // GO:0009507
STMHP11
STMGU69	GO:0005634 // GO:0005886 // GO:0009507
STMDI81	GO:0005634 // GO:0009640 // GO:0005737 // GO:0006352 // GO:0009908 // GO:0003743 // GO:0008180 // GO:0006412 // GO:0009651 // GO:0005852 // GO:0005886
STMIR64	GO:0004014 // GO:0006597 // GO:0008295 // GO:0006596
STMCD64	GO:0016020 // GO:0048046 // GO:0009535 // GO:0009637 // GO:0042651 // GO:0010218 // GO:0030076 // GO:0005739 // GO:0016168 // GO:0009941 // GO:0005886 // GO:0010114 // GO:0009401 // GO:0009783 // GO:0009507 // GO:0009768 // GO:0010196 // GO:0010287 // GO:0005622 // GO:0005351 // GO:0005488 // GO:0009579 // GO:0009769 // GO:0009765 // GO:0009536 // GO:0015979
STMCS55
STMDE53	// GO:0005739 // GO:0016740
STMJD70	GO:0006790 // GO:0008152 // GO:0004437 // GO:0008441 // GO:0016787 // GO:0008934 // GO:0009536 // GO:0009987 // GO:0009507
STMEL84
STMIA64	GO:0016020 // GO:0003677 // GO:0009535 // GO:0004952 // GO:0016688 // GO:0006355 // GO:0006118 // GO:0050826 // GO:0042309 // GO:0005737 // GO:0050825 // GO:0016787 // GO:0016021 // GO:0005739 // GO:0009507 // GO:0009607 // GO:0007186 // GO:0005634 // GO:0003824 // GO:0004879 // GO:0009579 // GO:0006979 // GO:0046872 // GO:0009719 // GO:0005618 // GO:0004601 // GO:0009536 // GO:0009570
STMIR07	GO:0004713 // GO:0004674 // GO:0005524 // GO:0004672 // GO:0006468 // GO:0005886
STMJJ80
STMCZ44	GO:0016020 // GO:0030095 // GO:0009535 // GO:0019898 // GO:0050826 // GO:0042309 // GO:0009579 // GO:0009654 // GO:0050825 // GO:0005509 // GO:0009543 // GO:0009536 // GO:0009507 // GO:0015979
STMIY72	GO:0016020 // GO:0005524 // GO:0006970 // GO:0006426 // GO:0016758 // GO:0009628 // GO:0047893 // GO:0012505 // GO:0008194 // GO:0009058 // GO:0009651 // GO:0050505 // GO:0003700 // GO:0006519 // GO:0010294 // GO:0004820 // GO:0008152 // GO:0046345 // GO:0009737 // GO:0016757 // GO:0009056 // GO:0009536 // GO:0016740 // GO:0009987 // GO:0019748
STMJG79	GO:0012505
STMEV65	GO:0005634 // GO:0030528 // GO:0009739 // GO:0009723 // GO:0045449 // GO:0003700
STMHF86
STMGA64	GO:0016020 // GO:0016021 // GO:0016023
STMJP13
STMIL46	GO:0012505
STMGT81	GO:0005840 // GO:0030533 // GO:0016627 // GO:0005622 // GO:0006414 // GO:0009556 // GO:0006412 // GO:0005198 // GO:0005739 // GO:0003735
STMCQ10	GO:0016020
STMIZ02
STMHW22	GO:0016020 // GO:0048868 // GO:0016023 // GO:0009860 // GO:0005737 // GO:0012505 // GO:0005515 // GO:0000166 // GO:0007264 // GO:0004871 // GO:0005886 // GO:0015031 // GO:0007186 // GO:0005634 // GO:0007165 // GO:0005622 // GO:0003924 // GO:0003925 // GO:0006886 // GO:0006913 // GO:0019001 // GO:0005525 // GO:0045177
STMJL41
STMJM36	GO:0005737 // GO:0012505 // GO:0005515 // GO:0000166 // GO:0007264 // GO:0005739 // GO:0003700 // GO:0005886 // GO:0015031 // GO:0005634 // GO:0007165 // GO:0005622 // GO:0003676 // GO:0003924 // GO:0003925 // GO:0006886 // GO:0006913 // GO:0009536 // GO:0005525 // GO:0045449
STMDB21	GO:0009611 // GO:0005634 // GO:0009733 // GO:0000502 // GO:0009414 // GO:0040008 // GO:0009753 // GO:0019005 // GO:0009630 // GO:0005515 // GO:0008180 // GO:0010102 // GO:0016564 // GO:0003700 // GO:0045449
STMGD24	GO:0016773 // GO:0016538 // GO:0005737 // GO:0004693 // GO:0004672 // GO:0004702 // GO:0004871 // GO:0009607 // GO:0009605 // GO:0008152 // GO:0007165 // GO:0008338 // GO:0005622 // GO:0004710 // GO:0005488 // GO:0019914 // GO:0009719 // GO:0004692 // GO:0004690 // GO:0004686 // GO:0005524 // GO:0004711 // GO:0006970 // GO:0004694 // GO:0004681 // GO:0019912 // GO:0005730 // GO:0016908 // GO:0000…
STMEU90	GO:0016417 // GO:0016751 // GO:0004147 // GO:0016750 // GO:0016749 // GO:0016023 // GO:0046941 // GO:0016415 // GO:0016413 // GO:0016409 // GO:0008080 // GO:0008999 // GO:0008152 // GO:0018030 // GO:0016753 // GO:0018712 // GO:0004405 // GO:0016418 // GO:0016412 // GO:0016414 // GO:0008951 // GO:0018713 // GO:0016454 // GO:0009536 // GO:0016740 // GO:0008374 // GO:0016419 // GO:0009323 // GO:0016…
STMCZ52	GO:0006506 // GO:0016021 // GO:0005789
STMCA74	GO:0016020 // GO:0009536
STMDG55	GO:0016020 // GO:0048046 // GO:0016524 // GO:0016023 // GO:0019513 // GO:0048354 // GO:0012505 // GO:0004553 // GO:0016787 // GO:0009341 // GO:0009827 // GO:0005975 // GO:0005886 // GO:0016491 // GO:0005634 // GO:0000398 // GO:0008152 // GO:0006499 // GO:0005529 // GO:0003824 // GO:0005773 // GO:0006979 // GO:0009505 // GO:0030246 // GO:0043169 // GO:0004565 // GO:0005618 // GO:0005990 // GO:0009…
STMHL96	GO:0006396 // GO:0003723 // GO:0004654 // GO:0005622 // GO:0009536 // GO:0006139 // GO:0005488
STMIY14
STMIC30	GO:0016020 // GO:0005783 // GO:0031072 // GO:0006118 // GO:0016023 // GO:0005739 // GO:0005886 // GO:0016491 // GO:0006457 // GO:0017153 // GO:0006835 // GO:0019538 // GO:0051082 // GO:0030176 // GO:0009987
STMDI41	GO:0004356 // GO:0008152 // GO:0006499 // GO:0006542 // GO:0003824 // GO:0004339 // GO:0004289 // GO:0006807 // GO:0009399 // GO:0006508 // GO:0001760
STMDI26	GO:0016020 // GO:0016773 // GO:0016538 // GO:0005737 // GO:0004693 // GO:0004672 // GO:0004702 // GO:0005792 // GO:0007165 // GO:0008338 // GO:0006499 // GO:0004710 // GO:0009816 // GO:0046777 // GO:0019914 // GO:0009719 // GO:0004692 // GO:0004690 // GO:0004686 // GO:0005524 // GO:0004711 // GO:0004694 // GO:0004681 // GO:0019912 // GO:0000166 // GO:0016908 // GO:0005739 // GO:0004695 // GO:0005…
STMDI61	GO:0016020 // GO:0003746 // GO:0016538 // GO:0006414 // GO:0005737 // GO:0005515 // GO:0005730 // GO:0009651 // GO:0005516 // GO:0005739 // GO:0005886 // GO:0008547 // GO:0009507 // GO:0005634 // GO:0008135 // GO:0005622 // GO:0003924 // GO:0005773 // GO:0046686 // GO:0006412 // GO:0005525 // GO:0051726 // GO:0045449
STMCB36
STMEA74	GO:0003688 // GO:0005634 // GO:0000808 // GO:0005515 // GO:0006260
STMIU26
STMEP40	GO:0006886 // GO:0015462 // GO:0006626 // GO:0005744 // GO:0015450 // GO:0005743 // GO:0005739
STMIL41	GO:0007186 // GO:0001584 // GO:0050660 // GO:0003824 // GO:0006118 // GO:0012505 // GO:0050105 // GO:0016021 // GO:0016491
STMGA43	GO:0016020 // GO:0006952 // GO:0009607
STMHG46	// GO:0008565 // GO:0005743 // GO:0015031
STMCO77
STMGX29
STMHU08
STMGU62	GO:0005737
STMGX83	GO:0016020 // GO:0001584 // GO:0016023 // GO:0006118 // GO:0003964 // GO:0005515 // GO:0003735 // GO:0006499 // GO:0005622 // GO:0003824 // GO:0005488 // GO:0000151 // GO:0006412 // GO:0009536 // GO:0005840 // GO:0003723 // GO:0004523 // GO:0016567 // GO:0005489 // GO:0018169 // GO:0012505 // GO:0000166 // GO:0008270 // GO:0016021 // GO:0016881 // GO:0005739 // GO:0016491 // GO:0007186 // GO:0005…
STMCS94	GO:0009535 // GO:0009733 // GO:0009414 // GO:0006970 // GO:0045549 // GO:0018688 // GO:0016121 // GO:0009965 // GO:0016215 // GO:0009926 // GO:0018689 // GO:0016124 // GO:0010114 // GO:0005886 // GO:0009507 // GO:0010223 // GO:0016702 // GO:0042389 // GO:0010287 // GO:0003834 // GO:0042538 // GO:0009579 // GO:0009688 // GO:0005773 // GO:0009536 // GO:0005198 // GO:0009639 // GO:0009570
STMIU46	GO:0005840 // GO:0016020 // GO:0005622 // GO:0009706 // GO:0006412 // GO:0003735 // GO:0009941 // GO:0005739 // GO:0009536 // GO:0009507
STMCN59
STMGM37	GO:0004014 // GO:0006597 // GO:0008295 // GO:0006596
STMGX88
STMGN80
STMHR82	GO:0004677 // GO:0004676 // GO:0004706 // GO:0016773 // GO:0016538 // GO:0042556 // GO:0004716 // GO:0005737 // GO:0004693 // GO:0019853 // GO:0004683 // GO:0004679 // GO:0004702 // GO:0004714 // GO:0008339 // GO:0008152 // GO:0004689 // GO:0004615 // GO:0008338 // GO:0016909 // GO:0003824 // GO:0004710 // GO:0019914 // GO:0004703 // GO:0004705 // GO:0018720 // GO:0004708 // GO:0004690 // GO:0004…
STMES13	GO:0006430 // GO:0005524 // GO:0004815 // GO:0005737 // GO:0003676 // GO:0006422 // GO:0006418 // GO:0004824 // GO:0006412 // GO:0004812
STMIR14	GO:0008152 // GO:0019761 // GO:0003824 // GO:0004084 // GO:0010326 // GO:0005829 // GO:0009081 // GO:0005739 // GO:0009536 // GO:0009507
STMJF27	GO:0016020 // GO:0016567 // GO:0016023 // GO:0005488 // GO:0004842 // GO:0012505 // GO:0005515 // GO:0000151 // GO:0008270
STMCL82
STMHS57	GO:0005634 // GO:0003677 // GO:0004402 // GO:0006355 // GO:0003713 // GO:0008270 // GO:0003712 // GO:0045449
STMCJ93
STMJC75	GO:0005634 // GO:0007165 // GO:0005737 // GO:0009719 // GO:0006350 // GO:0009536 // GO:0003700 // GO:0045449
STMCR02	GO:0005634 // GO:0016740
STMFA32	GO:0005783 // GO:0032934 // GO:0009567 // GO:0005488 // GO:0008202 // GO:0008142 // GO:0009987 // GO:0006629
STMGQ76	GO:0016020 // GO:0003676
STMIG80	GO:0004677 // GO:0004676 // GO:0004706 // GO:0016773 // GO:0016538 // GO:0042556 // GO:0004716 // GO:0004693 // GO:0004683 // GO:0004679 // GO:0004702 // GO:0004714 // GO:0008339 // GO:0004689 // GO:0008338 // GO:0016909 // GO:0004710 // GO:0019914 // GO:0004703 // GO:0004705 // GO:0018720 // GO:0004708 // GO:0004690 // GO:0004692 // GO:0016307 // GO:0004680 // GO:0004686 // GO:0008349 // GO:0004…
STMDT76	GO:0006457 // GO:0009605 // GO:0005524 // GO:0006950 // GO:0003763 // GO:0005737 // GO:0044267 // GO:0046686 // GO:0005515 // GO:0051082 // GO:0009536 // GO:0005739
STMCH85
STMCF69	GO:0005840 // GO:0015934 // GO:0005622 // GO:0006412 // GO:0003735 // GO:0009536 // GO:0005198 // GO:0009570 // GO:0009507
STMCD24	GO:0016020 // GO:0009765
STMEV10
STMIX29	GO:0048046 // GO:0004867 // GO:0009414 // GO:0015066 // GO:0030234 // GO:0016023 // GO:0003676 // GO:0030414 // GO:0012505 // GO:0005618 // GO:0009651 // GO:0005739 // GO:0004866
STMGV01	GO:0005524 // GO:0005529 // GO:0006468 // GO:0004713 // GO:0004674 // GO:0006508 // GO:0004672 // GO:0004197
STMEY78	GO:0005515 // GO:0005524 // GO:0006952 // GO:0006915
STMJL39	GO:0016020 // GO:0006970 // GO:0005506 // GO:0016567 // GO:0005489 // GO:0042309 // GO:0050826 // GO:0009739 // GO:0009687 // GO:0006118 // GO:0050825 // GO:0005515 // GO:0010200 // GO:0008270 // GO:0009651 // GO:0003824 // GO:0005488 // GO:0004842 // GO:0009719 // GO:0000151
STMEZ61	GO:0016020 // GO:0048046 // GO:0006355 // GO:0050826 // GO:0042309 // GO:0050825 // GO:0005515 // GO:0008526 // GO:0015629 // GO:0016021 // GO:0005739 // GO:0003700 // GO:0005886 // GO:0009507 // GO:0016491 // GO:0006810 // GO:0005622 // GO:0004725 // GO:0005488 // GO:0005773 // GO:0009932 // GO:0048768 // GO:0007155 // GO:0004727 // GO:0009536 // GO:0005198 // GO:0005215 // GO:0010053
STMJI12
STMDO46	GO:0016020 // GO:0048046 // GO:0003755 // GO:0005829 // GO:0004600 // GO:0005886 // GO:0030051 // GO:0009507 // GO:0006457 // GO:0007165 // GO:0003824 // GO:0006139 // GO:0009579 // GO:0046686 // GO:0019538 // GO:0042027 // GO:0009536 // GO:0009987
STMHA19	// GO:0006464
STMIF67
STMCX87
STMJG48	GO:0005524 // GO:0000166 // GO:0017111 // GO:0016887
STMDM33	GO:0008601 // GO:0004724 // GO:0008597 // GO:0008420 // GO:0017018 // GO:0004721 // GO:0000166 // GO:0006470 // GO:0005963 // GO:0000159 // GO:0016491 // GO:0004252 // GO:0007165 // GO:0008152 // GO:0006508 // GO:0017020 // GO:0017023 // GO:0004723
STMEC87	// GO:0005515
STMHW33	GO:0004664 // GO:0009094 // GO:0008152 // GO:0016597 // GO:0047769 // GO:0009507
STMEL10	GO:0006810 // GO:0016020 // GO:0015385 // GO:0006950 // GO:0006885 // GO:0015299 // GO:0009628 // GO:0005773 // GO:0016021 // GO:0006814 // GO:0005215
STMCI12	GO:0005840 // GO:0016043 // GO:0005643 // GO:0005635 // GO:0008565 // GO:0005737 // GO:0005829 // GO:0003735 // GO:0006810 // GO:0005634 // GO:0051170 // GO:0005622 // GO:0005488 // GO:0006886 // GO:0006412 // GO:0005198 // GO:0009536 // GO:0000059 // GO:0005215
STMJL48
STMCU96	GO:0004384 // GO:0016301 // GO:0009536 // GO:0005739 // GO:0004385 // GO:0009507
STMJC03
STMIY50	GO:0048046 // GO:0005635 // GO:0009742 // GO:0005773 // GO:0046686 // GO:0045309 // GO:0005515 // GO:0019904 // GO:0005886 // GO:0009507
STMEL74	GO:0016020 // GO:0009741 // GO:0016773 // GO:0016538 // GO:0005737 // GO:0004693 // GO:0004672 // GO:0004702 // GO:0009607 // GO:0007165 // GO:0008338 // GO:0004710 // GO:0004691 // GO:0019914 // GO:0009908 // GO:0009719 // GO:0008603 // GO:0004692 // GO:0004690 // GO:0010051 // GO:0004686 // GO:0005524 // GO:0004711 // GO:0004694 // GO:0004681 // GO:0009911 // GO:0007169 // GO:0019912 // GO:0000…
STMHN24	GO:0005634 // GO:0008152 // GO:0003824 // GO:0019825 // GO:0005737 // GO:0016740 // GO:0005739 // GO:0009507
STMJO91	GO:0031177 // GO:0008757
STMIV34	GO:0016773 // GO:0016538 // GO:0004693 // GO:0004672 // GO:0004702 // GO:0008338 // GO:0004710 // GO:0019914 // GO:0004691 // GO:0008603 // GO:0004690 // GO:0004692 // GO:0004686 // GO:0005524 // GO:0004711 // GO:0004694 // GO:0004681 // GO:0007169 // GO:0019912 // GO:0016908 // GO:0008605 // GO:0004695 // GO:0004707 // GO:0005886 // GO:0004698 // GO:0016491 // GO:0004709 // GO:0004712 // GO:0004…
STMCL96
STMCS80	GO:0031047 // GO:0006306
STMJN59	GO:0042625 // GO:0009555 // GO:0005524 // GO:0042624 // GO:0004386 // GO:0008186 // GO:0008026 // GO:0016787 // GO:0009561 // GO:0005739 // GO:0016887 // GO:0015616 // GO:0016070 // GO:0042626 // GO:0042623 // GO:0004003 // GO:0003676 // GO:0015462 // GO:0004004 // GO:0017116 // GO:0008094
STMFA37	// GO:0006355 // GO:0003700 // GO:0005886
STMCK95	GO:0016740
STMGZ27	GO:0016020 // GO:0018732 // GO:0006950 // GO:0016023 // GO:0009424 // GO:0005737 // GO:0009296 // GO:0012505 // GO:0016787 // GO:0009058 // GO:0016298 // GO:0004806 // GO:0005739 // GO:0009507 // GO:0009607 // GO:0018731 // GO:0009605 // GO:0003824 // GO:0005773 // GO:0004620 // GO:0018733 // GO:0009987 // GO:0009536 // GO:0005198 // GO:0018734 // GO:0006629
STMCA93	GO:0009226 // GO:0005783 // GO:0047918 // GO:0048868 // GO:0016857 // GO:0008831 // GO:0050577 // GO:0005737 // GO:0046983 // GO:0045226 // GO:0009058 // GO:0019853 // GO:0003735 // GO:0044237 // GO:0009832 // GO:0000252 // GO:0009969 // GO:0008152 // GO:0046369 // GO:0005622 // GO:0006139 // GO:0003824 // GO:0006412 // GO:0003854 // GO:0009987 // GO:0008446 // GO:0048270 // GO:0006629 // GO:0019…
STMHA12	GO:0005783 // GO:0018589 // GO:0016023 // GO:0006118 // GO:0009628 // GO:0018597 // GO:0018587 // GO:0018593 // GO:0009058 // GO:0005623 // GO:0018591 // GO:0006519 // GO:0020037 // GO:0018594 // GO:0007165 // GO:0018586 // GO:0018592 // GO:0018601 // GO:0003824 // GO:0018585 // GO:0009719 // GO:0018599 // GO:0009536 // GO:0009987 // GO:0004497 // GO:0019748 // GO:0006629 // GO:0005506 // GO:0019…
STMDP55	GO:0016020 // GO:0005524 // GO:0009610 // GO:0016023 // GO:0042309 // GO:0050826 // GO:0050825 // GO:0004713 // GO:0007169 // GO:0005515 // GO:0000166 // GO:0004672 // GO:0046658 // GO:0005739 // GO:0005886 // GO:0008076 // GO:0005249 // GO:0006813 // GO:0030154 // GO:0007165 // GO:0016301 // GO:0006468 // GO:0006979 // GO:0009505 // GO:0009719 // GO:0004674 // GO:0005618 // GO:0006464 // GO:0004…
STMIZ69
STMCR19	// GO:0003676
STMCP87	GO:0004677 // GO:0004676 // GO:0004706 // GO:0016773 // GO:0016538 // GO:0042556 // GO:0004716 // GO:0004713 // GO:0004693 // GO:0004683 // GO:0004679 // GO:0004672 // GO:0004702 // GO:0004714 // GO:0008339 // GO:0016301 // GO:0004689 // GO:0008338 // GO:0006499 // GO:0016909 // GO:0006468 // GO:0004710 // GO:0019914 // GO:0004703 // GO:0004705 // GO:0018720 // GO:0004708 // GO:0004690 // GO:0004…
STMDE70	GO:0048046 // GO:0005524 // GO:0009396 // GO:0046686 // GO:0005507 // GO:0005886 // GO:0004329 // GO:0009507
STMCV68	GO:0048046 // GO:0016762 // GO:0003677 // GO:0009414 // GO:0005524 // GO:0003918 // GO:0006073 // GO:0016023 // GO:0006259 // GO:0016798 // GO:0012505 // GO:0004553 // GO:0005618 // GO:0005975 // GO:0006265
STMHG62	GO:0004252 // GO:0005783 // GO:0006725 // GO:0003824 // GO:0019866 // GO:0048364 // GO:0008236 // GO:0004254 // GO:0012505 // GO:0006508 // GO:0016787 // GO:0047372 // GO:0005886 // GO:0009507 // GO:0009570
STMCP35	GO:0016023 // GO:0010136 // GO:0004038 // GO:0012505 // GO:0004157 // GO:0016812 // GO:0016787 // GO:0004151
STMHY51	// GO:0008152 // GO:0005516 // GO:0017076 // GO:0048366 // GO:0009933 // GO:0016491
STMGQ35	GO:0016020 // GO:0003677 // GO:0005524 // GO:0016023 // GO:0005737 // GO:0012505 // GO:0004713 // GO:0016787 // GO:0005515 // GO:0004672 // GO:0000166 // GO:0005739 // GO:0005886 // GO:0005634 // GO:0007165 // GO:0008152 // GO:0016301 // GO:0005529 // GO:0004872 // GO:0006468 // GO:0006306 // GO:0030246 // GO:0009719 // GO:0004674 // GO:0006464 // GO:0005618 // GO:0008170 // GO:0009987 // GO:0009…
STMGG16
STMED01
STMDE93	GO:0003899 // GO:0005634 // GO:0003902 // GO:0003677 // GO:0006350 // GO:0003901 // GO:0003900
STMJP94
STMHF79	GO:0008933 // GO:0004556 // GO:0015924 // GO:0015923 // GO:0004553 // GO:0010303 // GO:0005975 // GO:0009507 // GO:0016160 // GO:0003824 // GO:0015925 // GO:0015926 // GO:0019252 // GO:0043169 // GO:0030246 // GO:0015927 // GO:0015928 // GO:0005983 // GO:0051060 // GO:0015929
STMGJ43	GO:0003677 // GO:0008170 // GO:0006306 // GO:0010584
STMIA34
STMGP33	GO:0016020 // GO:0010311 // GO:0009628 // GO:0019005 // GO:0005515 // GO:0005507 // GO:0009611 // GO:0006457 // GO:0009908 // GO:0007155 // GO:0010169 // GO:0009536 // GO:0009617 // GO:0009733 // GO:0009620 // GO:0006950 // GO:0016567 // GO:0016209 // GO:0012505 // GO:0006511 // GO:0009561 // GO:0005829 // GO:0019762 // GO:0009651 // GO:0005739 // GO:0009507 // GO:0005634 // GO:0009409 // GO:0005…
STMIO47
STMCQ84	GO:0006396 // GO:0003723 // GO:0006139 // GO:0004730 // GO:0008033 // GO:0031119 // GO:0005730 // GO:0005739 // GO:0009982 // GO:0005215
STMHQ52	GO:0030833 // GO:0051650 // GO:0009738 // GO:0009416 // GO:0009860 // GO:0005737 // GO:0009524 // GO:0017157 // GO:0005515 // GO:0005730 // GO:0007264 // GO:0030427 // GO:0000166 // GO:0005819 // GO:0005886 // GO:0015031 // GO:0032794 // GO:0000902 // GO:0005634 // GO:0000226 // GO:0007165 // GO:0009734 // GO:0005622 // GO:0003924 // GO:0006886 // GO:0006913 // GO:0030834 // GO:0040007 // GO:0005…
STMCY84	GO:0005795 // GO:0006886 // GO:0008565 // GO:0005622 // GO:0006891
STMEP36
STMDJ50	// GO:0046914 // GO:0016491
STMJK54	GO:0008299 // GO:0046686 // GO:0003824 // GO:0019288 // GO:0030604 // GO:0009570 // GO:0009507
STMHJ57
STMEL87
STMII21	GO:0005770 // GO:0010091 // GO:0000813 // GO:0006512 // GO:0004842 // GO:0043130 // GO:0006464 // GO:0051301 // GO:0015031 // GO:0005769
STMEJ51	GO:0015036 // GO:0050660 // GO:0005777 // GO:0003824 // GO:0006118 // GO:0009628 // GO:0005737 // GO:0045454 // GO:0050661 // GO:0006749 // GO:0009536 // GO:0005739 // GO:0004362 // GO:0016491
STMCM38
STMDD28
STMII07
STMGE91	GO:0003677 // GO:0016469 // GO:0005488 // GO:0005773 // GO:0015986 // GO:0016021 // GO:0009536 // GO:0005886 // GO:0046933 // GO:0009507 // GO:0046961
STMIG40	GO:0004724 // GO:0008597 // GO:0008420 // GO:0005737 // GO:0004722 // GO:0017018 // GO:0016787 // GO:0005730 // GO:0005623 // GO:0004721 // GO:0005963 // GO:0005634 // GO:0003824 // GO:0005488 // GO:0009719 // GO:0006464 // GO:0017020 // GO:0017023 // GO:0004723
STMHL19	GO:0009507
STMEJ35	GO:0005634 // GO:0007530
STMCK38	GO:0048046 // GO:0004455 // GO:0009082 // GO:0046686 // GO:0005618 // GO:0009941 // GO:0005739 // GO:0050662 // GO:0016491 // GO:0009507 // GO:0009570
STMCD05
STMCI28	GO:0005783 // GO:0004777 // GO:0042309 // GO:0050826 // GO:0016023 // GO:0050825 // GO:0009699 // GO:0006573 // GO:0004029 // GO:0003842 // GO:0006519 // GO:0031456 // GO:0008152 // GO:0003824 // GO:0006560 // GO:0006979 // GO:0046686 // GO:0009987 // GO:0009536 // GO:0004028 // GO:0005524 // GO:0006950 // GO:0005777 // GO:0008802 // GO:0019285 // GO:0005975 // GO:0009651 // GO:0005739 // GO:0050…
STMHJ41	GO:0016020 // GO:0016773 // GO:0016538 // GO:0005737 // GO:0004693 // GO:0004672 // GO:0004702 // GO:0007165 // GO:0008338 // GO:0006499 // GO:0004710 // GO:0019914 // GO:0009719 // GO:0004690 // GO:0004692 // GO:0004686 // GO:0005524 // GO:0004711 // GO:0004694 // GO:0004681 // GO:0019912 // GO:0000166 // GO:0016908 // GO:0005739 // GO:0004695 // GO:0005886 // GO:0004707 // GO:0004698 // GO:0004…
STMGX60	GO:0016020 // GO:0005773 // GO:0012505 // GO:0005774 // GO:0005509 // GO:0016021 // GO:0005886 // GO:0000325
STMGQ80	GO:0016020 // GO:0016043 // GO:0010091 // GO:0005737 // GO:0008236 // GO:0015073 // GO:0005515 // GO:0015072 // GO:0004182 // GO:0005488 // GO:0006886 // GO:0006508 // GO:0009543 // GO:0006606 // GO:0009536 // GO:0000059 // GO:0030581 // GO:0005215 // GO:0005643 // GO:0008565 // GO:0005635 // GO:0005730 // GO:0005739 // GO:0005886 // GO:0009507 // GO:0006810 // GO:0005634 // GO:0009579 // GO:0016…
STMEL30
STMJC33	// GO:0004523 // GO:0003676
STMCI21
STMGD09
STMCI75
STMIZ53	GO:0005783 // GO:0005506 // GO:0016023 // GO:0006118 // GO:0009628 // GO:0019825 // GO:0012505 // GO:0009058 // GO:0005623 // GO:0005975 // GO:0005739 // GO:0050381 // GO:0006519 // GO:0020037 // GO:0007165 // GO:0003824 // GO:0009719 // GO:0050051 // GO:0009987 // GO:0004497 // GO:0006629 // GO:0019748
STMGD52
STMHF72	GO:0016020 // GO:0005730
STMIN47	GO:0005634 // GO:0008135 // GO:0005737 // GO:0006413 // GO:0003743 // GO:0006446 // GO:0006412
STMIW72	GO:0048046 // GO:0009773 // GO:0009535 // GO:0004034 // GO:0009341 // GO:0005975 // GO:0010100 // GO:0009507 // GO:0005634 // GO:0016853 // GO:0003824 // GO:0010598 // GO:0004565 // GO:0006012 // GO:0009987 // GO:0009536 // GO:0009570
STMDZ79
STMGN58
STMIB15	GO:0009846 // GO:0000145 // GO:0005886 // GO:0009860
STMHV75	GO:0006810 // GO:0005634 // GO:0007165 // GO:0016301 // GO:0006950 // GO:0009288 // GO:0009628 // GO:0005488 // GO:0005737 // GO:0005773 // GO:0001539 // GO:0009719 // GO:0005515 // GO:0006464 // GO:0005509
STMGA58	GO:0001584 // GO:0031177 // GO:0051555 // GO:0008757 // GO:0047763 // GO:0005524 // GO:0008168 // GO:0016023 // GO:0005737 // GO:0046983 // GO:0009058 // GO:0008171 // GO:0009809 // GO:0005829 // GO:0004672 // GO:0016021 // GO:0005739 // GO:0005886 // GO:0016491 // GO:0006519 // GO:0007186 // GO:0005634 // GO:0004867 // GO:0006468 // GO:0003824 // GO:0033799 // GO:0030755 // GO:0016740 // GO:0009…
STMJN74	GO:0009508 // GO:0003723 // GO:0051082 // GO:0009295 // GO:0007021 // GO:0003676 // GO:0009507
STMDB66	GO:0005777 // GO:0004316 // GO:0009239 // GO:0008667 // GO:0004318 // GO:0044237 // GO:0005739 // GO:0016491 // GO:0008152 // GO:0007165 // GO:0003824 // GO:0004022 // GO:0009719 // GO:0016631 // GO:0016740 // GO:0009536 // GO:0050662
STMCY39	GO:0008152 // GO:0004795 // GO:0006520 // GO:0009088 // GO:0003824 // GO:0009058 // GO:0009536 // GO:0030170 // GO:0006519 // GO:0009507
STMFB63
STMJM63	GO:0005840 // GO:0003723 // GO:0005622 // GO:0009658 // GO:0005618 // GO:0005829 // GO:0006412 // GO:0022627 // GO:0003735 // GO:0005198 // GO:0005886 // GO:0009704 // GO:0022626 // GO:0009507
STMCV14
STMDO62	GO:0005840 // GO:0016020 // GO:0005524 // GO:0050826 // GO:0042309 // GO:0050825 // GO:0005730 // GO:0005829 // GO:0000312 // GO:0005739 // GO:0003735 // GO:0009941 // GO:0009507 // GO:0004872 // GO:0005622 // GO:0006811 // GO:0005216 // GO:0005618 // GO:0006412 // GO:0022627 // GO:0005198 // GO:0022626 // GO:0009570
STMIA57	GO:0005634 // GO:0004298 // GO:0008541 // GO:0005622 // GO:0030163 // GO:0005737 // GO:0004299 // GO:0006511 // GO:0006464 // GO:0019538 // GO:0007275 // GO:0009056
STMJO32
STMIF46	GO:0005840 // GO:0010089 // GO:0004316 // GO:0009239 // GO:0003743 // GO:0008667 // GO:0004318 // GO:0005739 // GO:0044237 // GO:0003735 // GO:0016491 // GO:0007165 // GO:0008152 // GO:0005622 // GO:0003824 // GO:0003676 // GO:0004022 // GO:0006413 // GO:0009719 // GO:0016631 // GO:0006412 // GO:0050662
STMIA71	GO:0016020 // GO:0048046 // GO:0009535 // GO:0004356 // GO:0006542 // GO:0006807 // GO:0009399 // GO:0005829 // GO:0005507 // GO:0009651 // GO:0009941 // GO:0005739 // GO:0019676 // GO:0005886 // GO:0009507 // GO:0016301 // GO:0003824 // GO:0009579 // GO:0005773 // GO:0007568 // GO:0042128 // GO:0046686 // GO:0005618 // GO:0009536 // GO:0022626 // GO:0009570
STMHW59
STMCV82	GO:0012505 // GO:0016126 // GO:0004506 // GO:0016491
STMIO35	GO:0016020 // GO:0008233 // GO:0016023 // GO:0004244 // GO:0008717 // GO:0012505 // GO:0006508 // GO:0016787 // GO:0019538 // GO:0016021 // GO:0009987 // GO:0005886
STMGY88	GO:0016020 // GO:0005524 // GO:0009555 // GO:0016023 // GO:0042773 // GO:0016049 // GO:0045735 // GO:0005507 // GO:0004672 // GO:0008270 // GO:0005739 // GO:0005886 // GO:0008137 // GO:0015079 // GO:0009507 // GO:0006810 // GO:0005634 // GO:0009826 // GO:0006813 // GO:0009605 // GO:0008152 // GO:0006468 // GO:0005622 // GO:0003676 // GO:0005774 // GO:0009932 // GO:0016740 // GO:0009536 // GO:0009…
STMJJ71	GO:0006810 // GO:0016020 // GO:0015904 // GO:0015520 // GO:0012505 // GO:0016021 // GO:0008493 // GO:0009793 // GO:0005215
STMDD91	GO:0048046 // GO:0009414 // GO:0008964 // GO:0006091 // GO:0003824 // GO:0006099 // GO:0005975 // GO:0009651 // GO:0009056 // GO:0009536 // GO:0005886 // GO:0009507
STMDS93	GO:0004222 // GO:0016919 // GO:0004231 // GO:0016787 // GO:0006508 // GO:0019538 // GO:0009536 // GO:0009987 // GO:0005739
STMEM75	GO:0045298 // GO:0016020 // GO:0005874 // GO:0009416 // GO:0005737 // GO:0008236 // GO:0005730 // GO:0009651 // GO:0007017 // GO:0005886 // GO:0009507 // GO:0010583 // GO:0009826 // GO:0007018 // GO:0000226 // GO:0009409 // GO:0015630 // GO:0005200 // GO:0003924 // GO:0005773 // GO:0051258 // GO:0046686 // GO:0006508 // GO:0005618 // GO:0043234 // GO:0009536 // GO:0005198 // GO:0005525
STMIW46	GO:0005634 // GO:0003677 // GO:0006355 // GO:0030528 // GO:0048527 // GO:0003676 // GO:0043620 // GO:0032107 // GO:0005730 // GO:0006350 // GO:0043565 // GO:0009536 // GO:0045449 // GO:0003700
STMEN18	GO:0012505 // GO:0016020 // GO:0016023 // GO:0008047 // GO:0005773
STMCI52	GO:0015036 // GO:0016614 // GO:0009055 // GO:0005783 // GO:0005792 // GO:0046577 // GO:0006725 // GO:0050660 // GO:0016995 // GO:0003824 // GO:0006118 // GO:0009536 // GO:0004497 // GO:0005739 // GO:0016491
STMGA22
STMJK32	GO:0018589 // GO:0016023 // GO:0006118 // GO:0009628 // GO:0018597 // GO:0018587 // GO:0018593 // GO:0009058 // GO:0005623 // GO:0018591 // GO:0050381 // GO:0006519 // GO:0020037 // GO:0018594 // GO:0007165 // GO:0018586 // GO:0018592 // GO:0018601 // GO:0003824 // GO:0018585 // GO:0018599 // GO:0009719 // GO:0009987 // GO:0009536 // GO:0004497 // GO:0006629 // GO:0019748 // GO:0005506 // GO:0019…
STMHQ62	GO:0016814 // GO:0019692 // GO:0019690 // GO:0005488 // GO:0016787 // GO:0008270 // GO:0009061 // GO:0003933 // GO:0009218
STMDW28	GO:0004013 // GO:0016020 // GO:0016616 // GO:0006813 // GO:0008152 // GO:0006730 // GO:0005773 // GO:0016441 // GO:0006346 // GO:0016787 // GO:0005507 // GO:0048037 // GO:0009987 // GO:0005886 // GO:0009793
STMGM83	GO:0005506 // GO:0005956 // GO:0006118 // GO:0005085 // GO:0005515 // GO:0005829 // GO:0003682 // GO:0004672 // GO:0008605 // GO:0005739 // GO:0005952 // GO:0006810 // GO:0005634 // GO:0020037 // GO:0009411 // GO:0010224 // GO:0005488 // GO:0004682 // GO:0004691 // GO:0006508 // GO:0008536 // GO:0008603 // GO:0004197 // GO:0009536 // GO:0004497 // GO:0005215
STMEO06	GO:0016020 // GO:0005634 // GO:0003677 // GO:0004298 // GO:0009409 // GO:0005777 // GO:0004842 // GO:0006511 // GO:0005515 // GO:0005794 // GO:0005886 // GO:0009507
STMHY02	// GO:0005489 // GO:0006118 // GO:0045454
STMHZ74	GO:0016020 // GO:0005783 // GO:0050826 // GO:0042309 // GO:0016023 // GO:0006118 // GO:0009628 // GO:0005179 // GO:0050825 // GO:0009941 // GO:0006457 // GO:0020037 // GO:0030433 // GO:0009408 // GO:0046686 // GO:0019538 // GO:0009536 // GO:0009987 // GO:0009617 // GO:0022626 // GO:0005788 // GO:0048046 // GO:0005524 // GO:0006950 // GO:0005730 // GO:0005829 // GO:0005576 // GO:0005739 // GO:0005…
STMJG55	GO:0004864
STMGN70	GO:0016020 // GO:0016773 // GO:0016538 // GO:0005737 // GO:0004693 // GO:0004672 // GO:0004702 // GO:0004871 // GO:0015031 // GO:0009607 // GO:0009605 // GO:0007165 // GO:0008152 // GO:0006499 // GO:0008338 // GO:0005622 // GO:0004710 // GO:0005488 // GO:0019914 // GO:0009719 // GO:0046686 // GO:0004692 // GO:0004690 // GO:0004686 // GO:0009733 // GO:0005524 // GO:0004711 // GO:0004694 // GO:0004…
STMJO41	GO:0005524 // GO:0005956 // GO:0004713 // GO:0004672 // GO:0008605 // GO:0042548 // GO:0005952 // GO:0009507 // GO:0007623 // GO:0016301 // GO:0006468 // GO:0004682 // GO:0004691 // GO:0004674 // GO:0008603 // GO:0009536
STMJM55	GO:0005515 // GO:0000151 // GO:0008270 // GO:0016567 // GO:0004842
STMHO78	GO:0017161 // GO:0008330 // GO:0042576 // GO:0030351 // GO:0008252 // GO:0016791 // GO:0017017 // GO:0019178 // GO:0016787 // GO:0005739 // GO:0009941 // GO:0030352 // GO:0009507 // GO:0008579 // GO:0008152 // GO:0019175 // GO:0003824 // GO:0008138 // GO:0008969 // GO:0019198 // GO:0009536 // GO:0016312 // GO:0008967 // GO:0009570
STMIC04	GO:0005840 // GO:0008135 // GO:0003746 // GO:0005622 // GO:0006414 // GO:0005737 // GO:0003676 // GO:0006412 // GO:0009536 // GO:0003735 // GO:0005739
STMDD04	GO:0035242 // GO:0008757 // GO:0016434 // GO:0008168 // GO:0016427 // GO:0009008 // GO:0016274 // GO:0005737 // GO:0010228 // GO:0016279 // GO:0008171 // GO:0016277 // GO:0003880 // GO:0016426 // GO:0006479 // GO:0016205 // GO:0008276 // GO:0019702 // GO:0019919 // GO:0008650 // GO:0008649 // GO:0016436 // GO:0018423 // GO:0016278 // GO:0008425 // GO:0008174 // GO:0016435 // GO:0035241 // GO:0008…
STMJE63
STMGO43	GO:0005515 // GO:0008270
STMIN67	GO:0005634 // GO:0005886 // GO:0009507
STMCM52	GO:0005840 // GO:0016043 // GO:0005622 // GO:0042254 // GO:0005618 // GO:0005829 // GO:0006412 // GO:0022627 // GO:0003735 // GO:0005739 // GO:0005198 // GO:0022626
STMGA70
STMCL39	GO:0005634 // GO:0005960 // GO:0006546 // GO:0009579 // GO:0004375 // GO:0019464 // GO:0009853 // GO:0005739 // GO:0009507
STMJM72	GO:0016020 // GO:0005986 // GO:0003677 // GO:0006970 // GO:0008194 // GO:0009058 // GO:0016157 // GO:0005975 // GO:0005886 // GO:0009409 // GO:0005985 // GO:0009413 // GO:0006306 // GO:0005773 // GO:0001666 // GO:0009505 // GO:0046686 // GO:0005618 // GO:0016757 // GO:0008170 // GO:0009536 // GO:0009987 // GO:0016740
STMIU55	// GO:0045735 // GO:0003824
STMDW81	GO:0006896 // GO:0000149 // GO:0030140 // GO:0005770 // GO:0004872 // GO:0005802 // GO:0006944 // GO:0006891 // GO:0005773 // GO:0005774 // GO:0006886 // GO:0006623 // GO:0009630 // GO:0016021 // GO:0005886 // GO:0000325
STMDU56	GO:0016043 // GO:0042625 // GO:0042309 // GO:0050826 // GO:0006118 // GO:0006259 // GO:0009628 // GO:0008026 // GO:0050825 // GO:0042162 // GO:0005515 // GO:0004672 // GO:0003700 // GO:0016887 // GO:0006468 // GO:0006334 // GO:0005622 // GO:0009737 // GO:0004003 // GO:0009751 // GO:0046686 // GO:0009719 // GO:0004004 // GO:0042027 // GO:0019538 // GO:0017116 // GO:0009536 // GO:0008094 // GO:0045…
STMIL39
STMDH21	GO:0012505 // XXX
STMIT39	GO:0000815 // GO:0005886 // GO:0015031 // GO:0016192
STMHO14	GO:0005506 // GO:0005956 // GO:0006118 // GO:0005085 // GO:0005515 // GO:0005829 // GO:0003682 // GO:0004672 // GO:0008605 // GO:0005739 // GO:0005952 // GO:0006810 // GO:0005634 // GO:0020037 // GO:0009411 // GO:0010224 // GO:0005488 // GO:0004682 // GO:0004691 // GO:0006508 // GO:0008536 // GO:0008603 // GO:0004197 // GO:0009536 // GO:0004497 // GO:0005215
STMDQ27	GO:0005739 // GO:0008535
STMGB84	GO:0016301 // GO:0016773 // GO:0005777 // GO:0004428 // GO:0016787 // GO:0006464 // GO:0005515 // GO:0007275 // GO:0005739
STMJO15	GO:0005634 // GO:0010091 // GO:0030528 // GO:0005515 // GO:0003700 // GO:0045449 // GO:0009957
STMIF01
STMHS43
STMGU82	GO:0006561 // GO:0016020 // GO:0008652 // GO:0009414 // GO:0006950 // GO:0009628 // GO:0005737 // GO:0009058 // GO:0009651 // GO:0005739 // GO:0004349 // GO:0016491 // GO:0009269 // GO:0009507 // GO:0006519 // GO:0004350 // GO:0042538 // GO:0003824 // GO:0048364 // GO:0009737 // GO:0006979 // GO:0009719 // GO:0017084 // GO:0009793
STMJI54	GO:0012505
STMED28
STMDF82	GO:0016020 // GO:0003677 // GO:0003917 // GO:0010016 // GO:0006268 // GO:0005694 // GO:0006259 // GO:0048439 // GO:0048645 // GO:0006265
STMJP62
STMDS25
STMHF41	GO:0008757 // GO:0050342 // GO:0030794 // GO:0005886
STMJL56	GO:0030528 // GO:0005622 // GO:0007131 // GO:0007140 // GO:0005515 // GO:0003713 // GO:0007143 // GO:0006974
STMGV10	GO:0016020 // GO:0004523 // GO:0006499 // GO:0005622 // GO:0016023 // GO:0005488 // GO:0003676 // GO:0005515 // GO:0008270
STMHA87
STMJA38	GO:0048046 // GO:0050826 // GO:0042309 // GO:0016023 // GO:0050825 // GO:0004553 // GO:0016787 // GO:0005975 // GO:0005739 // GO:0008152 // GO:0006499 // GO:0003824 // GO:0009505 // GO:0005618 // GO:0005990 // GO:0009536 // GO:0004557
STMIU22	GO:0016020 // GO:0005874 // GO:0003774 // GO:0015694 // GO:0005375 // GO:0010273 // GO:0030001 // GO:0010272 // GO:0016787 // GO:0005515 // GO:0005507 // GO:0006265 // GO:0009607 // GO:0004008 // GO:0046873 // GO:0008152 // GO:0007165 // GO:0003918 // GO:0005694 // GO:0006812 // GO:0010039 // GO:0010043 // GO:0003824 // GO:0046686 // GO:0009719 // GO:0016820 // GO:0009536 // GO:0005215 // GO:0003…
STMER75	GO:0004724 // GO:0008597 // GO:0008420 // GO:0004722 // GO:0005737 // GO:0017018 // GO:0008287 // GO:0016787 // GO:0005730 // GO:0004721 // GO:0006470 // GO:0000164 // GO:0005963 // GO:0005634 // GO:0017020 // GO:0017023 // GO:0004723
STMCI19
STMGV31
STMJK96
STMCJ85	GO:0008265 // GO:0003755 // GO:0008152 // GO:0016853 // GO:0003824 // GO:0004842 // GO:0042027 // GO:0004600 // GO:0030051 // GO:0009507
STMJB25
STMCU42	GO:0005634 // GO:0005515 // GO:0005794 // GO:0005737
STMCD17	GO:0009611 // GO:0003755 // GO:0016853 // GO:0009416 // GO:0009753 // GO:0007568 // GO:0009744 // GO:0006979 // GO:0042027 // GO:0004600 // GO:0030051 // GO:0009507
STMHE41	// GO:0003676
STMHE15	GO:0016020 // GO:0015824 // GO:0042309 // GO:0050826 // GO:0015399 // GO:0043090 // GO:0050825 // GO:0005887 // GO:0003682 // GO:0003700 // GO:0009607 // GO:0015802 // GO:0015193 // GO:0015175 // GO:0015174 // GO:0005622 // GO:0006865 // GO:0009536 // GO:0045449 // GO:0005215 // GO:0003677 // GO:0006333 // GO:0009414 // GO:0006355 // GO:0030527 // GO:0015172 // GO:0005829 // GO:0005886 // GO:0009…
STMIL01	GO:0005634 // GO:0003677 // GO:0045449 // GO:0003700
STMJA58	GO:0006118 // GO:0005737 // GO:0012505 // GO:0016787 // GO:0009607 // GO:0050832 // GO:0005634 // GO:0003824 // GO:0006979 // GO:0009719 // GO:0046872 // GO:0005618 // GO:0004601 // GO:0009536 // GO:0016740
STMCE50	GO:0009536 // GO:0005739
STMIX87
STMIO15
STMGB66
STMDW84	GO:0009826 // GO:0043622 // GO:0009504 // GO:0042538 // GO:0009624 // GO:0003824 // GO:0004553 // GO:0016787 // GO:0005618 // GO:0005794 // GO:0030244 // GO:0005975 // GO:0005739 // GO:0005769 // GO:0005886 // GO:0008810
STMEQ03	GO:0006118 // GO:0006779 // GO:0016491 // GO:0004729
STMIJ20	GO:0005783 // GO:0003677 // GO:0009414 // GO:0006355 // GO:0043193 // GO:0006950 // GO:0046982 // GO:0009739 // GO:0009567 // GO:0010182 // GO:0046983 // GO:0048316 // GO:0010200 // GO:0008270 // GO:0009651 // GO:0043565 // GO:0003700 // GO:0009507 // GO:0005634 // GO:0009845 // GO:0042538 // GO:0016563 // GO:0016788 // GO:0009737 // GO:0010187 // GO:0009056
STMGM80
STMJE04
STMCD13	GO:0003677 // GO:0045941 // GO:0006355 // GO:0009416 // GO:0030528 // GO:0006352 // GO:0003899 // GO:0006350 // GO:0005739 // GO:0016740 // GO:0009536 // GO:0016987 // GO:0003700 // GO:0009507
STMGN87	GO:0005634 // GO:0003677 // GO:0006355 // GO:0016023 // GO:0003824 // GO:0004879 // GO:0005773 // GO:0004185 // GO:0016787 // GO:0006508 // GO:0019538 // GO:0009987
STMIS90	GO:0016020 // GO:0001584 // GO:0016773 // GO:0016538 // GO:0004693 // GO:0004016 // GO:0004702 // GO:0009607 // GO:0007165 // GO:0008338 // GO:0004710 // GO:0019914 // GO:0006915 // GO:0004690 // GO:0004692 // GO:0004686 // GO:0005524 // GO:0004711 // GO:0004694 // GO:0004681 // GO:0019912 // GO:0016908 // GO:0000166 // GO:0005576 // GO:0004695 // GO:0005739 // GO:0004707 // GO:0004698 // GO:0004…
STMCG30	GO:0046482 // GO:0016758 // GO:0009628 // GO:0009524 // GO:0008194 // GO:0009058 // GO:0003700 // GO:0009507 // GO:0006519 // GO:0010294 // GO:0008152 // GO:0009920 // GO:0003676 // GO:0035251 // GO:0009751 // GO:0016757 // GO:0016740 // GO:0009987 // GO:0009056 // GO:0019748
STMCP60	GO:0016023 // GO:0010136 // GO:0004038 // GO:0012505 // GO:0004157 // GO:0016812 // GO:0016787 // GO:0004151
STMJG38	GO:0016043 // GO:0006259 // GO:0009628 // GO:0005737 // GO:0004713 // GO:0016787 // GO:0004672 // GO:0004871 // GO:0003700 // GO:0009607 // GO:0005856 // GO:0009605 // GO:0009913 // GO:0055028 // GO:0007165 // GO:0016301 // GO:0006468 // GO:0005622 // GO:0004682 // GO:0005488 // GO:0004691 // GO:0009719 // GO:0008603 // GO:0009536 // GO:0005524 // GO:0006950 // GO:0005956 // GO:0005730 // GO:0000…
STMJI91
STMIO73	GO:0015986 // GO:0016469
STMEZ03	GO:0016020 // GO:0016567 // GO:0016023 // GO:0003824 // GO:0005488 // GO:0004842 // GO:0012505 // GO:0005515 // GO:0000151 // GO:0008270
STMES55	GO:0010583 // GO:0005634 // GO:0009733 // GO:0010218 // GO:0045449 // GO:0010114 // GO:0003700
STMGT75
STMIQ77	GO:0005834 // GO:0009845 // GO:0048527 // GO:0010540 // GO:0005886
STMCI04
STMCY26	// GO:0003676
STMDO06
STMGR21	GO:0016020 // GO:0005529 // GO:0016567 // GO:0016023 // GO:0003824 // GO:0005488 // GO:0004842 // GO:0005515 // GO:0000151 // GO:0008270 // GO:0009536 // GO:0005739 // GO:0005886 // GO:0009507
STMIF55
STMII09	GO:0005783 // GO:0005506 // GO:0016023 // GO:0006118 // GO:0009628 // GO:0019825 // GO:0012505 // GO:0009058 // GO:0005623 // GO:0005975 // GO:0005739 // GO:0050381 // GO:0006519 // GO:0020037 // GO:0007165 // GO:0003824 // GO:0009719 // GO:0050051 // GO:0009987 // GO:0004497 // GO:0006629 // GO:0019748
STMDO79	GO:0016068 // GO:0008152 // GO:0004648 // GO:0042309 // GO:0050826 // GO:0050825 // GO:0046686 // GO:0009058 // GO:0008483 // GO:0016740 // GO:0009536 // GO:0006564 // GO:0006519 // GO:0009507 // GO:0009570
STMHK93	GO:0016020 // GO:0046873 // GO:0030001
STMGL52
STMHO01	GO:0048046 // GO:0004109 // GO:0009536 // GO:0006779 // GO:0009570 // GO:0009507
STMII38
STMIK48	// GO:0016021 // GO:0007568
STMDR36	GO:0005783 // GO:0005506 // GO:0008398 // GO:0006118 // GO:0009628 // GO:0019825 // GO:0009058 // GO:0005975 // GO:0005739 // GO:0005886 // GO:0050381 // GO:0006519 // GO:0020037 // GO:0016126 // GO:0003824 // GO:0009987 // GO:0009536 // GO:0004497 // GO:0006629 // GO:0019748 // GO:0009793
STMHI42
STMHO59	GO:0016043 // GO:0006118 // GO:0006259 // GO:0009628 // GO:0005737 // GO:0004713 // GO:0016787 // GO:0005515 // GO:0004672 // GO:0004871 // GO:0003700 // GO:0009607 // GO:0005856 // GO:0009605 // GO:0007165 // GO:0016301 // GO:0006468 // GO:0005622 // GO:0004682 // GO:0005488 // GO:0004691 // GO:0009719 // GO:0008603 // GO:0005524 // GO:0006950 // GO:0005956 // GO:0005489 // GO:0005730 // GO:0000…
STMEH05	GO:0006396 // GO:0009055 // GO:0005634 // GO:0003723 // GO:0004534 // GO:0005506 // GO:0010025 // GO:0006139 // GO:0006118 // GO:0000175 // GO:0005737 // GO:0004518 // GO:0016896 // GO:0010181 // GO:0005739
STMHO94	GO:0005829 // GO:0005886
STMEP61	// GO:0006546 // GO:0004047 // GO:0005737 // GO:0004374
STMGX54
STMEK71
STMGD13
STMHQ14	GO:0005089
STMEF92
STMIL71
STMCF70	GO:0007031 // GO:0005515
STMDW17	GO:0048046 // GO:0010170 // GO:0008878 // GO:0005524 // GO:0005982 // GO:0009501 // GO:0050826 // GO:0042309 // GO:0048573 // GO:0050825 // GO:0009058 // GO:0004672 // GO:0005739 // GO:0009941 // GO:0009507 // GO:0016779 // GO:0006468 // GO:0008415 // GO:0019252 // GO:0005978 // GO:0030244 // GO:0016740 // GO:0009536 // GO:0030931 // GO:0009570
STMJG72	GO:0019787 // GO:0003824 // GO:0006512 // GO:0004842 // GO:0006511 // GO:0006464 // GO:0019538 // GO:0009056 // GO:0009987
STMIC10
STMGX72	GO:0016020 // GO:0006885 // GO:0015299 // GO:0009628 // GO:0006259 // GO:0010348 // GO:0005515 // GO:0009941 // GO:0006813 // GO:0015385 // GO:0006979 // GO:0015081 // GO:0008094 // GO:0005215 // GO:0003677 // GO:0005524 // GO:0006950 // GO:0010351 // GO:0000302 // GO:0012505 // GO:0009651 // GO:0016021 // GO:0006814 // GO:0005886 // GO:0008076 // GO:0006810 // GO:0010352 // GO:0005249 // GO:0017…
STMJD77	// GO:0004806 // GO:0006629
STMDF89	GO:0019136 // GO:0005634 // GO:0005524 // GO:0016773 // GO:0006139 // GO:0004138 // GO:0000166 // GO:0017111 // GO:0009536 // GO:0016740
STMIJ43	GO:0005856 // GO:0009524 // GO:0005783 // GO:0005635 // GO:0005819 // GO:0009536 // GO:0005737
STMDG87
STMGT94
STMCR50	GO:0016740
STMGD57	GO:0018731 // GO:0018732 // GO:0003824 // GO:0004620 // GO:0004806 // GO:0018733 // GO:0016298 // GO:0006114 // GO:0018734 // GO:0006629
STMHA06
STMIN71
STMER68	GO:0005634 // GO:0005524 // GO:0008233 // GO:0042802 // GO:0016023 // GO:0005737 // GO:0004289 // GO:0003676 // GO:0008026 // GO:0006508 // GO:0016787 // GO:0005618 // GO:0019538 // GO:0043086 // GO:0009987
STMGW49	GO:0006508 // GO:0016787 // GO:0008237 // GO:0046983
STMCI66	GO:0005783 // GO:0004144 // GO:0010025 // GO:0047196
STMEV01	GO:0005634 // GO:0003677 // GO:0005622 // GO:0048579 // GO:0008270 // GO:0005886 // GO:0003700 // GO:0045449
STMEO26
STMDF45	GO:0005524 // GO:0006355 // GO:0004805 // GO:0016787 // GO:0005515 // GO:0009058 // GO:0003825 // GO:0005975 // GO:0005739 // GO:0009507 // GO:0005634 // GO:0005992 // GO:0008152 // GO:0006091 // GO:0003824 // GO:0046686 // GO:0006508 // GO:0016757 // GO:0006418 // GO:0004197 // GO:0016740 // GO:0009536 // GO:0004812
STMGW24
STMEQ28	GO:0006888
STMCS91	GO:0008601 // GO:0007165 // GO:0000159
STMIX31
STMGT49	GO:0008429
STMDD16	// GO:0016787 // GO:0003824
STMHS67	GO:0006464 // GO:0006511 // GO:0019787 // GO:0009056 // GO:0003824 // GO:0006512 // GO:0004842
STMIY92	GO:0016020 // GO:0018589 // GO:0050826 // GO:0042309 // GO:0016023 // GO:0006118 // GO:0009628 // GO:0018597 // GO:0050825 // GO:0018587 // GO:0018593 // GO:0009058 // GO:0005623 // GO:0018591 // GO:0006519 // GO:0020037 // GO:0018594 // GO:0007165 // GO:0018586 // GO:0018592 // GO:0018601 // GO:0003824 // GO:0018585 // GO:0018599 // GO:0009719 // GO:0009536 // GO:0009987 // GO:0004497 // GO:0006…
STMJI66	GO:0009535 // GO:0005753 // GO:0042776 // GO:0016469 // GO:0009579 // GO:0015986 // GO:0003936 // GO:0000275 // GO:0009651 // GO:0045333 // GO:0045259 // GO:0005739 // GO:0009507 // GO:0046933 // GO:0046961
STMEF32	GO:0040029 // GO:0003677 // GO:0016740 // GO:0005739 // GO:0006259 // GO:0006306
STMEJ08	GO:0016020 // GO:0016773 // GO:0016538 // GO:0004693 // GO:0004672 // GO:0004702 // GO:0009607 // GO:0007165 // GO:0008338 // GO:0004710 // GO:0019914 // GO:0009908 // GO:0009719 // GO:0004690 // GO:0004692 // GO:0004686 // GO:0005524 // GO:0004711 // GO:0004694 // GO:0004681 // GO:0007169 // GO:0019912 // GO:0000166 // GO:0016908 // GO:0005739 // GO:0004695 // GO:0004707 // GO:0005886 // GO:0004…
STMDF14
STMIK41	GO:0006810 // GO:0006886 // GO:0005515 // GO:0006508 // GO:0004197 // GO:0030127 // GO:0008270 // GO:0006888 // GO:0005739 // GO:0009536 // GO:0005215
STMCY75	GO:0003723 // GO:0005730 // GO:0000166 // GO:0008380 // GO:0003676
STMEY38	GO:0016787 // GO:0004806 // GO:0009536 // GO:0005739 // GO:0003824 // GO:0006629
STMII50	GO:0005634 // GO:0003677 // GO:0005730 // GO:0006355 // GO:0005739
STMJM13	GO:0005783 // GO:0005489 // GO:0006118 // GO:0006633 // GO:0005886
STMCS40
STMEF89
STMJO27	GO:0008567 // GO:0005875 // GO:0003777 // GO:0007017
STMGJ82	GO:0000162
STMES30
STMIM44
STMDW01
STMGX13	GO:0016020 // GO:0004724 // GO:0008597 // GO:0008420 // GO:0005488 // GO:0006979 // GO:0017018 // GO:0017020 // GO:0004721 // GO:0017023 // GO:0005963 // GO:0004723 // GO:0009507
STMEO88	GO:0006810 // GO:0016020 // GO:0016043 // GO:0005524 // GO:0004413 // GO:0005777 // GO:0006566 // GO:0005488 // GO:0006839 // GO:0005743 // GO:0005739 // GO:0005886 // GO:0005215 // GO:0009607
STMCG43	GO:0016020 // GO:0042625 // GO:0005524 // GO:0042624 // GO:0004386 // GO:0005737 // GO:0008186 // GO:0008026 // GO:0003743 // GO:0016787 // GO:0005730 // GO:0000166 // GO:0005739 // GO:0005886 // GO:0016887 // GO:0015616 // GO:0005634 // GO:0042626 // GO:0042623 // GO:0004003 // GO:0003676 // GO:0006413 // GO:0015462 // GO:0009505 // GO:0046686 // GO:0004004 // GO:0005618 // GO:0017116 // GO:0008…
STMCN77	GO:0048046 // GO:0050660 // GO:0005777 // GO:0006118 // GO:0016656 // GO:0005829 // GO:0009651 // GO:0009941 // GO:0005886 // GO:0005778 // GO:0016491 // GO:0009507 // GO:0015036 // GO:0006813 // GO:0005782 // GO:0003824 // GO:0009753 // GO:0018119 // GO:0046686 // GO:0042744 // GO:0008324
STMCA25	GO:0016043 // GO:0030599 // GO:0005737 // GO:0009505 // GO:0005618 // GO:0016787 // GO:0004857 // GO:0005739 // GO:0005886 // GO:0042545
STMCN14
STMII31	GO:0006810 // GO:0043087 // GO:0030234 // GO:0005093 // GO:0015031 // GO:0048227
STMCG35	GO:0048046 // GO:0009535 // GO:0045156 // GO:0050660 // GO:0042742 // GO:0006118 // GO:0055114 // GO:0042651 // GO:0031977 // GO:0009941 // GO:0016491 // GO:0045157 // GO:0015039 // GO:0050661 // GO:0008266 // GO:0004324 // GO:0003959 // GO:0009570
STMEO86	GO:0010008 // GO:0005484 // GO:0008565 // GO:0006888 // GO:0016192 // GO:0005773
STMDD54	GO:0016020 // GO:0009414 // GO:0008733 // GO:0009705 // GO:0016021 // GO:0009651 // GO:0009749 // GO:0005739 // GO:0005886 // GO:0009607 // GO:0006810 // GO:0005634 // GO:0009409 // GO:0015144 // GO:0005351 // GO:0009624 // GO:0009750 // GO:0005773 // GO:0009744 // GO:0008643 // GO:0005337 // GO:0005215
STMIF72	GO:0006810 // GO:0016301 // GO:0006950 // GO:0030731 // GO:0003824 // GO:0005488 // GO:0012505 // GO:0009719 // GO:0005515 // GO:0000166 // GO:0005886 // GO:0005215
STMID93	// GO:0004091
STMIM41
STMHW88	GO:0012505 // GO:0004713 // GO:0007169 // GO:0004674 // GO:0005524 // GO:0004672 // GO:0006468
STMEG92
STMCF09	// GO:0006350 // GO:0006952 // GO:0004430
STMCR66	GO:0016020 // GO:0019112 // GO:0016759 // GO:0004376 // GO:0005737 // GO:0000026 // GO:0009058 // GO:0004672 // GO:0006265 // GO:0008921 // GO:0018715 // GO:0007165 // GO:0009719 // GO:0004197 // GO:0018716 // GO:0004086 // GO:0010051 // GO:0003677 // GO:0046921 // GO:0005524 // GO:0042281 // GO:0016758 // GO:0018717 // GO:0019187 // GO:0046527 // GO:0042283 // GO:0000166 // GO:0005975 // GO:0045…
STMGL14	GO:0004725 // GO:0016791 // GO:0016787 // GO:0004721 // GO:0008138 // GO:0006470 // GO:0016311
STMDC89
STMIB06
STMIK73
STMES90	GO:0016020 // GO:0005783 // GO:0006950 // GO:0005956 // GO:0000162 // GO:0009628 // GO:0005515 // GO:0004672 // GO:0008605 // GO:0005739 // GO:0008318 // GO:0005886 // GO:0005952 // GO:0009507 // GO:0006810 // GO:0018346 // GO:0008021 // GO:0004682 // GO:0004691 // GO:0005618 // GO:0008603 // GO:0009536 // GO:0005198 // GO:0005215
STMIG83	GO:0016020 // GO:0008152 // GO:0005622 // GO:0045271 // GO:0009853 // GO:0005739 // GO:0031966 // GO:0009987
STMJP70	GO:0016020 // GO:0010229 // GO:0006725 // GO:0050660 // GO:0016023 // GO:0006118 // GO:0009851 // GO:0009911 // GO:0009228 // GO:0048827 // GO:0009058 // GO:0004499 // GO:0005739 // GO:0016491 // GO:0015036 // GO:0006810 // GO:0009653 // GO:0005792 // GO:0048825 // GO:0008152 // GO:0019761 // GO:0003824 // GO:0005488 // GO:0050661 // GO:0033506 // GO:0009536 // GO:0009987 // GO:0004497 // GO:0005…
STMHY62
STMCA40	GO:0016719 // GO:0006950 // GO:0006725 // GO:0050660 // GO:0006118 // GO:0009228 // GO:0016705 // GO:0046608 // GO:0009058 // GO:0019109 // GO:0005739 // GO:0009941 // GO:0016117 // GO:0030170 // GO:0009507 // GO:0016491 // GO:0008152 // GO:0003824 // GO:0009662 // GO:0005488 // GO:0008033 // GO:0016120 // GO:0016937 // GO:0009536 // GO:0009987 // GO:0004497 // GO:0017099 // GO:0019748 // GO:0006…
STMHJ72	GO:0016020 // GO:0005524 // GO:0006355 // GO:0009416 // GO:0016023 // GO:0009628 // GO:0012505 // GO:0019725 // GO:0030007 // GO:0016021 // GO:0005234 // GO:0006883 // GO:0030288 // GO:0003700 // GO:0006874 // GO:0009607 // GO:0006810 // GO:0006281 // GO:0005622 // GO:0004965 // GO:0003684 // GO:0008067 // GO:0004970 // GO:0009536 // GO:0008094 // GO:0005217 // GO:0006310 // GO:0005215
STMDZ51	GO:0003677 // GO:0006355 // GO:0010076 // GO:0046983 // GO:0009910 // GO:0000900 // GO:0043565 // GO:0003700 // GO:0005634 // GO:0030154 // GO:0009742 // GO:0010582 // GO:0048438 // GO:0009266 // GO:0009908 // GO:0016481 // GO:0006350 // GO:0007275
STMIO05	GO:0048765 // GO:0010026 // GO:0010482
STMEQ44	GO:0005847 // GO:0010150 // GO:0050660 // GO:0005737 // GO:0042156 // GO:0005515 // GO:0004672 // GO:0003700 // GO:0008152 // GO:0006468 // GO:0006139 // GO:0003824 // GO:0017150 // GO:0009867 // GO:0006350 // GO:0010187 // GO:0000151 // GO:0009536 // GO:0045449 // GO:0004519 // GO:0004086 // GO:0006396 // GO:0003723 // GO:0003677 // GO:0005524 // GO:0016567 // GO:0004386 // GO:0008270 // GO:0005…
STMIZ95	GO:0005840 // GO:0006950 // GO:0005622 // GO:0006414 // GO:0009628 // GO:0005829 // GO:0006412 // GO:0003735 // GO:0005198 // GO:0022626
STMCL02	GO:0016020 // GO:0000103 // GO:0008565 // GO:0004604 // GO:0005489 // GO:0006118 // GO:0045454 // GO:0005829 // GO:0003756 // GO:0005739 // GO:0019419 // GO:0009973 // GO:0015031 // GO:0009507 // GO:0006810 // GO:0006467 // GO:0008152 // GO:0016671 // GO:0019344 // GO:0005743 // GO:0016740 // GO:0009536 // GO:0019379 // GO:0005215 // GO:0009570
STMIT22	GO:0010017 // GO:0010287 // GO:0031177 // GO:0009535 // GO:0006499 // GO:0016023 // GO:0005488 // GO:0005773 // GO:0012505 // GO:0005886 // GO:0009507
STMIB49
STMCY45	GO:0005634 // GO:0003677 // GO:0008270 // GO:0003700
STMJJ44	GO:0016020 // GO:0050826 // GO:0042309 // GO:0016023 // GO:0009628 // GO:0050825 // GO:0005515 // GO:0003735 // GO:0009607 // GO:0009653 // GO:0030154 // GO:0007165 // GO:0016301 // GO:0005622 // GO:0009908 // GO:0009719 // GO:0006412 // GO:0022626 // GO:0005840 // GO:0005199 // GO:0012505 // GO:0005730 // GO:0000166 // GO:0005829 // GO:0005739 // GO:0005886 // GO:0009507 // GO:0005618 // GO:0006…
STMDZ58
STMGX57	GO:0012505
STMGQ52	GO:0006790 // GO:0010477 // GO:0008152 // GO:0015994 // GO:0030151 // GO:0005777 // GO:0003824 // GO:0006118 // GO:0008482 // GO:0009987 // GO:0005739 // GO:0016491
STMEN25	GO:0016020 // GO:0003723 // GO:0004523 // GO:0006499 // GO:0016023 // GO:0005488 // GO:0004518 // GO:0003676 // GO:0012505 // GO:0003964 // GO:0005515 // GO:0008270 // GO:0005739 // GO:0006278
STMGI01	GO:0005783
STMCB89
STMJD93
STMDC42
STMEY83	GO:0030154
STMIJ29	GO:0016020 // GO:0016023 // GO:0005319 // GO:0005515 // GO:0016787 // GO:0045735 // GO:0009941 // GO:0006813 // GO:0008152 // GO:0016301 // GO:0048235 // GO:0009737 // GO:0008289 // GO:0009719 // GO:0009536 // GO:0005199 // GO:0005788 // GO:0003677 // GO:0048046 // GO:0009414 // GO:0006869 // GO:0006355 // GO:0031225 // GO:0012505 // GO:0006649 // GO:0000166 // GO:0046658 // GO:0005516 // GO:0005…
STMDC86	GO:0003723 // GO:0005524 // GO:0005982 // GO:0006096 // GO:0009911 // GO:0009058 // GO:0005975 // GO:0009941 // GO:0009507 // GO:0004347 // GO:0006094 // GO:0006091 // GO:0003824 // GO:0006955 // GO:0009056 // GO:0009536 // GO:0016740 // GO:0009570
STMFA20	GO:0006457 // GO:0031072 // GO:0051082 // GO:0005529
STMEN62
STMEG60	GO:0004777 // GO:0042309 // GO:0050826 // GO:0050825 // GO:0009699 // GO:0004029 // GO:0003842 // GO:0031456 // GO:0006519 // GO:0008152 // GO:0003824 // GO:0009737 // GO:0006560 // GO:0046686 // GO:0009536 // GO:0009987 // GO:0004028 // GO:0005524 // GO:0006950 // GO:0005777 // GO:0008802 // GO:0019285 // GO:0009651 // GO:0005739 // GO:0050269 // GO:0009507 // GO:0016491 // GO:0009269 // GO:0005…
STMGH34
STMER50	GO:0005634 // GO:0009414 // GO:0009749 // GO:0004871 // GO:0005886 // GO:0004930 // GO:0009737
STMHF64
STMHT90
STMEZ32
STMIP44	// GO:0008152 // GO:0004145 // GO:0008080 // GO:0009507
STMIP68
STMDM80	GO:0004028 // GO:0005524 // GO:0006950 // GO:0004777 // GO:0005777 // GO:0042309 // GO:0050826 // GO:0008802 // GO:0050825 // GO:0019285 // GO:0009699 // GO:0009651 // GO:0050269 // GO:0005739 // GO:0004029 // GO:0009507 // GO:0016491 // GO:0003842 // GO:0006519 // GO:0031456 // GO:0008152 // GO:0003824 // GO:0006560 // GO:0046686 // GO:0006800 // GO:0005618 // GO:0009056 // GO:0009987 // GO:0009…
STMCS24	GO:0005524 // GO:0050826 // GO:0042309 // GO:0005737 // GO:0050825 // GO:0000166 // GO:0005739 // GO:0006420 // GO:0009507 // GO:0006519 // GO:0003824 // GO:0006139 // GO:0004814 // GO:0006418 // GO:0006412 // GO:0004812 // GO:0009793
STMGG29	GO:0004724 // GO:0008597 // GO:0008420 // GO:0007021 // GO:0017018 // GO:0005515 // GO:0004721 // GO:0005739 // GO:0005963 // GO:0009507 // GO:0000910 // GO:0017020 // GO:0017023 // GO:0004723 // GO:0004184 // GO:0009793
STMIS06
STMCE82	GO:0009535 // GO:0042625 // GO:0019898 // GO:0005737 // GO:0009654 // GO:0008026 // GO:0016787 // GO:0010207 // GO:0016887 // GO:0006520 // GO:0004003 // GO:0004004 // GO:0008266 // GO:0009543 // GO:0017116 // GO:0008094 // GO:0015979 // GO:0048046 // GO:0005524 // GO:0010205 // GO:0042742 // GO:0042624 // GO:0004386 // GO:0008186 // GO:0031977 // GO:0019684 // GO:0000166 // GO:0017111 // GO:0005…
STMHO31	GO:0016020 // GO:0006355 // GO:0031225 // GO:0003690 // GO:0012505 // GO:0016787 // GO:0006511 // GO:0008270 // GO:0043565 // GO:0005739 // GO:0009941 // GO:0003700 // GO:0006265 // GO:0009507 // GO:0005634 // GO:0005622 // GO:0004221 // GO:0005773 // GO:0003676 // GO:0006464 // GO:0019538 // GO:0004197 // GO:0009056 // GO:0009987
STMCP59
STMCK70
STMJB32	GO:0007275 // GO:0009536
STMGJ62	GO:0008375 // GO:0016020 // GO:0016051 // GO:0048868 // GO:0016023 // GO:0009567 // GO:0003829 // GO:0004437 // GO:0009058 // GO:0016021 // GO:0005975 // GO:0005739 // GO:0006499 // GO:0016757 // GO:0016740 // GO:0009987
STMGJ75	GO:0008878 // GO:0005982 // GO:0009501 // GO:0050826 // GO:0042309 // GO:0050825 // GO:0045226 // GO:0004475 // GO:0009058 // GO:0019853 // GO:0004672 // GO:0009941 // GO:0006468 // GO:0003983 // GO:0009408 // GO:0019252 // GO:0008928 // GO:0005978 // GO:0030244 // GO:0016740 // GO:0009536 // GO:0030931 // GO:0008879 // GO:0010170 // GO:0048046 // GO:0005524 // GO:0042742 // GO:0010193 // GO:0048…
STMGN75	GO:0016020 // XXX
STMEC23	GO:0016020 // GO:0016773 // GO:0016538 // GO:0004693 // GO:0004672 // GO:0004702 // GO:0007165 // GO:0008338 // GO:0004710 // GO:0004691 // GO:0019914 // GO:0009719 // GO:0008603 // GO:0004690 // GO:0004692 // GO:0004686 // GO:0005524 // GO:0004711 // GO:0004694 // GO:0004681 // GO:0019912 // GO:0016908 // GO:0000166 // GO:0008605 // GO:0004695 // GO:0005739 // GO:0004707 // GO:0005886 // GO:0004…
STMJL22
STMFB35	GO:0003677 // GO:0005634 // GO:0030154 // GO:0006355 // GO:0010093 // GO:0009908 // GO:0019953 // GO:0048316 // GO:0005730 // GO:0007275 // GO:0009536 // GO:0003700 // GO:0010073
STMGO05
STMHQ84	GO:0009535 // GO:0009523 // GO:0008152 // GO:0010270 // GO:0009579 // GO:0042651 // GO:0009654 // GO:0015979 // GO:0016491 // GO:0009507
STMJJ13	GO:0016020 // GO:0006869 // GO:0016023 // GO:0031225 // GO:0012505 // GO:0005319 // GO:0005576 // GO:0046658 // GO:0051707 // GO:0005886 // GO:0006810 // GO:0005634 // GO:0005125 // GO:0009627 // GO:0008289 // GO:0006955
STMIA26
STMCZ72	GO:0005634 // GO:0005515 // GO:0008270 // GO:0009416 // GO:0004871 // GO:0005886 // GO:0003676
STMIQ83	// GO:0016998
STMCB60	GO:0010051 // GO:0005634 // GO:0009733 // GO:0007165 // GO:0003993 // GO:0042309 // GO:0050826 // GO:0042803 // GO:0012505 // GO:0050825 // GO:0010072 // GO:0005515 // GO:0000166 // GO:0016564 // GO:0005886
STMIA96	GO:0003677 // GO:0008270 // GO:0005622 // GO:0010224 // GO:0045449 // GO:0003700
STMES64	GO:0016020 // GO:0005634 // GO:0010197
STMHF14
STMDD42	// GO:0005750 // GO:0005739
STMGD44
STMHW02
STMHE04	GO:0005783 // GO:0018589 // GO:0016023 // GO:0006118 // GO:0009628 // GO:0018597 // GO:0018587 // GO:0018593 // GO:0009058 // GO:0005623 // GO:0018591 // GO:0006519 // GO:0020037 // GO:0018594 // GO:0007165 // GO:0018586 // GO:0018592 // GO:0018601 // GO:0003824 // GO:0018585 // GO:0018599 // GO:0009719 // GO:0009987 // GO:0009536 // GO:0004497 // GO:0006629 // GO:0019748 // GO:0005506 // GO:0019…
STMEV96	GO:0016020 // GO:0008152 // GO:0005345 // GO:0009624 // GO:0015211 // GO:0016829 // GO:0006863 // GO:0010184 // GO:0005887 // GO:0009536 // GO:0005886 // GO:0009607 // GO:0005215
STMGC77	GO:0016020 // GO:0018589 // GO:0016023 // GO:0006118 // GO:0009628 // GO:0018597 // GO:0018587 // GO:0018593 // GO:0009058 // GO:0005623 // GO:0018591 // GO:0006519 // GO:0020037 // GO:0018594 // GO:0007165 // GO:0018586 // GO:0018592 // GO:0018601 // GO:0003824 // GO:0018585 // GO:0018599 // GO:0009719 // GO:0009536 // GO:0009987 // GO:0004497 // GO:0006629 // GO:0019748 // GO:0005506 // GO:0019…
STMEA90	GO:0016829 // GO:0016769 // GO:0009058 // GO:0006520 // GO:0003824 // GO:0030170
STMIQ37	GO:0005856 // GO:0005515 // GO:0005198
STMGV49	GO:0007186 // GO:0001584 // GO:0008289 // GO:0007165 // GO:0016021 // GO:0005886 // GO:0035091
STMJN77
STMHL21	GO:0015036 // GO:0005783 // GO:0008152 // GO:0006725 // GO:0005739 // GO:0004497 // GO:0003824 // GO:0006118 // GO:0009617 // GO:0016491
STMCC76
STMIW35
STMGL18	GO:0016651 // GO:0005743 // GO:0003824 // GO:0006118
STMGT38	GO:0004724 // GO:0008597 // GO:0008420 // GO:0004722 // GO:0017018 // GO:0008287 // GO:0016787 // GO:0004721 // GO:0005623 // GO:0006470 // GO:0008270 // GO:0005963 // GO:0005634 // GO:0003824 // GO:0005488 // GO:0003676 // GO:0009719 // GO:0006464 // GO:0017020 // GO:0017023 // GO:0004723
STMGE58
STMGV72	GO:0005524 // GO:0045244 // GO:0010025 // GO:0042709 // GO:0009911 // GO:0004553 // GO:0005829 // GO:0005975 // GO:0006633 // GO:0005739 // GO:0016117 // GO:0009346 // GO:0004776 // GO:0015995 // GO:0003878 // GO:0006085 // GO:0008152 // GO:0045995 // GO:0003824 // GO:0045793 // GO:0007568 // GO:0019252 // GO:0046686 // GO:0043481 // GO:0048366
STMCK46
STMIY30	GO:0003951 // GO:0008152 // GO:0016301 // GO:0006139 // GO:0009058 // GO:0019363 // GO:0005516 // GO:0005739 // GO:0009507
STMIQ68	GO:0016020 // GO:0042285 // GO:0010417 // GO:0006464 // GO:0015018 // GO:0005794 // GO:0006412 // GO:0045492 // GO:0016740 // GO:0009834
STMHJ28	GO:0004842 // GO:0009911 // GO:0019005 // GO:0005515 // GO:0006511 // GO:0000151 // GO:0007049 // GO:0009960 // GO:0009639 // GO:0009793
STMEC20
STMEY90
STMDP19
STMEO70
STMHG12
STMCV89	GO:0007186 // GO:0004986 // GO:0003677 // GO:0006508 // GO:0006350 // GO:0007275 // GO:0016021 // GO:0045449 // GO:0003700 // GO:0004289
STMEP27	GO:0016020 // GO:0001584 // GO:0016023 // GO:0042309 // GO:0050826 // GO:0006118 // GO:0050825 // GO:0016787 // GO:0005515 // GO:0045735 // GO:0000166 // GO:0015629 // GO:0016021 // GO:0005886 // GO:0008076 // GO:0007186 // GO:0006810 // GO:0005249 // GO:0006813 // GO:0016301 // GO:0005488 // GO:0008289 // GO:0009719 // GO:0007155 // GO:0005618 // GO:0005198
STMIZ41	GO:0006397 // GO:0016020 // GO:0006139 // GO:0005488 // GO:0009507
STMHJ16	GO:0008152 // GO:0003824 // GO:0003869 // GO:0016791 // GO:0004674 // GO:0016787 // GO:0009507 // GO:0008967
STMJJ04	GO:0009650 // GO:0019787 // GO:0003824 // GO:0009965 // GO:0006512 // GO:0004842 // GO:0010228 // GO:0009910 // GO:0033523 // GO:0006464 // GO:0006511 // GO:0019538 // GO:0009056 // GO:0009987 // GO:0005739
STMHX89
STMIR63	GO:0016020 // GO:0005618 // GO:0016301 // GO:0004872 // GO:0016023 // GO:0005739 // GO:0009607
STMHX21	GO:0016021 // GO:0005750 // GO:0005739 // GO:0016192
STMGC67	GO:0016020 // GO:0031177 // GO:0008757 // GO:0031591 // GO:0005515 // GO:0006511 // GO:0005829 // GO:0005507 // GO:0009651 // GO:0019762 // GO:0005739 // GO:0009401 // GO:0009507 // GO:0009611 // GO:0006457 // GO:0005634 // GO:0009409 // GO:0005529 // GO:0005351 // GO:0006139 // GO:0009753 // GO:0005773 // GO:0004842 // GO:0008289 // GO:0010180 // GO:0009908 // GO:0007155 // GO:0005509 // GO:0006…
STMEW07	GO:0007275 // GO:0004872 // GO:0008270 // GO:0009257 // GO:0009396
STMJO94
STMGO82	GO:0004252 // GO:0012505 // GO:0016020 // GO:0006508 // GO:0000166 // GO:0004806
STMCX49
STMEB82	GO:0004523 // GO:0005739 // GO:0003676 // GO:0004518
STMEI31	GO:0030048 // GO:0016020 // GO:0010091 // GO:0003774 // GO:0005737 // GO:0009791 // GO:0016787 // GO:0005515 // GO:0003700 // GO:0017137 // GO:0005856 // GO:0051646 // GO:0005622 // GO:0016459 // GO:0009536 // GO:0009987 // GO:0003677 // GO:0010154 // GO:0005524 // GO:0030742 // GO:0060151 // GO:0005777 // GO:0016049 // GO:0048767 // GO:0000166 // GO:0008270 // GO:0017111 // GO:0005739 // GO:0016…
STMDR01	GO:0006333 // GO:0003677 // GO:0006355 // GO:0042309 // GO:0050826 // GO:0030527 // GO:0050825 // GO:0005829 // GO:0003682 // GO:0003700 // GO:0009507 // GO:0005634 // GO:0000785 // GO:0005622 // GO:0009536 // GO:0045449
STMCU14	GO:0008757 // GO:0009555 // GO:0006355 // GO:0008168 // GO:0005737 // GO:0000154 // GO:0000234 // GO:0003700 // GO:0008610 // GO:0000179 // GO:0009826 // GO:0005634 // GO:0042425 // GO:0008152 // GO:0008825 // GO:0048528 // GO:0008649 // GO:0016740 // GO:0006656
STMIT03
STMEB40	GO:0016020 // GO:0048046 // GO:0009416 // GO:0005777 // GO:0006118 // GO:0045454 // GO:0009970 // GO:0004096 // GO:0009648 // GO:0005739 // GO:0009941 // GO:0005886 // GO:0009507 // GO:0016036 // GO:0009409 // GO:0008219 // GO:0003824 // GO:0042542 // GO:0009737 // GO:0005773 // GO:0006979 // GO:0046686 // GO:0006995 // GO:0005618 // GO:0042744 // GO:0010319 // GO:0022626 // GO:0009570
STMGZ41
STMCH92	GO:0004553 // GO:0005975
STMDJ57
STMGO21	GO:0006801 // GO:0015694 // GO:0042309 // GO:0050826 // GO:0005375 // GO:0009628 // GO:0030001 // GO:0005737 // GO:0050825 // GO:0005515 // GO:0005507 // GO:0003735 // GO:0016835 // GO:0008152 // GO:0005622 // GO:0003824 // GO:0005488 // GO:0007275 // GO:0006412 // GO:0009987 // GO:0009536 // GO:0005215 // GO:0005840 // GO:0004784 // GO:0006878 // GO:0006950 // GO:0015097 // GO:0006825 // GO:0019…
STMHJ12
STMCB68
STMJB61	GO:0016020 // GO:0009535 // GO:0006096 // GO:0005515 // GO:0009058 // GO:0009941 // GO:0006006 // GO:0008152 // GO:0006091 // GO:0003824 // GO:0018119 // GO:0009744 // GO:0047100 // GO:0019253 // GO:0009536 // GO:0009987 // GO:0004365 // GO:0015979 // GO:0048046 // GO:0009416 // GO:0006950 // GO:0005829 // GO:0005975 // GO:0005739 // GO:0009507 // GO:0009409 // GO:0051287 // GO:0006512 // GO:0009…
STMGU07	// GO:0009507
STMIU93	GO:0005524 // GO:0006355 // GO:0004805 // GO:0005515 // GO:0016787 // GO:0009058 // GO:0003825 // GO:0005975 // GO:0005739 // GO:0009507 // GO:0005634 // GO:0008152 // GO:0005992 // GO:0006091 // GO:0003824 // GO:0046686 // GO:0006508 // GO:0016757 // GO:0006418 // GO:0004197 // GO:0016740 // GO:0009536 // GO:0004812
STMGL59	GO:0016020 // GO:0009733 // GO:0003677 // GO:0009620 // GO:0010311 // GO:0016567 // GO:0006306 // GO:0005773 // GO:0004842 // GO:0019005 // GO:0016209 // GO:0006511 // GO:0009561 // GO:0008170 // GO:0009617 // GO:0005886 // GO:0009507
STMCE26
STMIY86	GO:0016831 // GO:0006520
STMIQ90
STMEY88	GO:0005489 // GO:0006118 // GO:0004791
STMEM44	GO:0009611 // GO:0016020 // GO:0019395 // GO:0008152 // GO:0019618 // GO:0005777 // GO:0005773 // GO:0006635 // GO:0003988 // GO:0005730 // GO:0019615 // GO:0009695 // GO:0003985 // GO:0016740 // GO:0005739 // GO:0010111 // GO:0005886 // GO:0009793 // GO:0009507
STMHK16	GO:0006810 // GO:0016020 // GO:0005634 // GO:0009959 // GO:0003677 // GO:0009567 // GO:0009639 // GO:0009507 // GO:0005215
STMGM73
STMEP68
STMCR44
STMIJ07
STMIJ12	GO:0003723 // GO:0006355 // GO:0005509 // GO:0009536 // GO:0005739 // GO:0005488
STMCU53	// GO:0005634 // GO:0003677 // GO:0030528 // GO:0045449 // GO:0003700
STMJN80
STMIS17	GO:0005199 // GO:0016043 // GO:0009831 // GO:0016023 // GO:0009739 // GO:0016049 // GO:0012505 // GO:0019953 // GO:0009664 // GO:0016021 // GO:0005576 // GO:0010114 // GO:0006949 // GO:0009826 // GO:0009505 // GO:0009306 // GO:0005618 // GO:0009828 // GO:0015450
STMEL08	// GO:0005516 // GO:0005886 // GO:0005773
STMJD80	GO:0016567 // GO:0005956 // GO:0005737 // GO:0048573 // GO:0019887 // GO:0004672 // GO:0008605 // GO:0005952 // GO:0008076 // GO:0007623 // GO:0005249 // GO:0005634 // GO:0006813 // GO:0005622 // GO:0030234 // GO:0004682 // GO:0004691 // GO:0004674 // GO:0008603 // GO:0042753 // GO:0008134
STMHZ82
STMEK36	GO:0016020 // GO:0016043 // GO:0003847 // GO:0005730 // GO:0000166 // GO:0004871 // GO:0005886 // GO:0009507 // GO:0004252 // GO:0006810 // GO:0005634 // GO:0007165 // GO:0005834 // GO:0048364 // GO:0046686 // GO:0006508 // GO:0005794 // GO:0007275 // GO:0048367 // GO:0005215 // GO:0022626
STMIT11
STMEJ01	GO:0004252 // GO:0006508 // GO:0006511 // GO:0005739 // GO:0004842 // GO:0009507
STMJI27	GO:0016307 // GO:0051015 // GO:0009846 // GO:0016324 // GO:0005524 // GO:0010118 // GO:0048767 // GO:0009860 // GO:0005737 // GO:0044267 // GO:0005515 // GO:0009827 // GO:0006897 // GO:0016021 // GO:0007164 // GO:0005739 // GO:0005886 // GO:0007186 // GO:0016301 // GO:0003785 // GO:0005488 // GO:0004969 // GO:0048768 // GO:0044445 // GO:0006508 // GO:0046488 // GO:0004197 // GO:0016308
STMIT84	GO:0016020 // GO:0005783 // GO:0006950 // GO:0016023 // GO:0005623 // GO:0005739 // GO:0005886 // GO:0009507 // GO:0006457 // GO:0005792 // GO:0008152 // GO:0005488 // GO:0005773 // GO:0009505 // GO:0005618 // GO:0005509 // GO:0051082 // GO:0009987
STMEY20	GO:0012505 // GO:0008061 // GO:0006032 // GO:0016998 // GO:0004568
STMDV32	GO:0005634 // GO:0003677 // GO:0005654 // GO:0005847 // GO:0008152 // GO:0006139 // GO:0003824 // GO:0006378 // GO:0035194 // GO:0005515 // GO:0016787 // GO:0006379 // GO:0009507 // GO:0009793
STMJB12	// GO:0005634 // GO:0003677 // GO:0006355
STMCM69
STMHQ33
STMGZ30	GO:0042625 // GO:0005524 // GO:0042624 // GO:0004386 // GO:0005737 // GO:0008186 // GO:0008026 // GO:0016787 // GO:0005730 // GO:0000166 // GO:0005739 // GO:0016887 // GO:0015616 // GO:0005634 // GO:0042626 // GO:0042623 // GO:0004003 // GO:0003676 // GO:0015462 // GO:0046686 // GO:0005618 // GO:0004004 // GO:0017116 // GO:0009536 // GO:0008094
STMHX28	GO:0051555 // GO:0016758 // GO:0009628 // GO:0012505 // GO:0008194 // GO:0046527 // GO:0009058 // GO:0050403 // GO:0051707 // GO:0003700 // GO:0006519 // GO:0008152 // GO:0050502 // GO:0010224 // GO:0035251 // GO:0016757 // GO:0016131 // GO:0009056 // GO:0009987 // GO:0016740 // GO:0019748
STMHY68	GO:0019787 // GO:0003824 // GO:0006512 // GO:0004842 // GO:0005515 // GO:0006511 // GO:0006464 // GO:0009056 // GO:0031372 // GO:0005886
STMIK24	GO:0005634 // GO:0003677 // GO:0005524 // GO:0006355 // GO:0000166 // GO:0005886
STMIH15	GO:0019787 // GO:0003824 // GO:0006512 // GO:0004842 // GO:0012505 // GO:0006511 // GO:0006464 // GO:0019538 // GO:0009056 // GO:0009987 // GO:0005739 // GO:0005886
STMEM08
STMDE34	GO:0016020 // GO:0048046 // GO:0005524 // GO:0006950 // GO:0006096 // GO:0009628 // GO:0005737 // GO:0005829 // GO:0005975 // GO:0005739 // GO:0009941 // GO:0005886 // GO:0009507 // GO:0005634 // GO:0009409 // GO:0016301 // GO:0006091 // GO:0009579 // GO:0018119 // GO:0004618 // GO:0046686 // GO:0005618 // GO:0006418 // GO:0009056 // GO:0009536 // GO:0004812 // GO:0010319 // GO:0009570
STMEL24	GO:0016417 // GO:0001584 // GO:0016020 // GO:0009351 // GO:0006096 // GO:0016413 // GO:0045735 // GO:0016409 // GO:0008080 // GO:0009941 // GO:0003989 // GO:0009354 // GO:0008152 // GO:0004149 // GO:0003824 // GO:0005488 // GO:0016412 // GO:0006979 // GO:0007155 // GO:0008951 // GO:0016454 // GO:0004086 // GO:0022626 // GO:0005199 // GO:0016419 // GO:0003677 // GO:0005524 // GO:0016406 // GO:0016…
STMCP54
STMJG65
STMIZ48
STMGC10	GO:0006886 // GO:0005783 // GO:0005794 // GO:0005886 // GO:0005488 // GO:0005215
STMGB57	GO:0009611 // GO:0005634 // GO:0009733 // GO:0000502 // GO:0009414 // GO:0040008 // GO:0009753 // GO:0019005 // GO:0005515 // GO:0009630 // GO:0008180 // GO:0016564 // GO:0010102 // GO:0045449 // GO:0003700
STMCF25	GO:0016020 // GO:0009535 // GO:0005847 // GO:0010150 // GO:0050660 // GO:0005737 // GO:0045037 // GO:0042156 // GO:0005515 // GO:0004672 // GO:0009941 // GO:0003700 // GO:0008152 // GO:0006468 // GO:0006139 // GO:0003824 // GO:0009867 // GO:0017150 // GO:0010187 // GO:0006350 // GO:0000151 // GO:0009536 // GO:0004519 // GO:0045449 // GO:0004086 // GO:0006396 // GO:0003723 // GO:0003677 // GO:0005…
STMHQ90
STMEL64	GO:0016758 // GO:0009628 // GO:0047893 // GO:0050645 // GO:0008194 // GO:0009058 // GO:0050403 // GO:0005739 // GO:0003700 // GO:0006519 // GO:0008152 // GO:0050502 // GO:0015020 // GO:0016757 // GO:0009056 // GO:0009536 // GO:0009987 // GO:0016740 // GO:0019748
STMDJ07
STMDT79	GO:0008415 // GO:0016020 // GO:0016740 // GO:0009536 // GO:0009579
STMGB50
STMDV31	GO:0008152 // GO:0019761 // GO:0003852 // GO:0046912 // GO:0003824 // GO:0019752 // GO:0009098 // GO:0004419 // GO:0009941 // GO:0005739 // GO:0010177 // GO:0006519 // GO:0009507
STMEA52	GO:0005840 // GO:0016020 // GO:0003723 // GO:0022625 // GO:0005730 // GO:0005829 // GO:0010102 // GO:0003735 // GO:0009941 // GO:0005739 // GO:0009507 // GO:0005622 // GO:0005773 // GO:0006412 // GO:0005198 // GO:0009536 // GO:0007049 // GO:0022626 // GO:0009570
STMDM63	GO:0009535
STMEV57	GO:0009620 // GO:0006950 // GO:0007568
STMGO73
STMHY87	GO:0005634 // GO:0030528 // GO:0045449 // GO:0003700
STMGU13	GO:0012505 // GO:0008113 // GO:0006464
STMHR76
STMCJ42	GO:0003677 // GO:0008270
STMHI25	GO:0006810 // GO:0016020 // GO:0016023 // GO:0005773 // GO:0005618 // GO:0009536 // GO:0005886 // GO:0022857 // GO:0005215
STMIK82
STMJC31	GO:0006810 // GO:0016020 // GO:0005524 // GO:0008152 // GO:0006468 // GO:0003824 // GO:0006118 // GO:0004672 // GO:0005215 // GO:0016491
STMCV95	GO:0000003 // GO:0006950 // GO:0016023 // GO:0003824 // GO:0009628 // GO:0016788 // GO:0004091 // GO:0005618 // GO:0016787 // GO:0005576 // GO:0016740 // GO:0006629
STMEC68	GO:0004028 // GO:0006950 // GO:0009651 // GO:0005739 // GO:0004029 // GO:0006573 // GO:0006519 // GO:0016491 // GO:0009269 // GO:0008152 // GO:0003824 // GO:0009737 // GO:0006979 // GO:0004491 // GO:0009987 // GO:0009536 // GO:0009056
STMIT29
STMJH94	GO:0000287 // GO:0006281 // GO:0016779 // GO:0005622 // GO:0005351 // GO:0010224 // GO:0003887 // GO:0003684 // GO:0009401 // GO:0006974 // GO:0009507
STMCV78
STMCU74
STMHP37
STMEN96	GO:0010051 // GO:0010287 // GO:0016126 // GO:0005783 // GO:0008757 // GO:0008152 // GO:0008168 // GO:0016023 // GO:0042023 // GO:0007389 // GO:0003838 // GO:0009825 // GO:0009941 // GO:0009507
STMHT92
STMJF10
STMEK17	GO:0005840 // GO:0003677 // GO:0006355 // GO:0005622 // GO:0009579 // GO:0006412 // GO:0003735 // GO:0009536 // GO:0009507 // GO:0009570 // GO:0009793
STMHR50
STMHG81	GO:0045449 // GO:0003700
STMGQ47	GO:0005634 // GO:0006499 // GO:0048868 // GO:0016023 // GO:0005737 // GO:0012505 // GO:0005618 // GO:0005794 // GO:0010197 // GO:0005739 // GO:0009507
STMDT08	GO:0016043 // GO:0005506 // GO:0006118 // GO:0030599 // GO:0005737 // GO:0009505 // GO:0016787 // GO:0005618 // GO:0005509 // GO:0004857 // GO:0004497 // GO:0016712 // GO:0042545
STMCG25	GO:0016020 // GO:0016043 // GO:0003677 // GO:0003847 // GO:0000911 // GO:0005515 // GO:0000166 // GO:0005886 // GO:0006810 // GO:0005634 // GO:0007165 // GO:0005488 // GO:0003676 // GO:0009825 // GO:0005794 // GO:0007275 // GO:0010235 // GO:0005215
STMHG04
STMCV73	GO:0006457 // GO:0016020 // GO:0031072 // GO:0009579 // GO:0005515 // GO:0005730 // GO:0005618 // GO:0019538 // GO:0051082 // GO:0009536 // GO:0009987 // GO:0005739 // GO:0005886
STMIK57	GO:0000326 // GO:0005783 // GO:0005515 // GO:0006623
STMCJ41
STMED35	GO:0042576 // GO:0005773 // GO:0046686 // GO:0016787 // GO:0004250 // GO:0006508 // GO:0019538 // GO:0009987 // GO:0005886
STMHI33
STMJA06	GO:0009089 // GO:0042803
STMEH70	// GO:0046914 // GO:0016491
STMGD34
STMDT95	GO:0005524 // GO:0009416 // GO:0005737 // GO:0012505 // GO:0005515 // GO:0000166 // GO:0017111 // GO:0051707 // GO:0005739 // GO:0005886 // GO:0009607 // GO:0050832 // GO:0009814 // GO:0002238 // GO:0051607 // GO:0006915 // GO:0006979 // GO:0009626 // GO:0006952 // GO:0004601
STMDZ82
STMHK09
STMDD71	GO:0005840 // GO:0005634 // GO:0003677 // GO:0005515 // GO:0006412 // GO:0005622 // GO:0030528 // GO:0003735
STMJA59	GO:0012505 // GO:0016020 // XXX
STMGJ52	GO:0005840 // GO:0016043 // GO:0022625 // GO:0005622 // GO:0042254 // GO:0005618 // GO:0005829 // GO:0006412 // GO:0005198 // GO:0003735 // GO:0005886 // GO:0022626 // GO:0009507
STMHX03
STMJF80
STMIA02	GO:0009289 // GO:0005634 // GO:0008152 // GO:0016222 // GO:0018401 // GO:0016023 // GO:0003824 // GO:0005737 // GO:0012505 // GO:0006464 // GO:0016706 // GO:0004656 // GO:0019538 // GO:0009536 // GO:0005739 // GO:0009405 // GO:0006519
STMJM50	GO:0018602 // GO:0006950 // GO:0000907 // GO:0005737 // GO:0009791 // GO:0009058 // GO:0016706 // GO:0005975 // GO:0005739 // GO:0006519 // GO:0009991 // GO:0009605 // GO:0007165 // GO:0008152 // GO:0003824 // GO:0045442 // GO:0019798 // GO:0009719 // GO:0007275 // GO:0009056 // GO:0009987 // GO:0016740 // GO:0019748 // GO:0006629
STMJN60	GO:0005840 // GO:0006412 // GO:0005622 // GO:0009536 // GO:0003735
STMIM53	// GO:0009535 // GO:0030095 // GO:0009543 // GO:0009579 // GO:0009507
STMIZ25
STMHI38	GO:0046936 // GO:0019239 // GO:0009058 // GO:0005509 // GO:0004000 // GO:0006139 // GO:0003824 // GO:0009168
STMJI06	GO:0012505 // GO:0006464 // GO:0006511 // GO:0009056 // GO:0009536 // GO:0016023
STMCU26
STMDW48	GO:0005840 // GO:0015934 // GO:0006355 // GO:0022625 // GO:0005622 // GO:0000311 // GO:0005730 // GO:0006412 // GO:0005198 // GO:0003735 // GO:0005739 // GO:0003700 // GO:0009793 // GO:0009507
STMIP61
STMJE75	GO:0016020 // GO:0016043 // GO:0004765 // GO:0003774 // GO:0016023 // GO:0006118 // GO:0005515 // GO:0003700 // GO:0009690 // GO:0045941 // GO:0008152 // GO:0007165 // GO:0006520 // GO:0006499 // GO:0003824 // GO:0016563 // GO:0005488 // GO:0035091 // GO:0008289 // GO:0007155 // GO:0007275 // GO:0000151 // GO:0003777 // GO:0009536 // GO:0016740 // GO:0016986 // GO:0006367 // GO:0003677 // GO:0009…
STMET25	GO:0016020 // GO:0016043 // GO:0016023 // GO:0006259 // GO:0005737 // GO:0004713 // GO:0016787 // GO:0005515 // GO:0004672 // GO:0004871 // GO:0003700 // GO:0005856 // GO:0030154 // GO:0008152 // GO:0007165 // GO:0016301 // GO:0006468 // GO:0005622 // GO:0046777 // GO:0009719 // GO:0009536 // GO:0009987 // GO:0009617 // GO:0009620 // GO:0009414 // GO:0005524 // GO:0009723 // GO:0005730 // GO:0000…
STMGJ56
STMJH61	GO:0009620 // GO:0005506 // GO:0006950 // GO:0005737 // GO:0009693 // GO:0009791 // GO:0009815 // GO:0009058 // GO:0005975 // GO:0051341 // GO:0016491 // GO:0006519 // GO:0009991 // GO:0009605 // GO:0008152 // GO:0007165 // GO:0003824 // GO:0009719 // GO:0007275 // GO:0009056 // GO:0009987 // GO:0016740 // GO:0006629 // GO:0019748
STMGM12	GO:0016020 // GO:0042625 // GO:0005737 // GO:0008026 // GO:0005515 // GO:0016787 // GO:0016887 // GO:0008152 // GO:0005622 // GO:0005488 // GO:0004003 // GO:0004004 // GO:0006508 // GO:0019538 // GO:0017116 // GO:0009987 // GO:0009536 // GO:0016740 // GO:0008094 // GO:0005524 // GO:0006950 // GO:0042624 // GO:0008186 // GO:0000166 // GO:0017111 // GO:0005739 // GO:0009507 // GO:0015616 // GO:0004…
STMEK83
STMJN06
STMDI74	GO:0045298 // GO:0016020 // GO:0005874 // GO:0005737 // GO:0005730 // GO:0009651 // GO:0007017 // GO:0005886 // GO:0009507 // GO:0007018 // GO:0000226 // GO:0015630 // GO:0005200 // GO:0003924 // GO:0005773 // GO:0051258 // GO:0046686 // GO:0005618 // GO:0043234 // GO:0005198 // GO:0005525
STMGG84	// GO:0009507
STMDS74	GO:0016020 // GO:0005515 // GO:0016192
STMHY30
STMHZ59	GO:0006810 // GO:0016020 // GO:0015217 // GO:0015867 // GO:0005777 // GO:0005488 // GO:0006839 // GO:0006635 // GO:0005347 // GO:0005743 // GO:0015866
STMCH34	GO:0015986 // GO:0009535 // GO:0016820 // GO:0005524 // GO:0042626 // GO:0046961 // GO:0046933
STMDW41
STMEA03
STMJI88
STMDT94
STMGZ35	GO:0009650 // GO:0019787 // GO:0003824 // GO:0009965 // GO:0006512 // GO:0004842 // GO:0010228 // GO:0009910 // GO:0033523 // GO:0006464 // GO:0006511 // GO:0019538 // GO:0009056 // GO:0009987 // GO:0005739
STMEC93
STMGB82	GO:0050826 // GO:0042309 // GO:0016023 // GO:0006118 // GO:0005737 // GO:0012505 // GO:0050825 // GO:0016787 // GO:0009607 // GO:0005634 // GO:0008152 // GO:0003824 // GO:0006979 // GO:0046872 // GO:0009719 // GO:0005618 // GO:0004601 // GO:0016740
STMHS62	GO:0005634 // GO:0005524 // GO:0008152 // GO:0006468 // GO:0003824 // GO:0005737 // GO:0006464 // GO:0016740 // GO:0005739 // GO:0009536 // GO:0004707
STMHA53
STMCK54	GO:0006109 // GO:0009745 // GO:0005488
STMDV17	GO:0006396 // GO:0003723 // GO:0008173 // GO:0009451
STMIO64	GO:0016469 // GO:0016192 // GO:0015986 // GO:0005739 // GO:0000815 // GO:0015031 // GO:0046933 // GO:0046961
STMDS75	GO:0003723 // GO:0003677 // GO:0005874 // GO:0006355 // GO:0042309 // GO:0050826 // GO:0012505 // GO:0050825 // GO:0045735 // GO:0005730 // GO:0008270 // GO:0005739 // GO:0005886 // GO:0009507 // GO:0008076 // GO:0005249 // GO:0005634 // GO:0007018 // GO:0006813 // GO:0004879 // GO:0005488 // GO:0005773 // GO:0003676 // GO:0016071 // GO:0005198
STMJD87
STMJD51
STMJM05	GO:0016020 // GO:0015238 // GO:0015297 // GO:0006855
STMIB91	GO:0016571 // GO:0003677 // GO:0006260 // GO:0006349 // GO:0009965 // GO:0008408 // GO:0000166 // GO:0043565 // GO:0009294 // GO:0009960 // GO:0003700 // GO:0009507 // GO:0005634 // GO:0010048 // GO:0003887 // GO:0016481 // GO:0006350 // GO:0009536
STMHT70
STMDU85	GO:0016020 // GO:0005986 // GO:0003677 // GO:0006970 // GO:0008194 // GO:0009058 // GO:0016157 // GO:0005975 // GO:0005886 // GO:0009409 // GO:0005985 // GO:0009413 // GO:0006306 // GO:0005773 // GO:0001666 // GO:0009505 // GO:0046686 // GO:0005618 // GO:0016757 // GO:0008170 // GO:0009536 // GO:0009987 // GO:0016740
STMCM53	GO:0005840 // GO:0005622 // GO:0006412 // GO:0003735 // GO:0005739 // GO:0005198 // GO:0009536
STMCO48	GO:0009538 // GO:0015979
STMIZ15
STMDW71	GO:0004028 // GO:0008886 // GO:0008152 // GO:0006950 // GO:0009987 // GO:0009536 // GO:0005739 // GO:0003824 // GO:0008943 // GO:0016491
STMIN80	GO:0003723 // GO:0003677 // GO:0004523 // GO:0003676 // GO:0003964 // GO:0012505 // GO:0005739 // GO:0006278 // GO:0006310
STMDM18	GO:0006397 // GO:0016787 // GO:0042578 // GO:0004722 // GO:0016788 // GO:0004518
STMIT96	GO:0016020 // GO:0016301 // GO:0004872 // GO:0016023 // GO:0012505 // GO:0005618 // GO:0005739 // GO:0051707 // GO:0009607
STMDE65
STMIT71	GO:0016020 // GO:0009535 // GO:0009706 // GO:0009941 // GO:0005739 // GO:0009536 // GO:0009507
STMCP25	GO:0016647 // GO:0004154 // GO:0004657 // GO:0006537 // GO:0016023 // GO:0003824 // GO:0019116 // GO:0006979 // GO:0009058 // GO:0006562 // GO:0009056 // GO:0005739 // GO:0006519
STMHN38	GO:0016787 // GO:0006000 // GO:0005975 // GO:0009987 // GO:0042578 // GO:0042132
STMCX96	GO:0005783 // GO:0005506 // GO:0016023 // GO:0006118 // GO:0009628 // GO:0019825 // GO:0012505 // GO:0009058 // GO:0005623 // GO:0005975 // GO:0005739 // GO:0050381 // GO:0006519 // GO:0020037 // GO:0007165 // GO:0003824 // GO:0009719 // GO:0050051 // GO:0009987 // GO:0004497 // GO:0006629 // GO:0019748
STMIZ60	GO:0016020 // GO:0006950 // GO:0016567 // GO:0003824 // GO:0005488 // GO:0004842 // GO:0009719 // GO:0005515 // GO:0000151 // GO:0008270 // GO:0016740 // GO:0009793 // GO:0009607 // GO:0009507
STMIX22
STMEM81	// GO:0000166 // GO:0003676 // GO:0016491
STMIS71	GO:0016020 // GO:0019112 // GO:0016759 // GO:0004376 // GO:0005737 // GO:0000026 // GO:0009058 // GO:0004672 // GO:0006265 // GO:0008921 // GO:0018715 // GO:0007165 // GO:0009719 // GO:0004197 // GO:0018716 // GO:0004086 // GO:0010051 // GO:0003677 // GO:0046921 // GO:0005524 // GO:0042281 // GO:0016758 // GO:0018717 // GO:0019187 // GO:0046527 // GO:0042283 // GO:0000166 // GO:0005975 // GO:0045…
STMDJ10
STMCN50	GO:0005524 // GO:0006355 // GO:0004805 // GO:0005515 // GO:0016787 // GO:0009058 // GO:0003825 // GO:0005975 // GO:0005739 // GO:0009507 // GO:0005634 // GO:0005992 // GO:0008152 // GO:0006091 // GO:0003824 // GO:0046686 // GO:0006508 // GO:0016757 // GO:0006418 // GO:0004197 // GO:0016740 // GO:0009536 // GO:0004812
STMGX41	GO:0008152 // GO:0003824 // GO:0009239 // GO:0005618 // GO:0006952 // GO:0047501 // GO:0047504 // GO:0008667 // GO:0009536 // GO:0051341 // GO:0005886 // GO:0016491
STMCA21	GO:0006457 // GO:0051082
STMEO12
STMHT37	GO:0005634 // GO:0048046 // GO:0003677 // GO:0006355 // GO:0042309 // GO:0050826 // GO:0016023 // GO:0004879 // GO:0005773 // GO:0012505 // GO:0050825 // GO:0045735 // GO:0009536 // GO:0005739 // GO:0005886
STMIB38	// GO:0005489 // GO:0006118
STMIM92	GO:0016020 // GO:0009738 // GO:0043069 // GO:0050660 // GO:0006118 // GO:0044267 // GO:0017018 // GO:0005515 // GO:0005887 // GO:0004721 // GO:0016175 // GO:0005963 // GO:0008152 // GO:0003824 // GO:0009408 // GO:0009536 // GO:0009987 // GO:0004723 // GO:0022626 // GO:0033198 // GO:0016174 // GO:0031226 // GO:0009873 // GO:0005524 // GO:0008597 // GO:0004724 // GO:0005506 // GO:0008420 // GO:0009…
STMGU91	GO:0012505 // GO:0005773
STMDT84
STMHA35	GO:0006810 // GO:0016020 // GO:0016043 // GO:0005488 // GO:0006839 // GO:0005743 // GO:0005739 // GO:0009607 // GO:0005215
STMIU36	GO:0003677 // GO:0006355 // GO:0003700
STMCC94
STMCL24	GO:0005634 // GO:0003677 // GO:0030528 // GO:0045449 // GO:0003700
STMCE63	GO:0016773 // GO:0016538 // GO:0004693 // GO:0004672 // GO:0004702 // GO:0009611 // GO:0007165 // GO:0008338 // GO:0004710 // GO:0019914 // GO:0004691 // GO:0006979 // GO:0008603 // GO:0004690 // GO:0004692 // GO:0004686 // GO:0005524 // GO:0004711 // GO:0006970 // GO:0004694 // GO:0004681 // GO:0009723 // GO:0000302 // GO:0010200 // GO:0019912 // GO:0016908 // GO:0009651 // GO:0008605 // GO:0004…
STMIZ09	GO:0003677 // GO:0006355 // GO:0003700
STMIN25	GO:0008861 // GO:0006006 // GO:0008152 // GO:0005975 // GO:0003824 // GO:0005737
STMCN27	GO:0032312 // GO:0016020 // GO:0005634 // GO:0003677 // GO:0009555 // GO:0030234 // GO:0043087 // GO:0009793
STMHS16	GO:0016020 // GO:0008565 // GO:0016021 // GO:0005886 // GO:0015031
STMEF08	GO:0005634 // GO:0003677 // GO:0006355 // GO:0043565 // GO:0045449 // GO:0003700
STMHT56	GO:0016020 // GO:0007155 // GO:0016021 // GO:0009987
STMDC48
STMDP84
STMDF06	GO:0016020 // GO:0003746 // GO:0016538 // GO:0006414 // GO:0005737 // GO:0003743 // GO:0005515 // GO:0005730 // GO:0009651 // GO:0005516 // GO:0005739 // GO:0005886 // GO:0008547 // GO:0009507 // GO:0005634 // GO:0008135 // GO:0005622 // GO:0003924 // GO:0005773 // GO:0006413 // GO:0046686 // GO:0006412 // GO:0009536 // GO:0005525 // GO:0051726 // GO:0045449
STMID78
STMJH95	GO:0012505 // GO:0005515 // GO:0000151 // GO:0008270 // GO:0016567 // GO:0004842
STMCD84	GO:0015035 // GO:0006950 // GO:0005489 // GO:0006118 // GO:0004791 // GO:0045454 // GO:0005515 // GO:0005829 // GO:0003756 // GO:0009941 // GO:0009507 // GO:0009055 // GO:0006467 // GO:0003824 // GO:0016671 // GO:0006508 // GO:0004197 // GO:0009570
STMEN69	GO:0004028 // GO:0016020 // GO:0005783 // GO:0009414 // GO:0008168 // GO:0006950 // GO:0006081 // GO:0009651 // GO:0005739 // GO:0032259 // GO:0004029 // GO:0009507 // GO:0009269 // GO:0016491 // GO:0008152 // GO:0017153 // GO:0003824 // GO:0009737 // GO:0004030 // GO:0005773 // GO:0003676 // GO:0006835 // GO:0009987 // GO:0009536
STMHZ27	GO:0006790 // GO:0009738 // GO:0009414 // GO:0009968 // GO:0042309 // GO:0050826 // GO:0016023 // GO:0043157 // GO:0050825 // GO:0008441 // GO:0004437 // GO:0016787 // GO:0005975 // GO:0009507 // GO:0006401 // GO:0008152 // GO:0009409 // GO:0042578 // GO:0016481 // GO:0008934 // GO:0009987 // GO:0048015 // GO:0009570
STMEY68
STMIR28	GO:0004724 // GO:0008597 // GO:0008420 // GO:0016023 // GO:0004722 // GO:0009785 // GO:0005737 // GO:0017018 // GO:0008287 // GO:0016787 // GO:0005730 // GO:0004721 // GO:0006470 // GO:0000159 // GO:0005963 // GO:0005886 // GO:0005634 // GO:0017020 // GO:0017023 // GO:0009536 // GO:0004723
STMIW52
STMIU81	GO:0046872
STMGC17	GO:0016020 // GO:0005783 // GO:0018589 // GO:0000162 // GO:0006118 // GO:0009759 // GO:0018597 // GO:0018587 // GO:0018593 // GO:0018591 // GO:0052544 // GO:0010114 // GO:0020037 // GO:0018594 // GO:0048830 // GO:0018586 // GO:0018592 // GO:0018601 // GO:0018585 // GO:0018599 // GO:0009684 // GO:0004497 // GO:0016709 // GO:0005506 // GO:0042742 // GO:0019825 // GO:0009641 // GO:0016705 // GO:0018…
STMDW73	GO:0006457 // GO:0016020 // GO:0005524 // GO:0003763 // GO:0005737 // GO:0044267 // GO:0005515 // GO:0046488 // GO:0051082 // GO:0016308
STMIU56	GO:0045430 // GO:0009058 // GO:0003824 // GO:0019748 // GO:0006519
STMGI14	GO:0003677 // GO:0030528 // GO:0009759 // GO:0043619 // GO:0010200 // GO:0009963 // GO:0003700 // GO:0009269 // GO:0009611 // GO:0005634 // GO:0045941 // GO:0016563 // GO:0048364 // GO:0051090 // GO:0009737 // GO:0009867 // GO:0006568 // GO:0006350 // GO:0009536 // GO:0045449 // GO:0002213
STMGJ89
STMEH63
STMHI96	GO:0005840 // GO:0048046 // GO:0003677 // GO:0019835 // GO:0006355 // GO:0016023 // GO:0005102 // GO:0012505 // GO:0005739 // GO:0003735 // GO:0009941 // GO:0003700 // GO:0005654 // GO:0005622 // GO:0010048 // GO:0005773 // GO:0006350 // GO:0006412 // GO:0016564 // GO:0009536 // GO:0009405 // GO:0009617 // GO:0004519 // GO:0009793
STMGR54	GO:0016773 // GO:0016538 // GO:0005737 // GO:0004693 // GO:0004672 // GO:0004702 // GO:0004871 // GO:0009607 // GO:0009605 // GO:0007165 // GO:0008152 // GO:0008338 // GO:0004710 // GO:0019914 // GO:0009719 // GO:0004692 // GO:0004690 // GO:0004686 // GO:0005524 // GO:0004711 // GO:0004694 // GO:0004681 // GO:0019912 // GO:0016908 // GO:0000166 // GO:0004695 // GO:0005739 // GO:0004707 // GO:0004…
STMCM68
STMDG39	GO:0031177 // GO:0012505 // GO:0008283 // GO:0016787 // GO:0006511 // GO:0016579 // GO:0008270 // GO:0005739 // GO:0005516 // GO:0009507 // GO:0005634 // GO:0008152 // GO:0006499 // GO:0005622 // GO:0003824 // GO:0004221 // GO:0006512 // GO:0048364 // GO:0003676 // GO:0009908 // GO:0006464 // GO:0004197 // GO:0019538 // GO:0009536 // GO:0009987 // GO:0009056 // GO:0048367 // GO:0009793 // GO:0048…
STMGM06	GO:0016020 // GO:0005634 // GO:0016301 // GO:0009579 // GO:0019825 // GO:0005737 // GO:0005739 // GO:0009536 // GO:0016740
STMJI33
STMDT33	GO:0016043 // GO:0042625 // GO:0003774 // GO:0009971 // GO:0008569 // GO:0005737 // GO:0008026 // GO:0005515 // GO:0016887 // GO:0051225 // GO:0008017 // GO:0004003 // GO:0004004 // GO:0005872 // GO:0017116 // GO:0003777 // GO:0009536 // GO:0008094 // GO:0005524 // GO:0042624 // GO:0008186 // GO:0009524 // GO:0005875 // GO:0005739 // GO:0005871 // GO:0005876 // GO:0015616 // GO:0000226 // GO:0007…
STMIT70	GO:0012505 // GO:0009651 // GO:0051707 // GO:0009816
STMHV58	GO:0009856 // GO:0048653 // GO:0009055 // GO:0016020 // GO:0048046 // GO:0005489 // GO:0016023 // GO:0006118 // GO:0031225 // GO:0005488 // GO:0005507 // GO:0048196
STMEV50	GO:0010258 // GO:0010598 // GO:0009535 // GO:0009507
STMHT46	// GO:0005515 // GO:0000151 // GO:0008270 // GO:0016567 // GO:0004842
STMJI01	GO:0016020 // GO:0016023 // GO:0005319 // GO:0005515 // GO:0016787 // GO:0045735 // GO:0009941 // GO:0006813 // GO:0008152 // GO:0016301 // GO:0048235 // GO:0009737 // GO:0008289 // GO:0009719 // GO:0009536 // GO:0005199 // GO:0005788 // GO:0003677 // GO:0048046 // GO:0009414 // GO:0006869 // GO:0006355 // GO:0031225 // GO:0012505 // GO:0006649 // GO:0000166 // GO:0046658 // GO:0005516 // GO:0005…
STMGA09	GO:0004713 // GO:0004674 // GO:0005524 // GO:0004672 // GO:0006468
STMCQ52	GO:0005783 // GO:0046907 // GO:0000326 // GO:0005515 // GO:0016021 // GO:0009536 // GO:0005789 // GO:0005198 // GO:0005886
STMEV48	GO:0042309 // GO:0050826 // GO:0016023 // GO:0006118 // GO:0005737 // GO:0045454 // GO:0044267 // GO:0050825 // GO:0009863 // GO:0005515 // GO:0048453 // GO:0007242 // GO:0003700 // GO:0015297 // GO:0009055 // GO:0006467 // GO:0008152 // GO:0048451 // GO:0006499 // GO:0006270 // GO:0006812 // GO:0003824 // GO:0016481 // GO:0009719 // GO:0009867 // GO:0006350 // GO:0009536 // GO:0015035 // GO:0048…
STMHV63
STMHS64
STMED37	GO:0016020 // XXX
STMID01
STMFB86	GO:0007186 // GO:0015904 // GO:0001584 // GO:0016020 // GO:0016023 // GO:0015520 // GO:0016021 // GO:0009536 // GO:0005739 // GO:0004932 // GO:0005886 // GO:0010208 // GO:0009507
STMDE44	GO:0000080 // GO:0009741 // GO:0042127 // GO:0016538 // GO:0042309 // GO:0050826 // GO:0050825 // GO:0005515 // GO:0004693 // GO:0009735 // GO:0005739 // GO:0010583 // GO:0005634 // GO:0016301 // GO:0030234 // GO:0010440 // GO:0009744 // GO:0000082 // GO:0051726 // GO:0007049
STMGZ67	GO:0016855 // GO:0008152 // GO:0006520 // GO:0009536 // GO:0009507
STMGG53	GO:0004231 // GO:0016919 // GO:0006508 // GO:0016787 // GO:0004222 // GO:0019538 // GO:0005975 // GO:0009987
STMDI01
STMIK66	// GO:0043087 // GO:0005093 // GO:0015031
STMGV90
STMDB94
STMGB05	GO:0016020 // GO:0016773 // GO:0016538 // GO:0004693 // GO:0004672 // GO:0004702 // GO:0007165 // GO:0008338 // GO:0004710 // GO:0019914 // GO:0009719 // GO:0004690 // GO:0004692 // GO:0004686 // GO:0005524 // GO:0004711 // GO:0004694 // GO:0004681 // GO:0007169 // GO:0019912 // GO:0016908 // GO:0000166 // GO:0004695 // GO:0005739 // GO:0004707 // GO:0004698 // GO:0004709 // GO:0004712 // GO:0004…
STMGF18	GO:0005954 // GO:0016043 // GO:0005524 // GO:0006950 // GO:0009628 // GO:0006259 // GO:0005737 // GO:0004713 // GO:0016787 // GO:0005730 // GO:0000166 // GO:0004672 // GO:0005739 // GO:0004871 // GO:0009607 // GO:0005856 // GO:0005634 // GO:0009605 // GO:0007165 // GO:0016301 // GO:0006468 // GO:0005622 // GO:0005488 // GO:0009719 // GO:0004674 // GO:0006464 // GO:0009536
STMET38	GO:0016857 // GO:0008831 // GO:0045226 // GO:0009058 // GO:0005975 // GO:0044237 // GO:0005739 // GO:0016491 // GO:0050378 // GO:0006694 // GO:0008152 // GO:0003824 // GO:0006139 // GO:0009225 // GO:0003854 // GO:0008446 // GO:0050662
STMGD17	GO:0016020 // GO:0005783 // GO:0050826 // GO:0042309 // GO:0016023 // GO:0006118 // GO:0009628 // GO:0005179 // GO:0050825 // GO:0009941 // GO:0006457 // GO:0020037 // GO:0030433 // GO:0009408 // GO:0046686 // GO:0019538 // GO:0009536 // GO:0009987 // GO:0009617 // GO:0022626 // GO:0005788 // GO:0048046 // GO:0005524 // GO:0006950 // GO:0005730 // GO:0005829 // GO:0005576 // GO:0005739 // GO:0005…
STMFB78	GO:0003677 // GO:0006355 // GO:0005635 // GO:0006950 // GO:0030528 // GO:0009628 // GO:0005737 // GO:0010200 // GO:0005730 // GO:0003700 // GO:0009611 // GO:0005634 // GO:0007165 // GO:0009719 // GO:0007275 // GO:0006350
STMIL91	GO:0016020 // GO:0015628 // GO:0009670 // GO:0016023 // GO:0015627 // GO:0009941 // GO:0015297 // GO:0009607 // GO:0009289 // GO:0006813 // GO:0009624 // GO:0009536 // GO:0009405 // GO:0005215 // GO:0022626 // GO:0008565 // GO:0005355 // GO:0005338 // GO:0012505 // GO:0005458 // GO:0016021 // GO:0015152 // GO:0005739 // GO:0005886 // GO:0008076 // GO:0009507 // GO:0006810 // GO:0015717 // GO:0005…
STMEW73	GO:0000003 // GO:0016020 // GO:0016043 // GO:0005874 // GO:0050826 // GO:0042309 // GO:0009628 // GO:0003690 // GO:0005737 // GO:0010228 // GO:0050825 // GO:0003697 // GO:0016787 // GO:0045087 // GO:0007165 // GO:0006139 // GO:0005488 // GO:0009719 // GO:0046686 // GO:0005525 // GO:0009536 // GO:0010501 // GO:0006629 // GO:0006406 // GO:0003723 // GO:0006970 // GO:0006950 // GO:0005777 // GO:0032…
STMEU67	GO:0042742 // GO:0009705 // GO:0009651 // GO:0005886 // GO:0009832 // GO:0046933 // GO:0046961 // GO:0005753 // GO:0009409 // GO:0007030 // GO:0016469 // GO:0005773 // GO:0015986 // GO:0005774 // GO:0003936 // GO:0000325 // GO:0022626 // GO:0009793
STMER28	GO:0009817 // GO:0009814 // GO:0000151 // GO:0016567 // GO:0005488 // GO:0004842 // GO:0006915
STMCO27
STMCZ16	GO:0005840 // GO:0016020 // GO:0003723 // GO:0009628 // GO:0015935 // GO:0005730 // GO:0005829 // GO:0000312 // GO:0009651 // GO:0003735 // GO:0005886 // GO:0009507 // GO:0005622 // GO:0003676 // GO:0005773 // GO:0006412 // GO:0009295 // GO:0005198 // GO:0022627 // GO:0022626
STMGZ73
STMHA95	GO:0007186 // GO:0004551 // GO:0001584 // GO:0009846 // GO:0005773 // GO:0016787 // GO:0005515 // GO:0004050 // GO:0005794 // GO:0017111 // GO:0016021 // GO:0043262 // GO:0005516 // GO:0016887
STMIK30	// GO:0006511 // GO:0004842
STMHX77
STMIZ66
STMGA56	GO:0005737 // GO:0006072 // GO:0005829 // GO:0005975 // GO:0016491 // GO:0016614 // GO:0006813 // GO:0016616 // GO:0008152 // GO:0046168 // GO:0051287 // GO:0003824 // GO:0009413 // GO:0004367 // GO:0006979 // GO:0009331 // GO:0004601 // GO:0009987 // GO:0008324 // GO:0050662 // GO:0005941
STMEC73	GO:0005840 // GO:0003723 // GO:0005622 // GO:0005730 // GO:0005829 // GO:0006412 // GO:0022627 // GO:0003735 // GO:0005739 // GO:0005198 // GO:0005886 // GO:0009507
STMIM55	GO:0007186 // GO:0016020 // GO:0009536 // GO:0016023 // GO:0009941 // GO:0009706 // GO:0009507
STMIA33	GO:0005509 // GO:0005351 // GO:0003824 // GO:0009401 // GO:0005886 // GO:0005773
STMDO41
STMJK05	GO:0016021 // GO:0005375 // GO:0005886 // GO:0006825 // GO:0015089 // GO:0005773
STMCS33	GO:0012505 // GO:0003993
STMGD39
STMJP40	GO:0045271
STMED92	// GO:0003824
STMGF05
STMIS27	GO:0004143 // GO:0007205
STMER04
STMJM83
STMGP05	GO:0015703 // GO:0009505 // GO:0004033 // GO:0009941 // GO:0016491 // GO:0009570 // GO:0015109 // GO:0047681
STMGP14	GO:0005507
STMCQ60
STMIN06
STMDU34	GO:0008616 // GO:0006400 // GO:0008479
STMJD67	GO:0016020 // GO:0019112 // GO:0016759 // GO:0004376 // GO:0005737 // GO:0000026 // GO:0009058 // GO:0004672 // GO:0006265 // GO:0008921 // GO:0018715 // GO:0007165 // GO:0009719 // GO:0004197 // GO:0018716 // GO:0004086 // GO:0010051 // GO:0003677 // GO:0046921 // GO:0005524 // GO:0042281 // GO:0016758 // GO:0009567 // GO:0018717 // GO:0019187 // GO:0046527 // GO:0042283 // GO:0000166 // GO:0045…
STMCO30	GO:0016301 // GO:0004747 // GO:0009536 // GO:0004001
STMIO20	GO:0016020 // GO:0003723 // GO:0005515 // GO:0006412 // GO:0005886 // GO:0009658 // GO:0009704 // GO:0009507
STMGF37
STMIJ33	GO:0008135 // GO:0003746 // GO:0006414 // GO:0005737 // GO:0046686 // GO:0006412 // GO:0005886 // GO:0005853
STMGO80	GO:0006430 // GO:0005524 // GO:0004815 // GO:0005737 // GO:0003676 // GO:0006422 // GO:0006418 // GO:0004824 // GO:0006412 // GO:0004812
STMCP15
STMIW24
STMER20	// GO:0008270 // GO:0009639
STMDR57	GO:0012505 // GO:0009536 // GO:0005739
STMEI85	GO:0012505
STMCG23
STMIQ20	GO:0001584 // GO:0016020 // GO:0016567 // GO:0005489 // GO:0016023 // GO:0006118 // GO:0018169 // GO:0005515 // GO:0000166 // GO:0016021 // GO:0008270 // GO:0016881 // GO:0005739 // GO:0016491 // GO:0007186 // GO:0005529 // GO:0005622 // GO:0003824 // GO:0008766 // GO:0006512 // GO:0003676 // GO:0004842 // GO:0006464 // GO:0000151 // GO:0004601 // GO:0009536
STMCG15	GO:0005783 // GO:0005506 // GO:0016023 // GO:0006118 // GO:0009628 // GO:0019825 // GO:0012505 // GO:0009058 // GO:0005623 // GO:0005975 // GO:0005739 // GO:0005886 // GO:0050381 // GO:0006519 // GO:0020037 // GO:0007165 // GO:0003824 // GO:0005488 // GO:0009719 // GO:0050051 // GO:0009987 // GO:0004497 // GO:0006629 // GO:0019748
STMJO64	GO:0016020 // GO:0003677 // GO:0006260 // GO:0008408 // GO:0008237 // GO:0000166 // GO:0008270 // GO:0006810 // GO:0005634 // GO:0006281 // GO:0016301 // GO:0009411 // GO:0016035 // GO:0006139 // GO:0010224 // GO:0003676 // GO:0003887 // GO:0006508 // GO:0016740 // GO:0005215
STMDT53	GO:0004252 // GO:0006508 // GO:0006511 // GO:0005739 // GO:0004842 // GO:0009507
STMIO62	GO:0016020 // GO:0003723 // GO:0009414 // GO:0016023 // GO:0005730 // GO:0016604 // GO:0005576 // GO:0015030 // GO:0005739 // GO:0005886 // GO:0006397 // GO:0005634 // GO:0005654 // GO:0000398 // GO:0005732 // GO:0003824 // GO:0009737 // GO:0030529 // GO:0009536 // GO:0016071 // GO:0009405 // GO:0009793
STMGW14
STMCN80
STMGP88
STMIH20	GO:0012505 // GO:0005739
STMJA23
STMJH36	GO:0006810 // GO:0016020 // GO:0009817 // GO:0016043 // GO:0010150 // GO:0051607 // GO:0042742 // GO:0016023 // GO:0009816 // GO:0012505 // GO:0005618 // GO:0009626 // GO:0004871 // GO:0005739 // GO:0005886 // GO:0009507
STMFB42	GO:0046872
STMDJ20
STMHA23	GO:0016020 // GO:0016524 // GO:0016023 // GO:0016787 // GO:0009704 // GO:0000398 // GO:0008152 // GO:0006499 // GO:0003824 // GO:0006979 // GO:0043169 // GO:0006412 // GO:0009536 // GO:0003723 // GO:0048046 // GO:0048354 // GO:0019513 // GO:0009658 // GO:0012505 // GO:0004553 // GO:0009341 // GO:0005975 // GO:0009827 // GO:0005886 // GO:0009507 // GO:0016491 // GO:0005634 // GO:0005529 // GO:0005…
STMCR92	GO:0045271 // GO:0006120 // GO:0005739 // GO:0008137
STMEP82	GO:0008757 // GO:0008152 // GO:0008168 // GO:0006118 // GO:0003838 // GO:0000234 // GO:0008825 // GO:0009108 // GO:0030794 // GO:0009536 // GO:0016740 // GO:0004497 // GO:0005886 // GO:0008610 // GO:0009507
STMEF59	GO:0000287 // GO:0016020 // GO:0009975 // GO:0005777 // GO:0016829 // GO:0051762 // GO:0009058 // GO:0009899 // GO:0009507 // GO:0009611 // GO:0008152 // GO:0007165 // GO:0016106 // GO:0003824 // GO:0046246 // GO:0009719 // GO:0009987 // GO:0009536 // GO:0045338 // GO:0019748 // GO:0006629
STMFB96
STMID26
STMIC22	GO:0003677 // GO:0005524 // GO:0006355 // GO:0005737 // GO:0000160 // GO:0005515 // GO:0007264 // GO:0000166 // GO:0005886 // GO:0015031 // GO:0005634 // GO:0007165 // GO:0009504 // GO:0005622 // GO:0000910 // GO:0003924 // GO:0003925 // GO:0006886 // GO:0005768 // GO:0006913 // GO:0005525 // GO:0009536 // GO:0008134
STMGF20
STMGA20
STMEN80	// GO:0006499 // GO:0048244 // GO:0003824 // GO:0005886
STMJL95	GO:0016068 // GO:0005249 // GO:0008757 // GO:0006813 // GO:0042309 // GO:0050826 // GO:0050825 // GO:0048316 // GO:0046686 // GO:0008171 // GO:0005829 // GO:0009809 // GO:0042409 // GO:0005739 // GO:0009805 // GO:0008076
STMEQ57	GO:0006950 // GO:0005777 // GO:0009628 // GO:0009058 // GO:0000166 // GO:0009507 // GO:0006519 // GO:0009607 // GO:0003987 // GO:0009605 // GO:0008152 // GO:0016208 // GO:0003824 // GO:0016740 // GO:0009987 // GO:0019748 // GO:0006629 // GO:0009570
STMCA36	GO:0030125 // GO:0006810 // GO:0016020 // GO:0005524 // GO:0008565 // GO:0016192 // GO:0003676 // GO:0006886 // GO:0005515 // GO:0004672 // GO:0006461
STMIC90	GO:0016020 // GO:0006857 // GO:0009624 // GO:0005215 // GO:0015171
STMDV78	GO:0009481 // GO:0009535 // GO:0004129 // GO:0006118 // GO:0009579 // GO:0009485 // GO:0055114 // GO:0009483 // GO:0009651 // GO:0009482 // GO:0005739 // GO:0009507
STMCQ43
STMCF66	GO:0051750 // GO:0000247 // GO:0005777 // GO:0009791 // GO:0009058 // GO:0018842 // GO:0004165 // GO:0030288 // GO:0005739 // GO:0004300 // GO:0009234 // GO:0008152 // GO:0042371 // GO:0009845 // GO:0003824 // GO:0007275 // GO:0008935 // GO:0008416 // GO:0009536 // GO:0009062 // GO:0009987 // GO:0006629 // GO:0016863
STMJL87	GO:0006457 // GO:0016020 // GO:0009535 // GO:0031072 // GO:0006118 // GO:0000270 // GO:0009543 // GO:0051082 // GO:0009570 // GO:0009507 // GO:0016491
STMEA08	GO:0016020 // GO:0003677 // GO:0005730 // GO:0003676
STMEN89	GO:0009611 // GO:0016020 // GO:0005783 // GO:0009409 // GO:0009408 // GO:0005543 // GO:0009751 // GO:0000326 // GO:0019725 // GO:0005515 // GO:0006623 // GO:0031348
STMHI68
STMGY54
STMHS80	// GO:0005886
STMEA42	GO:0016020 // GO:0048046 // GO:0009416 // GO:0005777 // GO:0006118 // GO:0045454 // GO:0009970 // GO:0004096 // GO:0009648 // GO:0005739 // GO:0009941 // GO:0005886 // GO:0009507 // GO:0016036 // GO:0009409 // GO:0008219 // GO:0003824 // GO:0042542 // GO:0009737 // GO:0005773 // GO:0006979 // GO:0046686 // GO:0006995 // GO:0005618 // GO:0042744 // GO:0010319 // GO:0022626 // GO:0009570
STMEL40	GO:0042576 // GO:0005773 // GO:0046686 // GO:0016787 // GO:0004250 // GO:0006508 // GO:0019538 // GO:0009987 // GO:0005886
STMGR63	GO:0016020 // GO:0031177 // GO:0015367 // GO:0009624 // GO:0015743 // GO:0009941 // GO:0006814 // GO:0009507 // GO:0005215
STMHI79	GO:0006979 // GO:0005783 // GO:0009409 // GO:0004601 // GO:0042538 // GO:0009269
STMEI59	GO:0004028 // GO:0005524 // GO:0006950 // GO:0004777 // GO:0005777 // GO:0042309 // GO:0050826 // GO:0008802 // GO:0050825 // GO:0019285 // GO:0009699 // GO:0009651 // GO:0050269 // GO:0005739 // GO:0004029 // GO:0009507 // GO:0016491 // GO:0031456 // GO:0006519 // GO:0003842 // GO:0008152 // GO:0003824 // GO:0006560 // GO:0046686 // GO:0006800 // GO:0005618 // GO:0009056 // GO:0009987 // GO:0009…
STMGG43	GO:0016020 // GO:0008152 // GO:0003824 // GO:0005737 // GO:0046686 // GO:0045735 // GO:0009626 // GO:0016298 // GO:0009536 // GO:0006629
STMHK64	GO:0042309 // GO:0050826 // GO:0005737 // GO:0050825 // GO:0003743 // GO:0005515 // GO:0007264 // GO:0005739 // GO:0008547 // GO:0005634 // GO:0008135 // GO:0006415 // GO:0003924 // GO:0005773 // GO:0006413 // GO:0006412 // GO:0009536 // GO:0005525 // GO:0003747
STMDQ60
STMIL57
STMHF54	GO:0012505 // XXX
STMJA25
STMJH71	GO:0012505
STMCB46	GO:0016020 // GO:0009535 // GO:0016023 // GO:0010207 // GO:0006457 // GO:0007165 // GO:0006334 // GO:0003824 // GO:0006139 // GO:0018119 // GO:0046686 // GO:0015977 // GO:0019538 // GO:0042027 // GO:0009543 // GO:0009987 // GO:0009536 // GO:0003755 // GO:0003677 // GO:0042742 // GO:0012505 // GO:0031977 // GO:0005829 // GO:0004600 // GO:0005886 // GO:0030051 // GO:0000786 // GO:0009507 // GO:0005…
STMDM36	GO:0000166 // GO:0009536 // GO:0005739 // GO:0003676 // GO:0016491
STMJL74	GO:0005515 // GO:0009507
STMCG77
STMJB03
STMED96	GO:0000166 // GO:0016491 // GO:0003676
STMCP43	GO:0005515 // GO:0009416 // GO:0004871 // GO:0009628 // GO:0005886 // GO:0009507
STMGE39	GO:0016020 // GO:0018732 // GO:0006950 // GO:0016023 // GO:0009424 // GO:0005737 // GO:0008236 // GO:0009296 // GO:0012505 // GO:0016787 // GO:0009058 // GO:0016298 // GO:0004806 // GO:0005739 // GO:0009507 // GO:0009607 // GO:0006810 // GO:0018731 // GO:0009605 // GO:0003824 // GO:0005773 // GO:0004620 // GO:0006508 // GO:0018733 // GO:0009987 // GO:0009536 // GO:0005198 // GO:0005215 // GO:0018…
STMEV37
STMGH94
STMDU16	GO:0016020 // GO:0005524 // GO:0005777 // GO:0003824 // GO:0006418 // GO:0016021 // GO:0009536 // GO:0009941 // GO:0004812 // GO:0005778 // GO:0009507
STMGJ92
STMII76	GO:0005739 // GO:0048367
STMHR87	GO:0005840 // GO:0005622 // GO:0005730 // GO:0005829 // GO:0006412 // GO:0022627 // GO:0003735 // GO:0005739 // GO:0005198 // GO:0005886
STMGT56	GO:0009856 // GO:0006810 // GO:0016301 // GO:0030528 // GO:0003824 // GO:0016049 // GO:0009719 // GO:0016787 // GO:0005618 // GO:0005515 // GO:0019538 // GO:0000166 // GO:0005886 // GO:0005215
STMDM25
STMIJ85
STMHN47	GO:0008757 // GO:0008168
STMEK93	GO:0005634 // GO:0003677 // GO:0009414 // GO:0006355 // GO:0050826 // GO:0009870 // GO:0003676 // GO:0005515 // GO:0008270 // GO:0009787 // GO:0040007 // GO:0019789
STMEA30	GO:0016020 // GO:0009705 // GO:0008237 // GO:0016021 // GO:0008270 // GO:0009651 // GO:0015840 // GO:0009941 // GO:0005886 // GO:0009740 // GO:0006810 // GO:0007165 // GO:0015204 // GO:0005773 // GO:0015250 // GO:0009719 // GO:0005618 // GO:0006508 // GO:0005743 // GO:0005215
STMJO72	GO:0006457 // GO:0031072 // GO:0051082
STMGU22	GO:0016020 // GO:0004765 // GO:0016023 // GO:0006118 // GO:0005515 // GO:0009690 // GO:0007165 // GO:0006499 // GO:0003824 // GO:0005488 // GO:0035091 // GO:0008289 // GO:0000151 // GO:0005524 // GO:0009555 // GO:0005506 // GO:0016567 // GO:0030731 // GO:0005489 // GO:0018169 // GO:0012505 // GO:0019725 // GO:0008270 // GO:0016881 // GO:0005739 // GO:0009553 // GO:0005886 // GO:0008766 // GO:0003…
STMGJ72
STMIJ96	GO:0006118 // GO:0004289 // GO:0006779 // GO:0004729 // GO:0006508 // GO:0009941 // GO:0005739 // GO:0009536 // GO:0009507 // GO:0016491 // GO:0009793
STMEO10	GO:0009409 // GO:0006950 // GO:0009536 // GO:0005886
STMGT42	GO:0016020 // GO:0016023 // GO:0009628 // GO:0005515 // GO:0000166 // GO:0005739 // GO:0009607 // GO:0009653 // GO:0007165 // GO:0030154 // GO:0016301 // GO:0030234 // GO:0009908 // GO:0009505 // GO:0009719 // GO:0005618 // GO:0006464 // GO:0006952 // GO:0040007 // GO:0005198
STMEJ58
STMIM02	// GO:0005488
STMDG40
STMET37	GO:0016020 // GO:0048046 // GO:0003755 // GO:0005829 // GO:0004600 // GO:0005886 // GO:0030051 // GO:0009507 // GO:0006457 // GO:0007165 // GO:0003824 // GO:0006139 // GO:0009579 // GO:0046686 // GO:0019538 // GO:0042027 // GO:0009536 // GO:0009987
STMGY59	GO:0004553 // GO:0005975
STMGS68	GO:0006457 // GO:0016020 // GO:0005524 // GO:0016301 // GO:0003763 // GO:0005488 // GO:0005737 // GO:0003676 // GO:0008026 // GO:0044267 // GO:0046686 // GO:0005515 // GO:0051082 // GO:0005739
STMFB57
STMEJ74
STMET88	// GO:0000166 // GO:0016021 // GO:0005886 // GO:0016192
STMDF64	GO:0005506 // GO:0005956 // GO:0006118 // GO:0005085 // GO:0005515 // GO:0005829 // GO:0003682 // GO:0004672 // GO:0008605 // GO:0005739 // GO:0005952 // GO:0006810 // GO:0005634 // GO:0020037 // GO:0009411 // GO:0010224 // GO:0005488 // GO:0004682 // GO:0004691 // GO:0006508 // GO:0008536 // GO:0008603 // GO:0004197 // GO:0009536 // GO:0004497 // GO:0005215
STMEZ18	GO:0016020 // GO:0009535 // GO:0004222 // GO:0005524 // GO:0008233 // GO:0010205 // GO:0008319 // GO:0010206 // GO:0031977 // GO:0008237 // GO:0000166 // GO:0008133 // GO:0016021 // GO:0008270 // GO:0017111 // GO:0004176 // GO:0009941 // GO:0010027 // GO:0016887 // GO:0009507 // GO:0004252 // GO:0009579 // GO:0030163 // GO:0010304 // GO:0004249 // GO:0006508 // GO:0030402
STMIM38
STMGC90
STMEB70	GO:0016020 // GO:0048046 // GO:0006355 // GO:0005506 // GO:0006118 // GO:0050311 // GO:0009651 // GO:0009941 // GO:0005739 // GO:0019419 // GO:0003700 // GO:0009507 // GO:0016491 // GO:0020037 // GO:0009409 // GO:0050421 // GO:0016664 // GO:0042128 // GO:0048307 // GO:0047889 // GO:0009536 // GO:0010319 // GO:0009570 // GO:0016002
STMEF67	GO:0009611 // GO:0005634 // GO:0006499 // GO:0031224 // GO:0012505 // GO:0030246 // GO:0006952 // GO:0005886 // GO:0009617 // GO:0009793
STMDW63
STMGY24	GO:0007021 // GO:0005737 // GO:0012505 // GO:0005515 // GO:0007264 // GO:0000166 // GO:0009558 // GO:0009960 // GO:0015031 // GO:0005886 // GO:0000226 // GO:0005634 // GO:0005622 // GO:0030234 // GO:0005488 // GO:0005773 // GO:0003676 // GO:0003924 // GO:0006886 // GO:0009630 // GO:0005509 // GO:0005525 // GO:0009536 // GO:0009793
STMIO55	GO:0003723
STMGT23	GO:0043687 // GO:0051246 // GO:0004842
STMHT07	GO:0005840 // GO:0005524 // GO:0050826 // GO:0042309 // GO:0005737 // GO:0050825 // GO:0003743 // GO:0000166 // GO:0005739 // GO:0044237 // GO:0003735 // GO:0016887 // GO:0008135 // GO:0005622 // GO:0006413 // GO:0005851 // GO:0006412 // GO:0005525
STMEU33
STMIU29	GO:0006790 // GO:0009738 // GO:0009414 // GO:0009968 // GO:0042309 // GO:0050826 // GO:0016023 // GO:0043157 // GO:0050825 // GO:0008441 // GO:0004437 // GO:0016787 // GO:0005975 // GO:0009507 // GO:0006401 // GO:0008152 // GO:0009409 // GO:0042578 // GO:0016481 // GO:0008934 // GO:0009987 // GO:0048015 // GO:0009570
STMIV94
STMJI17	GO:0016020 // GO:0005524 // GO:0050660 // GO:0005777 // GO:0008470 // GO:0006118 // GO:0006635 // GO:0004361 // GO:0004713 // GO:0003997 // GO:0006631 // GO:0004672 // GO:0005739 // GO:0016491 // GO:0006810 // GO:0008152 // GO:0006468 // GO:0003824 // GO:0001676 // GO:0004466 // GO:0006508 // GO:0004085 // GO:0004197 // GO:0046459 // GO:0009987 // GO:0003995 // GO:0005215 // GO:0006629 // GO:0009…
STMHX82	GO:0016020 // GO:0005634 // GO:0016301 // GO:0009579 // GO:0019825 // GO:0005488 // GO:0005737 // GO:0003676 // GO:0051301 // GO:0009790 // GO:0009536 // GO:0016740 // GO:0005739
STMGM53	GO:0004677 // GO:0004676 // GO:0004706 // GO:0016773 // GO:0016538 // GO:0042556 // GO:0004716 // GO:0004693 // GO:0004683 // GO:0004679 // GO:0004702 // GO:0004714 // GO:0008339 // GO:0004689 // GO:0008338 // GO:0006499 // GO:0016909 // GO:0005488 // GO:0004710 // GO:0019914 // GO:0004703 // GO:0004705 // GO:0018720 // GO:0004708 // GO:0004690 // GO:0004692 // GO:0016307 // GO:0004680 // GO:0004…
STMHS79	GO:0042625 // GO:0005524 // GO:0042624 // GO:0004386 // GO:0005737 // GO:0008186 // GO:0008026 // GO:0016787 // GO:0000166 // GO:0005739 // GO:0016887 // GO:0015616 // GO:0005634 // GO:0042626 // GO:0042623 // GO:0004003 // GO:0003676 // GO:0015462 // GO:0005618 // GO:0004004 // GO:0017116 // GO:0008094
STMHR24	GO:0005634 // GO:0003677 // GO:0003901 // GO:0003900 // GO:0003899 // GO:0003902 // GO:0006350 // GO:0005739 // GO:0016740
STMGQ71	// GO:0005634 // GO:0005739
STMIX14	GO:0005634 // GO:0009825 // GO:0003677 // GO:0006355 // GO:0003700
STMJN12	GO:0016020 // GO:0016773 // GO:0016538 // GO:0005737 // GO:0004693 // GO:0004672 // GO:0004702 // GO:0007165 // GO:0006499 // GO:0008338 // GO:0004710 // GO:0019914 // GO:0009719 // GO:0004690 // GO:0004692 // GO:0004686 // GO:0005524 // GO:0004711 // GO:0004694 // GO:0004681 // GO:0019912 // GO:0016908 // GO:0000166 // GO:0004695 // GO:0005886 // GO:0004707 // GO:0004698 // GO:0004709 // GO:0004…
STMGZ05	GO:0005634 // GO:0005618 // GO:0005794 // GO:0005739 // GO:0005737 // GO:0009507
STMGR61	GO:0005634 // GO:0006281 // GO:0006355 // GO:0016251 // GO:0003700 // GO:0000439
STMJD76	GO:0003723 // GO:0048046 // GO:0005524 // GO:0003861 // GO:0005506 // GO:0006950 // GO:0050826 // GO:0042309 // GO:0009098 // GO:0050825 // GO:0003994 // GO:0016829 // GO:0016836 // GO:0005507 // GO:0051539 // GO:0009651 // GO:0005739 // GO:0005886 // GO:0009507 // GO:0008152 // GO:0003824 // GO:0009316 // GO:0009737 // GO:0005773 // GO:0006979 // GO:0046686 // GO:0005618 // GO:0009987
STMGS62	GO:0016020 // GO:0005524 // GO:0006950 // GO:0009628 // GO:0009693 // GO:0009058 // GO:0005730 // GO:0009809 // GO:0005507 // GO:0009651 // GO:0004478 // GO:0005886 // GO:0006519 // GO:0009409 // GO:0006730 // GO:0048269 // GO:0046686 // GO:0006555 // GO:0005618 // GO:0016740 // GO:0006556 // GO:0048270
STMEQ55
STMHY74	GO:0010007 // GO:0016851 // GO:0009058 // GO:0005739 // GO:0009706 // GO:0009507 // GO:0015995
STMED50	GO:0016020 // GO:0005524 // GO:0005777 // GO:0003824 // GO:0006418 // GO:0016021 // GO:0009536 // GO:0009941 // GO:0004812 // GO:0005778 // GO:0009507
STMCN79	GO:0016773 // GO:0016538 // GO:0004693 // GO:0004672 // GO:0004702 // GO:0009611 // GO:0007165 // GO:0008338 // GO:0004710 // GO:0019914 // GO:0006979 // GO:0004690 // GO:0004692 // GO:0004686 // GO:0003677 // GO:0005524 // GO:0004711 // GO:0006970 // GO:0004694 // GO:0004681 // GO:0019912 // GO:0010200 // GO:0016908 // GO:0043565 // GO:0004695 // GO:0004707 // GO:0004698 // GO:0004709 // GO:0004…
STMDH54	// GO:0005739 // GO:0003676
STMDJ81	GO:0016020 // GO:0008270 // GO:0009536
STMCK40	GO:0007186 // GO:0001584 // GO:0046686 // GO:0016021 // GO:0009651 // GO:0009536 // GO:0009941 // GO:0016740 // GO:0004802 // GO:0009507 // GO:0009570
STMEV08	GO:0048046 // GO:0005980 // GO:0004556 // GO:0009739 // GO:0003824 // GO:0009737 // GO:0043169 // GO:0005509 // GO:0005975 // GO:0005576
STMEC33	GO:0005515 // GO:0000151 // GO:0008270 // GO:0016567 // GO:0005488 // GO:0004842
STMDT43	GO:0005634 // GO:0009535 // GO:0008152 // GO:0006950 // GO:0005622 // GO:0005737 // GO:0003779 // GO:0007015 // GO:0019684 // GO:0009543 // GO:0009987 // GO:0009941 // GO:0005739
STMCN12	GO:0016020 // GO:0009535 // GO:0009637 // GO:0006355 // GO:0010218 // GO:0030076 // GO:0016168 // GO:0009941 // GO:0005739 // GO:0009401 // GO:0010114 // GO:0003700 // GO:0009507 // GO:0005634 // GO:0010287 // GO:0005622 // GO:0005351 // GO:0009579 // GO:0005488 // GO:0009765 // GO:0009536 // GO:0015979
STMIX78
STMJA44
STMIY88
STMGP65	GO:0005634 // GO:0016538 // GO:0051726 // GO:0042023 // GO:0009507
STMIL21
STMJK41	GO:0000103 // GO:0006499 // GO:0005489 // GO:0003824 // GO:0006118 // GO:0004791 // GO:0045454 // GO:0016671 // GO:0005829 // GO:0005886
STMGM95
STMIL36	GO:0005249 // GO:0003723 // GO:0006813 // GO:0006950 // GO:0006139 // GO:0009628 // GO:0003676 // GO:0000166 // GO:0009536 // GO:0008076
STMDD34
STMDS34	GO:0012505 // GO:0005634 // GO:0009294 // GO:0006139
STMGH07	// GO:0010199 // GO:0009536 // GO:0005739
STMJL24
STMCI61	GO:0005634 // GO:0003677 // GO:0006355 // GO:0005622 // GO:0006334 // GO:0005737 // GO:0003887 // GO:0006350 // GO:0043565 // GO:0009536 // GO:0045449 // GO:0003700 // GO:0000786 // GO:0009507
STMIA47
STMGH51	GO:0005488
STMEO79	GO:0008152 // GO:0016758 // GO:0009628 // GO:0009058 // GO:0009056 // GO:0009536 // GO:0009987 // GO:0016740 // GO:0005739 // GO:0003700 // GO:0006519 // GO:0019748
STMHY55
STMGL33	GO:0016787 // GO:0009536
STMGS09
STMCZ29	GO:0005840 // GO:0006412 // GO:0005622 // GO:0003735 // GO:0009579 // GO:0009570 // GO:0009507
STMDV68	GO:0000287 // GO:0004743 // GO:0006096 // GO:0042309 // GO:0050826 // GO:0050825 // GO:0030955 // GO:0005975 // GO:0005739 // GO:0005886 // GO:0009507 // GO:0016301 // GO:0006091 // GO:0046686 // GO:0009536 // GO:0009056 // GO:0016772 // GO:0009570
STMIX46
STMIP58
STMDV27	GO:0010583 // GO:0005634 // GO:0009733 // GO:0009734 // GO:0045449 // GO:0003700
STMCF89	GO:0000003 // GO:0016020 // GO:0031048 // GO:0009965 // GO:0009628 // GO:0005737 // GO:0010267 // GO:0004521 // GO:0004713 // GO:0003743 // GO:0005515 // GO:0016787 // GO:0004672 // GO:0015030 // GO:0035197 // GO:0006342 // GO:0048830 // GO:0006468 // GO:0006139 // GO:0005488 // GO:0030422 // GO:0009816 // GO:0010072 // GO:0035198 // GO:0009536 // GO:0005215 // GO:0006629 // GO:0003723 // GO:0009…
STMIW13	GO:0003677 // GO:0005635 // GO:0006355 // GO:0006950 // GO:0030528 // GO:0050826 // GO:0042309 // GO:0009628 // GO:0005737 // GO:0050825 // GO:0005730 // GO:0003700 // GO:0005634 // GO:0007165 // GO:0009719 // GO:0007275 // GO:0006350 // GO:0009536
STMHQ80	GO:0016020 // GO:0019112 // GO:0016759 // GO:0004376 // GO:0005737 // GO:0000026 // GO:0009058 // GO:0004672 // GO:0006265 // GO:0008921 // GO:0018715 // GO:0007165 // GO:0009719 // GO:0004197 // GO:0018716 // GO:0004086 // GO:0010051 // GO:0003677 // GO:0046921 // GO:0005524 // GO:0042281 // GO:0016758 // GO:0018717 // GO:0019187 // GO:0046527 // GO:0042283 // GO:0000166 // GO:0005975 // GO:0045…
STMJL34	GO:0048046 // GO:0008152 // GO:0008219 // GO:0003824 // GO:0005488 // GO:0009058 // GO:0008270 // GO:0003960 // GO:0016491 // GO:0006519 // GO:0019748
STMGW23	GO:0005634 // GO:0003677 // GO:0009409 // GO:0006355 // GO:0009911 // GO:0009908 // GO:0006350 // GO:0043565 // GO:0003700
STMGH64	GO:0016020 // GO:0005783 // GO:0008757 // GO:0009535 // GO:0042309 // GO:0050826 // GO:0016023 // GO:0050825 // GO:0005515 // GO:0010207 // GO:0003735 // GO:0015031 // GO:0046933 // GO:0009611 // GO:0006457 // GO:0005622 // GO:0003824 // GO:0005488 // GO:0004969 // GO:0046686 // GO:0009543 // GO:0042027 // GO:0005528 // GO:0006412 // GO:0009536 // GO:0005840 // GO:0003755 // GO:0003677 // GO:0006…
STMHP64	GO:0000151 // GO:0016567 // GO:0005488 // GO:0004842 // GO:0009507
STMHA37	GO:0003723 // GO:0006350 // GO:0006355 // GO:0009536 // GO:0009507
STMDF22	GO:0005634 // GO:0003677 // GO:0009507
STMDJ55	GO:0003677 // GO:0005524 // GO:0006355 // GO:0005730 // GO:0000166 // GO:0008270 // GO:0005739 // GO:0003700 // GO:0046961 // GO:0046933 // GO:0018024 // GO:0016568 // GO:0009507 // GO:0040029 // GO:0005634 // GO:0005694 // GO:0016469 // GO:0042054 // GO:0005488 // GO:0004190 // GO:0003676 // GO:0015986 // GO:0006508 // GO:0006350 // GO:0009536
STMJA11
STMCZ62	GO:0009846 // GO:0003755 // GO:0003723 // GO:0000354 // GO:0005737 // GO:0045735 // GO:0000166 // GO:0015629 // GO:0004600 // GO:0015030 // GO:0005739 // GO:0030051 // GO:0006397 // GO:0005634 // GO:0005654 // GO:0003676 // GO:0007155 // GO:0042027 // GO:0009536 // GO:0005198
STMGR23
STMJB59
STMEF22
STMDZ26	GO:0016787 // GO:0003824
STMIV25
STMHZ73	GO:0016020 // GO:0005783 // GO:0016324 // GO:0005515 // GO:0004672 // GO:0009607 // GO:0006813 // GO:0005267 // GO:0006468 // GO:0006816 // GO:0009624 // GO:0006812 // GO:0004682 // GO:0004691 // GO:0009719 // GO:0046686 // GO:0005216 // GO:0008603 // GO:0009536 // GO:0005215 // GO:0030551 // GO:0009620 // GO:0005956 // GO:0009860 // GO:0000166 // GO:0008605 // GO:0005516 // GO:0005739 // GO:0006…
STMEN87	GO:0016226 // GO:0005515 // GO:0008152 // GO:0005506 // GO:0009987 // GO:0005198 // GO:0005739 // GO:0051536
STMJP38
STMCS21
STMGX34	GO:0003677 // GO:0005730 // GO:0009793
STMCB77
STMJJ65	GO:0016773 // GO:0016538 // GO:0005737 // GO:0004693 // GO:0004672 // GO:0004702 // GO:0004871 // GO:0009605 // GO:0007165 // GO:0008338 // GO:0005622 // GO:0004710 // GO:0005488 // GO:0019914 // GO:0009719 // GO:0004692 // GO:0004690 // GO:0004686 // GO:0005524 // GO:0004711 // GO:0004694 // GO:0004681 // GO:0019912 // GO:0005730 // GO:0016908 // GO:0000166 // GO:0004695 // GO:0005739 // GO:0004…
STMER35
STMHH64	GO:0016020 // GO:0005783 // GO:0042335 // GO:0006970 // GO:0009416 // GO:0010025 // GO:0048868 // GO:0016023 // GO:0012505 // GO:0009058 // GO:0005739 // GO:0008610 // GO:0009922 // GO:0009611 // GO:0009826 // GO:0000038 // GO:0009913 // GO:0030154 // GO:0009409 // GO:0003824 // GO:0010345 // GO:0008415 // GO:0030497 // GO:0016210 // GO:0006508 // GO:0004197 // GO:0016740 // GO:0009987 // GO:0022…
STMDF29
STMHN70	GO:0016020 // GO:0003847 // GO:0018589 // GO:0005737 // GO:0018597 // GO:0018587 // GO:0018593 // GO:0018591 // GO:0018594 // GO:0007165 // GO:0016301 // GO:0018586 // GO:0018592 // GO:0018601 // GO:0018585 // GO:0018599 // GO:0007275 // GO:0016740 // GO:0009536 // GO:0005544 // GO:0019825 // GO:0016705 // GO:0018596 // GO:0000166 // GO:0018600 // GO:0005739 // GO:0005886 // GO:0018590 // GO:0009…
STMHH78	GO:0009507
STMCG92	GO:0006950 // GO:0042742 // GO:0004768 // GO:0009863 // GO:0006636 // GO:0009058 // GO:0006631 // GO:0005739 // GO:0006633 // GO:0009507 // GO:0016491 // GO:0008610 // GO:0009607 // GO:0009605 // GO:0046914 // GO:0051607 // GO:0003824 // GO:0045300 // GO:0009867 // GO:0006952 // GO:0009695 // GO:0009987 // GO:0009536 // GO:0006629 // GO:0009570
STMGW35	GO:0001584 // GO:0016020 // GO:0016567 // GO:0005489 // GO:0006118 // GO:0018169 // GO:0005515 // GO:0000166 // GO:0016021 // GO:0008270 // GO:0016881 // GO:0005739 // GO:0016491 // GO:0007186 // GO:0005622 // GO:0003824 // GO:0008766 // GO:0006512 // GO:0003676 // GO:0004842 // GO:0006464 // GO:0000151 // GO:0009536
STMEB24	GO:0016020 // GO:0005524 // GO:0006950 // GO:0005737 // GO:0004299 // GO:0008575 // GO:0005515 // GO:0016851 // GO:0016787 // GO:0006511 // GO:0000166 // GO:0017111 // GO:0008540 // GO:0016887 // GO:0015995 // GO:0005634 // GO:0004298 // GO:0005622 // GO:0009579 // GO:0005488 // GO:0030163 // GO:0005618 // GO:0006464 // GO:0019538 // GO:0009056 // GO:0009536 // GO:0009987 // GO:0015979
STMDU78	GO:0016020 // GO:0003746 // GO:0016538 // GO:0006414 // GO:0005737 // GO:0003743 // GO:0005515 // GO:0005730 // GO:0009651 // GO:0005516 // GO:0005739 // GO:0005886 // GO:0008547 // GO:0009507 // GO:0005634 // GO:0008135 // GO:0005622 // GO:0005773 // GO:0003924 // GO:0006413 // GO:0046686 // GO:0006412 // GO:0005525 // GO:0009536 // GO:0051726 // GO:0045449
STMDQ17
STMEM23	GO:0015986 // GO:0016021 // GO:0016469 // GO:0005773 // GO:0046961 // GO:0046933
STMGR90
STMCV46	GO:0018346 // GO:0008318
STMJD01
STMDV75	GO:0000502 // GO:0006355 // GO:0003690 // GO:0016787 // GO:0006511 // GO:0008270 // GO:0043565 // GO:0005739 // GO:0003700 // GO:0006265 // GO:0009507 // GO:0005634 // GO:0005622 // GO:0004221 // GO:0003676 // GO:0006464 // GO:0019538 // GO:0004197 // GO:0009536 // GO:0009987 // GO:0009056
STMCK86	GO:0016758 // GO:0005489 // GO:0006118 // GO:0009628 // GO:0009636 // GO:0047893 // GO:0008194 // GO:0008237 // GO:0009058 // GO:0008270 // GO:0009651 // GO:0050505 // GO:0005739 // GO:0003700 // GO:0006519 // GO:0042178 // GO:0008152 // GO:0006805 // GO:0035251 // GO:0006508 // GO:0016757 // GO:0009056 // GO:0009987 // GO:0016740 // GO:0009536 // GO:0019748
STMGA18	// GO:0016787 // GO:0003700
STMDG64
STMEU71
STMEA63	GO:0016020 // GO:0003746 // GO:0009628 // GO:0005737 // GO:0043295 // GO:0005507 // GO:0003735 // GO:0009941 // GO:0004364 // GO:0005792 // GO:0008152 // GO:0005622 // GO:0006979 // GO:0046686 // GO:0009407 // GO:0006412 // GO:0009536 // GO:0016740 // GO:0009987 // GO:0045174 // GO:0005840 // GO:0048046 // GO:0009414 // GO:0006950 // GO:0006414 // GO:0042742 // GO:0009651 // GO:0005739 // GO:0005…
STMIU73
STMEH83	GO:0016020 // GO:0048046 // GO:0006096 // GO:0005975 // GO:0009651 // GO:0005739 // GO:0009941 // GO:0005886 // GO:0009507 // GO:0016491 // GO:0005634 // GO:0006100 // GO:0008152 // GO:0003824 // GO:0044262 // GO:0009579 // GO:0006108 // GO:0005773 // GO:0046554 // GO:0046686 // GO:0009719 // GO:0016615 // GO:0004459 // GO:0030060 // GO:0009570
STMJD86
STMIZ37	GO:0003677 // GO:0009536 // GO:0005886 // GO:0005488 // GO:0009507
STMEL93	GO:0005634 // GO:0008270 // GO:0003676
STMGL73
STMGQ58	GO:0003991 // GO:0042450 // GO:0009507
STMGL07	GO:0012505 // GO:0016020 // GO:0016829 // GO:0030570
STMIP72	GO:0010154 // GO:0006118 // GO:0009058 // GO:0032441 // GO:0009507 // GO:0016491 // GO:0003824 // GO:0008219 // GO:0051536 // GO:0009816 // GO:0009706 // GO:0009908 // GO:0015996 // GO:0009987 // GO:0009536 // GO:0019748
STMGH19
STMHV95	GO:0003677 // GO:0009536 // GO:0005886 // GO:0005488 // GO:0005773 // GO:0009507
STMDJ74
STMGY75
STMEB77	GO:0005783 // GO:0005509 // GO:0016485 // GO:0016021 // GO:0005739 // GO:0005886 // GO:0005773
STMJM94
STMDT66
STMHZ43
STMET55	GO:0046482 // GO:0016758 // GO:0009628 // GO:0047893 // GO:0008194 // GO:0009058 // GO:0005739 // GO:0003700 // GO:0006519 // GO:0008152 // GO:0035251 // GO:0016757 // GO:0009056 // GO:0016740 // GO:0009987 // GO:0009536 // GO:0019748
STMIH73	GO:0048046 // GO:0016762 // GO:0009733 // GO:0031361 // GO:0009741 // GO:0005506 // GO:0006950 // GO:0006073 // GO:0016023 // GO:0006118 // GO:0009628 // GO:0005737 // GO:0012505 // GO:0009664 // GO:0004553 // GO:0016787 // GO:0005975 // GO:0009832 // GO:0010583 // GO:0009055 // GO:0020037 // GO:0009612 // GO:0007165 // GO:0009409 // GO:0009408 // GO:0016798 // GO:0009719 // GO:0005618 // GO:0007…
STMEI63	GO:0016020 // GO:0003746 // GO:0016538 // GO:0006414 // GO:0005737 // GO:0003743 // GO:0005515 // GO:0005730 // GO:0009651 // GO:0005516 // GO:0005739 // GO:0005886 // GO:0008547 // GO:0009507 // GO:0005634 // GO:0008135 // GO:0005622 // GO:0003924 // GO:0005773 // GO:0006413 // GO:0046686 // GO:0006412 // GO:0009536 // GO:0005525 // GO:0051726 // GO:0045449
STMJA93
STMGM46
STMDV82	GO:0003723 // GO:0005515 // GO:0009536 // GO:0003676
STMCV19
STMEF50	GO:0048046 // GO:0005737 // GO:0005515 // GO:0005730 // GO:0000166 // GO:0007264 // GO:0009651 // GO:0005886 // GO:0015031 // GO:0005634 // GO:0007165 // GO:0005622 // GO:0003924 // GO:0003925 // GO:0006886 // GO:0046686 // GO:0005618 // GO:0006913 // GO:0006606 // GO:0005525
STMIP12	GO:0016023 // GO:0009723 // GO:0005737 // GO:0012505 // GO:0016787 // GO:0005739 // GO:0005886 // GO:0009607 // GO:0005634 // GO:0003824 // GO:0006979 // GO:0046872 // GO:0009719 // GO:0005618 // GO:0004601 // GO:0009536 // GO:0016740 // GO:0009615
STMCZ96	GO:0048046 // GO:0009152 // GO:0006167 // GO:0046686 // GO:0006164 // GO:0005525 // GO:0004019 // GO:0009507 // GO:0009570
STMCR57	GO:0016020 // GO:0005783 // GO:0009535 // GO:0016023 // GO:0009941 // GO:0006457 // GO:0007165 // GO:0006334 // GO:0006139 // GO:0003824 // GO:0010555 // GO:0009737 // GO:0006979 // GO:0042027 // GO:0019538 // GO:0019344 // GO:0005771 // GO:0009536 // GO:0009987 // GO:0009642 // GO:0022626 // GO:0003723 // GO:0003755 // GO:0003677 // GO:0048046 // GO:0042742 // GO:0005795 // GO:0031977 // GO:0005…
STMIK39	GO:0003677 // GO:0009873 // GO:0005635 // GO:0006355 // GO:0006950 // GO:0030528 // GO:0050826 // GO:0042309 // GO:0009628 // GO:0005737 // GO:0050825 // GO:0010200 // GO:0005730 // GO:0003700 // GO:0005634 // GO:0007165 // GO:0009409 // GO:0016563 // GO:0009719 // GO:0006350 // GO:0007275
STMIZ81	GO:0015986 // GO:0006754 // GO:0003936 // GO:0016469 // GO:0005739 // GO:0046961 // GO:0046933
STMEA57	GO:0050826 // GO:0042309 // GO:0009739 // GO:0006118 // GO:0050825 // GO:0005739 // GO:0003700 // GO:0016491 // GO:0009507 // GO:0005634 // GO:0009653 // GO:0010029 // GO:0009737 // GO:0009908 // GO:0006350 // GO:0009536 // GO:0045449
STMGO64	GO:0005840 // GO:0003723 // GO:0016773 // GO:0009658 // GO:0015073 // GO:0005515 // GO:0008237 // GO:0015072 // GO:0008270 // GO:0003735 // GO:0009507 // GO:0009704 // GO:0016301 // GO:0005622 // GO:0005488 // GO:0003676 // GO:0006508 // GO:0016303 // GO:0006412 // GO:0009793
STMEQ50	GO:0016020 // GO:0004032 // GO:0047641 // GO:0010349 // GO:0018453 // GO:0004495 // GO:0019853 // GO:0004672 // GO:0050236 // GO:0009941 // GO:0016887 // GO:0047681 // GO:0000252 // GO:0016616 // GO:0006813 // GO:0005267 // GO:0018451 // GO:0006468 // GO:0003824 // GO:0008106 // GO:0000253 // GO:0046686 // GO:0006508 // GO:0004197 // GO:0009536 // GO:0005215 // GO:0005524 // GO:0048258 // GO:0004…
STMEI14	GO:0030048 // GO:0016020 // GO:0010091 // GO:0003774 // GO:0005737 // GO:0009791 // GO:0016787 // GO:0005515 // GO:0003700 // GO:0017137 // GO:0005856 // GO:0051646 // GO:0005622 // GO:0016459 // GO:0009536 // GO:0009987 // GO:0003677 // GO:0005524 // GO:0010154 // GO:0030742 // GO:0060151 // GO:0005777 // GO:0016049 // GO:0048767 // GO:0000166 // GO:0008270 // GO:0017111 // GO:0005739 // GO:0016…
STMGY85
STMCF61	GO:0016020 // GO:0006950 // GO:0005741 // GO:0042742 // GO:0012505 // GO:0009058 // GO:0005730 // GO:0009941 // GO:0005739 // GO:0005886 // GO:0006519 // GO:0009607 // GO:0009507 // GO:0006810 // GO:0006820 // GO:0009605 // GO:0008308 // GO:0008909 // GO:0003824 // GO:0005773 // GO:0005618 // GO:0009987 // GO:0009536 // GO:0009617 // GO:0005215
STMGW04	GO:0005634 // GO:0006281 // GO:0003702
STMHR58
STMCM25	GO:0003677 // GO:0009507
STMHH39
STMCP64	GO:0009535 // GO:0042625 // GO:0019898 // GO:0005737 // GO:0009654 // GO:0008026 // GO:0016787 // GO:0010207 // GO:0016887 // GO:0006520 // GO:0004003 // GO:0004004 // GO:0008266 // GO:0009543 // GO:0017116 // GO:0008094 // GO:0015979 // GO:0048046 // GO:0005524 // GO:0010205 // GO:0042742 // GO:0042624 // GO:0004386 // GO:0008186 // GO:0031977 // GO:0019684 // GO:0000166 // GO:0017111 // GO:0005…
STMEJ25	GO:0006397 // GO:0005634 // GO:0003723 // GO:0005622 // GO:0010093 // GO:0003676 // GO:0008408 // GO:0009536
STMGT08
STMEB63	GO:0005840 // GO:0016020 // GO:0022625 // GO:0005622 // GO:0005773 // GO:0005618 // GO:0005730 // GO:0006412 // GO:0005198 // GO:0003735 // GO:0005739 // GO:0005886 // GO:0009793 // GO:0022626
STMGW58
STMHF33	GO:0005634 // GO:0016301 // GO:0030234 // GO:0005737 // GO:0019901 // GO:0004693 // GO:0005515 // GO:0009536 // GO:0051726 // GO:0005739 // GO:0007049 // GO:0045449 // GO:0000079
STMIY65
STMGZ95	GO:0005730 // GO:0005732 // GO:0016363 // GO:0015030 // GO:0006364
STMJF41	// GO:0005509
STMJD39	GO:0006457 // GO:0016020 // GO:0009535 // GO:0031072 // GO:0050826 // GO:0042309 // GO:0009579 // GO:0050825 // GO:0051082 // GO:0009536
STMIO12	GO:0009570 // GO:0009507
STMCD38	GO:0030246 // GO:0005529
STMHQ44
STMGA82
STMED66	GO:0016020 // GO:0009535 // GO:0005754 // GO:0005507 // GO:0004176 // GO:0009941 // GO:0015078 // GO:0046933 // GO:0008152 // GO:0006979 // GO:0046686 // GO:0016820 // GO:0006508 // GO:0008266 // GO:0003936 // GO:0009987 // GO:0009536 // GO:0008553 // GO:0005215 // GO:0005524 // GO:0006950 // GO:0042742 // GO:0006754 // GO:0031977 // GO:0005730 // GO:0009544 // GO:0000166 // GO:0016021 // GO:0017…
STMHZ28	GO:0016020 // GO:0042625 // GO:0005737 // GO:0008026 // GO:0005515 // GO:0016787 // GO:0016887 // GO:0008152 // GO:0005622 // GO:0005488 // GO:0004003 // GO:0004004 // GO:0006508 // GO:0019538 // GO:0017116 // GO:0009987 // GO:0009536 // GO:0016740 // GO:0008094 // GO:0005524 // GO:0006950 // GO:0042624 // GO:0008186 // GO:0000166 // GO:0017111 // GO:0005739 // GO:0009507 // GO:0015616 // GO:0004…
STMEO55	GO:0007018 // GO:0016043 // GO:0005524 // GO:0003774 // GO:0005875 // GO:0005515 // GO:0003777 // GO:0005739 // GO:0005886 // GO:0009507
STMJG89	GO:0006979 // GO:0009409 // GO:0009790 // GO:0042631 // GO:0009737 // GO:0000302
STMEF29
STMIV56
STMGU43	GO:0005634 // GO:0003677 // GO:0005515 // GO:0006350 // GO:0008270
STMJD45	GO:0003746 // GO:0042309 // GO:0050826 // GO:0005737 // GO:0050825 // GO:0003743 // GO:0005515 // GO:0000166 // GO:0007264 // GO:0005739 // GO:0008547 // GO:0009507 // GO:0005634 // GO:0008135 // GO:0006415 // GO:0005622 // GO:0003924 // GO:0005773 // GO:0006413 // GO:0006412 // GO:0005525 // GO:0009536 // GO:0003747
STMID91	GO:0005840 // GO:0016043 // GO:0022625 // GO:0005622 // GO:0042254 // GO:0005618 // GO:0005829 // GO:0006412 // GO:0009536 // GO:0005198 // GO:0003735 // GO:0005886 // GO:0022626 // GO:0009507
STMJB51
STMGL08
STMHX26	GO:0030048 // GO:0016020 // GO:0010091 // GO:0003774 // GO:0005737 // GO:0009791 // GO:0016787 // GO:0005515 // GO:0003700 // GO:0017137 // GO:0005856 // GO:0051646 // GO:0005622 // GO:0016459 // GO:0009536 // GO:0009987 // GO:0003677 // GO:0005524 // GO:0010154 // GO:0030742 // GO:0060151 // GO:0005777 // GO:0016049 // GO:0048767 // GO:0000166 // GO:0008270 // GO:0017111 // GO:0005739 // GO:0016…
STMGS03	GO:0010181 // GO:0005773 // GO:0009507
STMEU56	GO:0016020 // GO:0005524 // GO:0005737 // GO:0004713 // GO:0005515 // GO:0004672 // GO:0000166 // GO:0005739 // GO:0005886 // GO:0005634 // GO:0007165 // GO:0005529 // GO:0004872 // GO:0016301 // GO:0006468 // GO:0030246 // GO:0009719 // GO:0004674 // GO:0006464 // GO:0009987
STMHP08
STMGN13
STMED57	GO:0008757 // GO:0010150 // GO:0031591 // GO:0005737 // GO:0017018 // GO:0005515 // GO:0016787 // GO:0004721 // GO:0005963 // GO:0003824 // GO:0000062 // GO:0006139 // GO:0005488 // GO:0004969 // GO:0008289 // GO:0009719 // GO:0019538 // GO:0009987 // GO:0004723 // GO:0003677 // GO:0006869 // GO:0008597 // GO:0004724 // GO:0008420 // GO:0042742 // GO:0006511 // GO:0005829 // GO:0016021 // GO:0019…
STMDG96
STMEM11	GO:0009744 // GO:0009749 // GO:0009750
STMCK10	GO:0009055 // GO:0020037 // GO:0005506 // GO:0006118
STMCO15	GO:0005840 // GO:0016043 // GO:0005622 // GO:0042254 // GO:0006412 // GO:0005198 // GO:0009295 // GO:0003735 // GO:0009941 // GO:0005739 // GO:0009570 // GO:0009507
STMJA01	GO:0016020 // GO:0009817 // GO:0009535 // GO:0050529 // GO:0006725 // GO:0012505 // GO:0016787 // GO:0033473 // GO:0009941 // GO:0005739 // GO:0009611 // GO:0003824 // GO:0009627 // GO:0009696 // GO:0016788 // GO:0009536 // GO:0048367 // GO:0009694 // GO:0015979 // GO:0006629 // GO:0009793 // GO:0009522
STMIY66
STMGU58
STMEK59	GO:0016020 // GO:0003723 // GO:0016043 // GO:0005783 // GO:0005737 // GO:0000166 // GO:0017111 // GO:0008312 // GO:0005785 // GO:0016491 // GO:0006605 // GO:0006810 // GO:0003729 // GO:0005786 // GO:0005047 // GO:0003924 // GO:0006614 // GO:0006886 // GO:0006617 // GO:0009536 // GO:0005525
STMCY95	GO:0006810 // GO:0016020 // GO:0005634 // GO:0006869 // GO:0016023 // GO:0009627 // GO:0031225 // GO:0012505 // GO:0008289 // GO:0005319 // GO:0046658 // GO:0051707 // GO:0005886
STMCZ87
STMGA15	GO:0004143 // GO:0007205 // XXX
STMGY17
STMET72	GO:0016020 // GO:0048046 // GO:0009535 // GO:0009637 // GO:0006950 // GO:0009628 // GO:0031977 // GO:0005507 // GO:0010218 // GO:0009941 // GO:0010114 // GO:0009507 // GO:0009573 // GO:0008152 // GO:0009409 // GO:0003824 // GO:0009579 // GO:0016984 // GO:0015977 // GO:0005618 // GO:0009536 // GO:0022626 // GO:0009570
STMIJ58	GO:0003723 // GO:0003677 // GO:0006355 // GO:0016023 // GO:0004379 // GO:0004650 // GO:0012505 // GO:0016787 // GO:0045735 // GO:0009651 // GO:0005739 // GO:0009269 // GO:0005634 // GO:0006499 // GO:0004879 // GO:0009737
STMEG70
STMCM12
STMIV20
STMGJ14	GO:0006810 // GO:0030125 // GO:0016020 // GO:0016043 // GO:0005524 // GO:0008565 // GO:0005737 // GO:0016192 // GO:0006886 // GO:0005515 // GO:0004672 // GO:0030662 // GO:0006461
STMDV04	GO:0005840 // GO:0005622 // GO:0015935 // GO:0009547 // GO:0000312 // GO:0006412 // GO:0022627 // GO:0003735 // GO:0009507 // GO:0009570
STMCB12	// GO:0005739
STMDO19
STMES88	GO:0005840 // GO:0016020 // GO:0016043 // GO:0005622 // GO:0042254 // GO:0005829 // GO:0006412 // GO:0022627 // GO:0003735 // GO:0005198 // GO:0022626
STMDC25
STMGF42	GO:0005956 // GO:0004682 // GO:0004691 // GO:0006413 // GO:0003743 // GO:0004672 // GO:0008603 // GO:0008605 // GO:0005886 // GO:0005852 // GO:0005952
STMCF16
STMHQ24
STMGR68	GO:0042625 // GO:0005524 // GO:0042624 // GO:0004386 // GO:0005737 // GO:0008186 // GO:0008026 // GO:0016787 // GO:0000166 // GO:0017111 // GO:0005739 // GO:0009401 // GO:0016887 // GO:0015616 // GO:0005634 // GO:0006520 // GO:0042626 // GO:0005351 // GO:0042623 // GO:0004003 // GO:0003676 // GO:0015462 // GO:0005618 // GO:0004004 // GO:0017116 // GO:0008094
STMJH82
STMIN39
STMGL80
STMGR52	GO:0016020 // GO:0009535 // GO:0009058 // GO:0009941 // GO:0003735 // GO:0004024 // GO:0006519 // GO:0032440 // GO:0030154 // GO:0008152 // GO:0005622 // GO:0003824 // GO:0005488 // GO:0006979 // GO:0046686 // GO:0006412 // GO:0009987 // GO:0009536 // GO:0019748 // GO:0005840 // GO:0003677 // GO:0048046 // GO:0005524 // GO:0006950 // GO:0005829 // GO:0008270 // GO:0005739 // GO:0005886 // GO:0051…
STMEZ52
STMCN64	GO:0016020 // GO:0048046 // GO:0009535 // GO:0009637 // GO:0042651 // GO:0030076 // GO:0010218 // GO:0016168 // GO:0009941 // GO:0005739 // GO:0010114 // GO:0005886 // GO:0009507 // GO:0010287 // GO:0005622 // GO:0009579 // GO:0005488 // GO:0009769 // GO:0009765 // GO:0005198 // GO:0009536 // GO:0015979
STMDB61
STMGL54	GO:0005515
STMDU96
STMDQ02	GO:0003723 // GO:0000166 // GO:0008270 // GO:0003676
STMGV56	GO:0031177 // GO:0005524 // GO:0009416 // GO:0047274 // GO:0004553 // GO:0016787 // GO:0004672 // GO:0005975 // GO:0005739 // GO:0004182 // GO:0009507 // GO:0006468 // GO:0007568 // GO:0004190 // GO:0009744 // GO:0006508
STMCO31	GO:0006810 // GO:0016020 // GO:0016021 // GO:0005215
STMJF93	GO:0016020 // GO:0005783 // GO:0018589 // GO:0000162 // GO:0006118 // GO:0009759 // GO:0018597 // GO:0018587 // GO:0018593 // GO:0018591 // GO:0052544 // GO:0010114 // GO:0020037 // GO:0018594 // GO:0048830 // GO:0018586 // GO:0018592 // GO:0018601 // GO:0018585 // GO:0018599 // GO:0009684 // GO:0004497 // GO:0016709 // GO:0005506 // GO:0042742 // GO:0019825 // GO:0009641 // GO:0016705 // GO:0018…
STMGQ33	GO:0006810 // GO:0016020 // GO:0006898 // GO:0016021 // GO:0006897 // GO:0005739 // GO:0015031 // GO:0005769 // GO:0005886 // GO:0022857 // GO:0005215
STMGI96	GO:0009793
STMEP67	GO:0008565 // GO:0015031
STMCF56	GO:0004724 // GO:0008597 // GO:0008420 // GO:0004722 // GO:0005737 // GO:0017018 // GO:0009910 // GO:0008287 // GO:0016787 // GO:0005515 // GO:0005730 // GO:0004721 // GO:0006470 // GO:0000159 // GO:0005963 // GO:0005634 // GO:0004674 // GO:0017020 // GO:0017023 // GO:0004723 // GO:0009793
STMCA95
STMDB35	GO:0031361 // GO:0009813 // GO:0005506 // GO:0006950 // GO:0006118 // GO:0005737 // GO:0045486 // GO:0009791 // GO:0009058 // GO:0005975 // GO:0006519 // GO:0009055 // GO:0020037 // GO:0009991 // GO:0009605 // GO:0008152 // GO:0007165 // GO:0003824 // GO:0010224 // GO:0009719 // GO:0007275 // GO:0009056 // GO:0016740 // GO:0009987 // GO:0015979 // GO:0019748 // GO:0006629
STMDC11	GO:0003700
STMIH82
STMDD66
STMCK32
STMJF32	GO:0018589 // GO:0006118 // GO:0018597 // GO:0018587 // GO:0018593 // GO:0016705 // GO:0018596 // GO:0018600 // GO:0018591 // GO:0018590 // GO:0018594 // GO:0018588 // GO:0018586 // GO:0018592 // GO:0018601 // GO:0018598 // GO:0018585 // GO:0018599 // GO:0004497 // GO:0018595
STMEP57	GO:0048046 // GO:0016762 // GO:0005618 // GO:0006073
STMEM18	GO:0005840 // GO:0016020 // GO:0022625 // GO:0005622 // GO:0005730 // GO:0005829 // GO:0006412 // GO:0009536 // GO:0005198 // GO:0003735 // GO:0005739 // GO:0005886 // GO:0022626
STMEW25
STMGH43	GO:0009793
STMID07	GO:0016020 // GO:0016773 // GO:0016538 // GO:0005737 // GO:0004693 // GO:0004672 // GO:0004702 // GO:0009607 // GO:0007165 // GO:0008338 // GO:0004710 // GO:0046777 // GO:0019914 // GO:0009908 // GO:0009719 // GO:0004692 // GO:0004690 // GO:0004686 // GO:0005524 // GO:0004711 // GO:0004694 // GO:0004681 // GO:0007169 // GO:0019912 // GO:0000166 // GO:0016908 // GO:0005739 // GO:0004695 // GO:0005…
STMHW35	GO:0012505 // GO:0016787 // GO:0005618 // GO:0003993 // GO:0009536 // GO:0016023 // GO:0005739 // GO:0004722
STMHQ60	GO:0016020 // GO:0019112 // GO:0016759 // GO:0004376 // GO:0005737 // GO:0000026 // GO:0009058 // GO:0004672 // GO:0006265 // GO:0008921 // GO:0018715 // GO:0007165 // GO:0009719 // GO:0004197 // GO:0018716 // GO:0004086 // GO:0010051 // GO:0003677 // GO:0046921 // GO:0005524 // GO:0042281 // GO:0016758 // GO:0018717 // GO:0019187 // GO:0046527 // GO:0042283 // GO:0000166 // GO:0005975 // GO:0045…
STMJH12	GO:0016020 // GO:0003677 // GO:0006355 // GO:0006950 // GO:0005489 // GO:0006118 // GO:0009628 // GO:0005737 // GO:0012505 // GO:0005515 // GO:0010200 // GO:0009561 // GO:0008270 // GO:0007242 // GO:0009941 // GO:0005739 // GO:0009507 // GO:0005634 // GO:0020037 // GO:0009411 // GO:0009409 // GO:0006499 // GO:0005622 // GO:0019992 // GO:0010224 // GO:0003676 // GO:0009793
STMEN78	GO:0009536 // GO:0003676
STMEV25
STMEF90	GO:0005783 // GO:0008233 // GO:0016023 // GO:0005787 // GO:0006465 // GO:0008234 // GO:0006464 // GO:0005618 // GO:0016787 // GO:0016021 // GO:0009003
STMIN54	GO:0005739
STMJL17	GO:0010051 // GO:0005634 // GO:0009733 // GO:0007165 // GO:0003993 // GO:0042309 // GO:0050826 // GO:0042803 // GO:0012505 // GO:0050825 // GO:0010072 // GO:0005515 // GO:0000166 // GO:0016564 // GO:0005886
STMHW39	GO:0016020 // GO:0016043 // GO:0005874 // GO:0050826 // GO:0042309 // GO:0016023 // GO:0006259 // GO:0009628 // GO:0005737 // GO:0050825 // GO:0004713 // GO:0005515 // GO:0005507 // GO:0004672 // GO:0004871 // GO:0003700 // GO:0008447 // GO:0005856 // GO:0009605 // GO:0007165 // GO:0016301 // GO:0006468 // GO:0005622 // GO:0003824 // GO:0005488 // GO:0009932 // GO:0009719 // GO:0009536 // GO:0048…
STMGC04
STMCY10
STMIL68	GO:0005840 // GO:0016853 // GO:0005622 // GO:0016023 // GO:0003824 // GO:0004565 // GO:0004034 // GO:0009341 // GO:0006412 // GO:0005975 // GO:0006012 // GO:0009987 // GO:0003735 // GO:0005739
STMGW90	GO:0048046 // GO:0016769 // GO:0009058 // GO:0009941 // GO:0005739 // GO:0030170 // GO:0009507 // GO:0006520 // GO:0009409 // GO:0003824 // GO:0004069 // GO:0046686 // GO:0008483 // GO:0009536 // GO:0010319 // GO:0009570
STMGF93	GO:0016020 // GO:0016303 // GO:0015072 // GO:0005488 // GO:0015073
STMEO37
STMHH27	GO:0016417 // GO:0016020 // GO:0001584 // GO:0009351 // GO:0006096 // GO:0016413 // GO:0045735 // GO:0016409 // GO:0004672 // GO:0008080 // GO:0009941 // GO:0009354 // GO:0008152 // GO:0004149 // GO:0003824 // GO:0016412 // GO:0006979 // GO:0007155 // GO:0008951 // GO:0016454 // GO:0022626 // GO:0016419 // GO:0005199 // GO:0003677 // GO:0005524 // GO:0016406 // GO:0016420 // GO:0019186 // GO:0018…
STMGZ74
STMJC05	GO:0005634 // GO:0048046 // GO:0003677 // GO:0006355 // GO:0042309 // GO:0050826 // GO:0016023 // GO:0004879 // GO:0005773 // GO:0012505 // GO:0050825 // GO:0045735 // GO:0009536 // GO:0005739 // GO:0005886
STMCG84	GO:0016567 // GO:0006816 // GO:0005773 // GO:0004842 // GO:0006979 // GO:0005887 // GO:0000151 // GO:0008270 // GO:0005886 // GO:0007638
STMES24	GO:0004664 // GO:0009094 // GO:0008152 // GO:0016597 // GO:0003824 // GO:0047769 // GO:0009058 // GO:0009536 // GO:0009507 // GO:0006519
STMCO26	GO:0016043 // GO:0042625 // GO:0003774 // GO:0009971 // GO:0008569 // GO:0005737 // GO:0008026 // GO:0005515 // GO:0016887 // GO:0051225 // GO:0008017 // GO:0004003 // GO:0004004 // GO:0005872 // GO:0017116 // GO:0003777 // GO:0009536 // GO:0008094 // GO:0005524 // GO:0042624 // GO:0008186 // GO:0009524 // GO:0005875 // GO:0005739 // GO:0005871 // GO:0005876 // GO:0015616 // GO:0000226 // GO:0007…
STMEM73
STMGC58
STMHH82
STMGE04	GO:0048868 // GO:0016857 // GO:0008831 // GO:0050577 // GO:0046983 // GO:0045226 // GO:0009058 // GO:0044237 // GO:0009832 // GO:0009969 // GO:0008152 // GO:0006005 // GO:0006139 // GO:0003824 // GO:0003854 // GO:0008446 // GO:0006950 // GO:0012505 // GO:0005795 // GO:0050373 // GO:0042356 // GO:0005829 // GO:0005975 // GO:0003978 // GO:0016491 // GO:0006694 // GO:0050378 // GO:0042350 // GO:0009…
STMDS51	GO:0003677 // GO:0006355 // GO:0008270 // GO:0005739 // GO:0003700 // GO:0009168 // GO:0018024 // GO:0016568 // GO:0005634 // GO:0040029 // GO:0000785 // GO:0042054 // GO:0005694 // GO:0005488 // GO:0003676 // GO:0019239
STMGP36	GO:0008143 // GO:0005840 // GO:0016020 // GO:0003723 // GO:0006950 // GO:0042309 // GO:0050826 // GO:0009628 // GO:0050825 // GO:0003743 // GO:0000289 // GO:0000166 // GO:0003735 // GO:0006397 // GO:0005622 // GO:0006139 // GO:0009579 // GO:0003676 // GO:0006413 // GO:0046686 // GO:0006412 // GO:0009536
STMHJ68
STMEA22
STMCA52
STMDG17
STMER43	GO:0005739
STMDH30	GO:0016020 // GO:0005524 // GO:0046912 // GO:0005737 // GO:0006099 // GO:0005829 // GO:0005975 // GO:0005739 // GO:0009346 // GO:0005886 // GO:0009507 // GO:0006085 // GO:0003878 // GO:0008152 // GO:0006091 // GO:0003824 // GO:0046686 // GO:0005618 // GO:0009056 // GO:0016740 // GO:0004108
STMEM24	GO:0005484 // GO:0016020 // GO:0016043 // GO:0006725 // GO:0016023 // GO:0006944 // GO:0005737 // GO:0009524 // GO:0016021 // GO:0005739 // GO:0005886 // GO:0008076 // GO:0006810 // GO:0006813 // GO:0005249 // GO:0008199 // GO:0003824 // GO:0005773 // GO:0009505 // GO:0005618 // GO:0005794 // GO:0009536 // GO:0005215
STMJF64	GO:0006511 // GO:0004221 // GO:0006512
STMGP51	GO:0016020 // GO:0009846 // GO:0005100 // GO:0017048 // GO:0005938 // GO:0007165 // GO:0030234 // GO:0005622 // GO:0048868 // GO:0009865 // GO:0009579 // GO:0035091 // GO:0032862 // GO:0009536 // GO:0045177 // GO:0035024
STMHO21	GO:0004213 // GO:0016020 // GO:0006950 // GO:0009628 // GO:0050790 // GO:0005773 // GO:0012505 // GO:0006508 // GO:0008234 // GO:0016787 // GO:0004197 // GO:0019538 // GO:0009987 // GO:0009536
STMGL89	// GO:0008152 // GO:0046653 // GO:0005739 // GO:0003824 // GO:0030272
STMED87
STMCI93
STMCX16
STMCX08
STMJC58	GO:0019867 // GO:0009536 // GO:0005739 // GO:0005886 // GO:0005773
STMER59
STMII83	GO:0016020 // GO:0005524 // GO:0016787 // GO:0000166 // GO:0016021 // GO:0017111 // GO:0005739 // GO:0005886 // GO:0016887 // GO:0009607 // GO:0006810 // GO:0042626 // GO:0003676 // GO:0005773 // GO:0005774 // GO:0043190 // GO:0040007 // GO:0000325 // GO:0005215
STMHN02
STMGI12	GO:0009535 // GO:0031225 // GO:0005886 // GO:0005773
STMCC39	GO:0016020 // GO:0048046 // GO:0009535 // GO:0019898 // GO:0042742 // GO:0009534 // GO:0009654 // GO:0031977 // GO:0019684 // GO:0009941 // GO:0005739 // GO:0009507 // GO:0030095 // GO:0009579 // GO:0009543 // GO:0005509 // GO:0008266 // GO:0009536 // GO:0015979 // GO:0009570
STMIS65	GO:0004364 // GO:0046686 // GO:0009407 // GO:0008152 // GO:0016740 // GO:0005737
STMHK23
STMJC85	GO:0006396 // GO:0003723 // GO:0003677 // GO:0006139 // GO:0005488 // GO:0003676 // GO:0000166 // GO:0009536 // GO:0005739
STMIX62	GO:0004014 // GO:0006597 // GO:0008295 // GO:0006596
STMIC69
STMCE57
STMDE26	GO:0008233 // GO:0009628 // GO:0044267 // GO:0005515 // GO:0016787 // GO:0005622 // GO:0008289 // GO:0046686 // GO:0019538 // GO:0009987 // GO:0022626 // GO:0048046 // GO:0000502 // GO:0005524 // GO:0006950 // GO:0042742 // GO:0004299 // GO:0006511 // GO:0009651 // GO:0008270 // GO:0005739 // GO:0005886 // GO:0009507 // GO:0006810 // GO:0004175 // GO:0005634 // GO:0004298 // GO:0009409 // GO:0030…
STMIS45
STMCU46	GO:0006810 // GO:0004867 // GO:0016021
STMDT78
STMJL58	GO:0016020 // GO:0042625 // GO:0005737 // GO:0008026 // GO:0035194 // GO:0016787 // GO:0009941 // GO:0016887 // GO:0005622 // GO:0006139 // GO:0003824 // GO:0005488 // GO:0004003 // GO:0004004 // GO:0006508 // GO:0017116 // GO:0008380 // GO:0009536 // GO:0008094 // GO:0003723 // GO:0005524 // GO:0004386 // GO:0042624 // GO:0003725 // GO:0008186 // GO:0012505 // GO:0005730 // GO:0000166 // GO:0017…
STMES43	GO:0005840 // GO:0016020 // GO:0016043 // GO:0003677 // GO:0005524 // GO:0022625 // GO:0042254 // GO:0005730 // GO:0004672 // GO:0007242 // GO:0005739 // GO:0003735 // GO:0005886 // GO:0000786 // GO:0016491 // GO:0005634 // GO:0008152 // GO:0006468 // GO:0005622 // GO:0006334 // GO:0006412 // GO:0005198 // GO:0009793 // GO:0022626
STMHX44	GO:0006801 // GO:0015694 // GO:0042309 // GO:0050826 // GO:0005375 // GO:0009628 // GO:0005737 // GO:0030001 // GO:0050825 // GO:0005515 // GO:0005507 // GO:0003735 // GO:0016835 // GO:0008152 // GO:0005622 // GO:0003824 // GO:0005488 // GO:0007275 // GO:0006412 // GO:0009536 // GO:0009987 // GO:0005215 // GO:0005840 // GO:0006950 // GO:0015097 // GO:0006825 // GO:0012505 // GO:0019725 // GO:0016…
STMHZ04
STMCM80
STMEO18
STMIS36	GO:0048046 // GO:0005980 // GO:0004556 // GO:0009739 // GO:0003824 // GO:0009737 // GO:0043169 // GO:0005509 // GO:0005975 // GO:0005576 // GO:0005983 // GO:0009570 // GO:0009507
STMGB40	GO:0005634 // GO:0003677 // GO:0008168 // GO:0006349 // GO:0005622 // GO:0006306 // GO:0003676 // GO:0009910 // GO:0008170 // GO:0008270 // GO:0032259 // GO:0003700
STMEQ19	GO:0009508 // GO:0016020 // GO:0005634 // GO:0009409 // GO:0006950 // GO:0042309 // GO:0050826 // GO:0009628 // GO:0050825 // GO:0007155 // GO:0009536 // GO:0005739 // GO:0009295 // GO:0009507 // GO:0009793
STMIW61
STMIC08
STMIT44	GO:0012505 // GO:0009651 // GO:0051707 // GO:0009816
STMEU24
STMEG29	// GO:0016455 // GO:0045449 // GO:0000119
STMHE36
STMEI40	GO:0000287 // GO:0008152 // GO:0016462
STMEY48	GO:0005840 // GO:0016020 // GO:0048046 // GO:0005524 // GO:0008270 // GO:0009941 // GO:0003735 // GO:0005739 // GO:0004024 // GO:0016491 // GO:0009507 // GO:0009644 // GO:0005634 // GO:0004025 // GO:0008152 // GO:0030154 // GO:0009409 // GO:0005622 // GO:0003824 // GO:0009579 // GO:0005488 // GO:0004022 // GO:0006418 // GO:0006412 // GO:0004023 // GO:0004812 // GO:0009536 // GO:0010319 // GO:0003…
STMIR46	GO:0016757
STMCD58	GO:0000003 // GO:0006950 // GO:0003824 // GO:0009628 // GO:0016788 // GO:0012505 // GO:0004091 // GO:0005618 // GO:0016787 // GO:0005576 // GO:0016740 // GO:0006629
STMDT03	GO:0004952 // GO:0043193 // GO:0005737 // GO:0010200 // GO:0005829 // GO:0008270 // GO:0016021 // GO:0003700 // GO:0007186 // GO:0005634 // GO:0007165 // GO:0005622 // GO:0009410 // GO:0003676 // GO:0009719 // GO:0008113 // GO:0019538 // GO:0006350 // GO:0009536 // GO:0045449
STMEA17	GO:0004784 // GO:0001584 // GO:0006801 // GO:0003677 // GO:0006878 // GO:0005506 // GO:0030001 // GO:0006825 // GO:0006826 // GO:0009058 // GO:0005507 // GO:0016021 // GO:0005739 // GO:0030288 // GO:0005886 // GO:0016491 // GO:0009507 // GO:0046916 // GO:0007186 // GO:0006810 // GO:0005249 // GO:0006813 // GO:0016532 // GO:0046914 // GO:0005381 // GO:0005488 // GO:0003924 // GO:0003925 // GO:0046…
STMDZ05	GO:0003723 // GO:0000166 // GO:0008270 // GO:0003676
STMIZ74
STMGT66
STMCA59	GO:0007186 // GO:0043572 // GO:0004952 // GO:0019538 // GO:0016021 // GO:0009987
STMHT80
STMII19	GO:0003824
STMDU05	GO:0003824 // GO:0009507
STMCE73
STMIL20	GO:0004713 // GO:0003677 // GO:0005524 // GO:0006468 // GO:0016740 // GO:0005739 // GO:0005488
STMCF07	GO:0008152 // GO:0003824 // GO:0009058 // GO:0009536 // GO:0009987 // GO:0009941 // GO:0005739 // GO:0004739 // GO:0016624 // GO:0009507
STMDV92
STMEB56	GO:0009605 // GO:0008152 // GO:0006950 // GO:0005777 // GO:0003824 // GO:0009628 // GO:0009058 // GO:0009987 // GO:0016740 // GO:0006519 // GO:0009607 // GO:0019748 // GO:0006629
STMIP34	GO:0005840 // GO:0016020 // GO:0015934 // GO:0022625 // GO:0005622 // GO:0009579 // GO:0005730 // GO:0005829 // GO:0006412 // GO:0009536 // GO:0005198 // GO:0003735 // GO:0005739 // GO:0009793 // GO:0009570 // GO:0009507 // GO:0022626
STMEF47
STMHU63	GO:0003847 // GO:0007165 // GO:0000166 // GO:0009536 // GO:0005739 // GO:0005886
STMIW68	GO:0016020 // GO:0048046 // GO:0009535 // GO:0009637 // GO:0006950 // GO:0009628 // GO:0031977 // GO:0005507 // GO:0010218 // GO:0009941 // GO:0010114 // GO:0009507 // GO:0009573 // GO:0008152 // GO:0009409 // GO:0003824 // GO:0009579 // GO:0016984 // GO:0015977 // GO:0005618 // GO:0009536 // GO:0022626 // GO:0009570
STMIO93	GO:0016020 // GO:0000398 // GO:0005681 // GO:0009507
STMDQ94	GO:0009733 // GO:0010265 // GO:0031625 // GO:0005737 // GO:0019005 // GO:0009524 // GO:0005515 // GO:0005819 // GO:0009941 // GO:0005634 // GO:0009753 // GO:0042752 // GO:0009867 // GO:0000151 // GO:0000794 // GO:0007049 // GO:0009793
STMEJ86	GO:0009826 // GO:0016787 // GO:0005794 // GO:0007010 // GO:0004439 // GO:0016023 // GO:0005739 // GO:0009832
STMGM32	GO:0016853 // GO:0003824 // GO:0012505 // GO:0004565 // GO:0009341 // GO:0004034 // GO:0005975 // GO:0006012 // GO:0005739 // GO:0009987
STMJN95	GO:0016020 // GO:0005634 // GO:0003723 // GO:0003677 // GO:0007165 // GO:0019028 // GO:0030528 // GO:0005488 // GO:0003676 // GO:0009719 // GO:0006350 // GO:0004871 // GO:0005198 // GO:0045449 // GO:0003700
STMDC31
STMGI43
STMER10
STMHZ38	GO:0005488
STMHX49	GO:0016020
STMGY22	GO:0006396 // GO:0042393 // GO:0003723 // GO:0016043 // GO:0003677 // GO:0010311 // GO:0006259 // GO:0000175 // GO:0005737 // GO:0008283 // GO:0003682 // GO:0005634 // GO:0030154 // GO:0006334 // GO:0046686 // GO:0019538
STMIJ74	GO:0007018 // GO:0016043 // GO:0003677 // GO:0005524 // GO:0003774 // GO:0005622 // GO:0005515 // GO:0005875 // GO:0003777 // GO:0043565 // GO:0005739 // GO:0009507
STMEO43
STMHS91
STMEV83	GO:0005840 // GO:0016043 // GO:0022625 // GO:0006950 // GO:0005622 // GO:0009628 // GO:0042254 // GO:0005829 // GO:0006412 // GO:0003735 // GO:0005739 // GO:0005198
STMIV79
STMDM83	GO:0005634 // GO:0008270 // GO:0005488 // GO:0003676
STMGP41	GO:0003677 // GO:0000160 // GO:0006355 // GO:0000156
STMGE63	GO:0007186 // GO:0001584 // GO:0046686 // GO:0016021 // GO:0009651 // GO:0009536 // GO:0009941 // GO:0016740 // GO:0004802 // GO:0009507 // GO:0009570
STMHV04
STMJG06
STMCN34	GO:0016417 // GO:0016751 // GO:0004147 // GO:0016750 // GO:0016749 // GO:0046941 // GO:0016415 // GO:0005515 // GO:0016413 // GO:0016409 // GO:0008080 // GO:0018030 // GO:0016753 // GO:0018712 // GO:0004405 // GO:0016418 // GO:0016412 // GO:0016414 // GO:0008951 // GO:0018713 // GO:0016454 // GO:0008374 // GO:0016419 // GO:0016406 // GO:0016420 // GO:0019186 // GO:0016411 // GO:0016748 // GO:0018…
STMES06	GO:0016020 // GO:0016773 // GO:0016538 // GO:0005737 // GO:0004693 // GO:0004672 // GO:0004702 // GO:0016774 // GO:0007165 // GO:0008152 // GO:0008338 // GO:0005622 // GO:0004710 // GO:0046777 // GO:0019914 // GO:0009719 // GO:0004692 // GO:0004690 // GO:0004686 // GO:0005524 // GO:0004711 // GO:0004694 // GO:0004681 // GO:0019912 // GO:0000166 // GO:0016908 // GO:0005739 // GO:0004695 // GO:0005…
STMGN24	GO:0016020 // GO:0006355 // GO:0005515 // GO:0005730 // GO:0000166 // GO:0008270 // GO:0005739 // GO:0003700 // GO:0006810 // GO:0005634 // GO:0016301 // GO:0005622 // GO:0006886 // GO:0008289 // GO:0009719 // GO:0005618 // GO:0030127 // GO:0019538 // GO:0006888 // GO:0005198 // GO:0009987 // GO:0005215
STMJL10
STMDD18	// GO:0009507
STMCL16
STMGI08	GO:0006813 // GO:0008152 // GO:0005777 // GO:0003824 // GO:0008691 // GO:0009791 // GO:0006631 // GO:0007275 // GO:0008324 // GO:0016491
STMGV42	GO:0005634 // GO:0007165 // GO:0005622 // GO:0005737 // GO:0003925 // GO:0003924 // GO:0012505 // GO:0006886 // GO:0005515 // GO:0006913 // GO:0007264 // GO:0000166 // GO:0005525 // GO:0005739 // GO:0005886 // GO:0015031
STMIC62
STMCJ36
STMGL24	GO:0016567 // GO:0006816 // GO:0005773 // GO:0004842 // GO:0006979 // GO:0005887 // GO:0000151 // GO:0008270 // GO:0005886 // GO:0007638
STMGT35	GO:0003688 // GO:0016020 // GO:0003677 // GO:0005524 // GO:0006950 // GO:0006275 // GO:0005737 // GO:0016192 // GO:0016787 // GO:0005515 // GO:0000166 // GO:0008568 // GO:0017111 // GO:0004176 // GO:0005739 // GO:0016887 // GO:0004252 // GO:0005634 // GO:0006270 // GO:0005622 // GO:0009579 // GO:0005488 // GO:0006508 // GO:0006464 // GO:0005618 // GO:0019538 // GO:0005771 // GO:0007032 // GO:0009…
STMCD51	GO:0008152 // GO:0009411 // GO:0003824 // GO:0000162 // GO:0004640 // GO:0009058 // GO:0006568 // GO:0007275 // GO:0040007 // GO:0009536 // GO:0006519 // GO:0009507
STMEW75	GO:0009535 // XXX
STMGR96
STMCM36	GO:0007186 // GO:0009505 // GO:0004938 // GO:0045735 // GO:0006355 // GO:0016021
STMEO24
STMID85
STMCD46	GO:0006725 // GO:0005777 // GO:0004301 // GO:0003824 // GO:0016787 // GO:0005739 // GO:0009536 // GO:0009507
STMHZ21	GO:0009507
STMDC54	GO:0005840 // GO:0016020 // GO:0022625 // GO:0030528 // GO:0005730 // GO:0005829 // GO:0003735 // GO:0005886 // GO:0009507 // GO:0015934 // GO:0005622 // GO:0005773 // GO:0006508 // GO:0005618 // GO:0004197 // GO:0006412 // GO:0009536 // GO:0005198 // GO:0022626
STMHS39
STMIQ94	GO:0005634 // GO:0048046 // GO:0003677 // GO:0006355 // GO:0042309 // GO:0050826 // GO:0016023 // GO:0004879 // GO:0005773 // GO:0012505 // GO:0050825 // GO:0045735 // GO:0009536 // GO:0005739 // GO:0005886
STMJH56	GO:0003824 // GO:0006118 // GO:0012505 // GO:0005515 // GO:0016787 // GO:0004806 // GO:0003995 // GO:0005739 // GO:0005516 // GO:0005886 // GO:0006629
STMHZ30	GO:0046873 // GO:0030001 // GO:0005886
STMHH60
STMHW69	GO:0005840 // GO:0048046 // GO:0003677 // GO:0019835 // GO:0006355 // GO:0016023 // GO:0005102 // GO:0012505 // GO:0005739 // GO:0009941 // GO:0003735 // GO:0003700 // GO:0005654 // GO:0005622 // GO:0010048 // GO:0005773 // GO:0006350 // GO:0006412 // GO:0016564 // GO:0009536 // GO:0009405 // GO:0009617 // GO:0004519 // GO:0009793
STMHU70
STMIH40
STMCL48	GO:0015694 // GO:0050826 // GO:0042309 // GO:0006118 // GO:0030001 // GO:0015097 // GO:0006825 // GO:0050825 // GO:0005515 // GO:0005507 // GO:0005886 // GO:0046916 // GO:0006810 // GO:0016068 // GO:0046914 // GO:0005488 // GO:0046872 // GO:0005198 // GO:0009536
STMDQ10	GO:0007018 // GO:0005874 // GO:0009416 // GO:0004476 // GO:0003824 // GO:0007568 // GO:0009744 // GO:0005509 // GO:0019853 // GO:0008270 // GO:0005975 // GO:0005198 // GO:0009536
STMHX56	GO:0009611 // GO:0005634 // GO:0003677 // GO:0006334 // GO:0005730 // GO:0005618 // GO:0009536 // GO:0009294 // GO:0009617 // GO:0000786
STMCR30	GO:0048046 // GO:0009535 // GO:0030095 // GO:0019898 // GO:0009579 // GO:0018119 // GO:0009654 // GO:0031977 // GO:0009543 // GO:0005509 // GO:0015979 // GO:0009507 // GO:0009570
STMED44
STMCA68	GO:0008152 // GO:0019761 // GO:0003824 // GO:0004084 // GO:0010326 // GO:0005829 // GO:0009081 // GO:0005739 // GO:0009536 // GO:0009507
STMGO55	GO:0006810 // GO:0016020 // GO:0005634 // GO:0003677 // GO:0006355 // GO:0030528 // GO:0005730 // GO:0006350 // GO:0043565 // GO:0005739 // GO:0009536 // GO:0045449 // GO:0003700 // GO:0005215
STMHE53	GO:0003779 // GO:0008138 // GO:0006470
STMGA36	GO:0005515 // GO:0000151 // GO:0008270 // GO:0016567 // GO:0005488 // GO:0004842
STMHE96	GO:0019365 // GO:0008936 // GO:0008152 // GO:0003824 // GO:0009737
STMCE86
STMIP48
STMEN01
STMDC61
STMDH61
STMEQ88	// GO:0009414 // GO:0009409 // GO:0042538 // GO:0009737
STMGC44
STMDI48	GO:0005634 // GO:0003677 // GO:0008152 // GO:0003824 // GO:0016787 // GO:0009507 // GO:0009793
STMDZ32	GO:0005634 // GO:0009873 // GO:0007165 // GO:0030528 // GO:0009723 // GO:0010182 // GO:0009719 // GO:0006350 // GO:0003700 // GO:0045449 // GO:0016491
STMJH26	GO:0016020 // GO:0009414 // GO:0016023 // GO:0003824 // GO:0005488 // GO:0012505 // GO:0008471 // GO:0005507 // GO:0005739 // GO:0008447 // GO:0009834 // GO:0051341 // GO:0016491
STMJK13	GO:0006457 // GO:0031072 // GO:0051082 // GO:0019538 // GO:0009536 // GO:0009987 // GO:0009507
STMGF57
STMII46	GO:0000287 // GO:0016020 // GO:0009975 // GO:0005777 // GO:0016829 // GO:0051762 // GO:0009058 // GO:0009899 // GO:0009507 // GO:0009611 // GO:0008152 // GO:0007165 // GO:0016106 // GO:0003824 // GO:0046246 // GO:0009719 // GO:0009987 // GO:0009536 // GO:0045338 // GO:0019748 // GO:0006629
STMCN96
STMDT88	GO:0009055 // GO:0016651 // GO:0005506 // GO:0005489 // GO:0006118 // GO:0045271 // GO:0046872 // GO:0005739 // GO:0008137
STMDD92	GO:0006499
STMDR10
STMGA48	GO:0016042 // GO:0005509 // GO:0005773 // GO:0004623
STMCU63
STMGM66	// GO:0005886 // GO:0003676
STMGV23
STMEA47
STMCE22	GO:0048317 // GO:0006118 // GO:0048482 // GO:0043130 // GO:0006508 // GO:0005515 // GO:0008237 // GO:0046621 // GO:0008270 // GO:0005739 // GO:0003700 // GO:0005886 // GO:0009507
STMEN08
STMGM79
STMHE85	GO:0009611 // GO:0005739 // GO:0009507
STMIA14
STMCH45
STMEG88
STMEH16	GO:0046686 // GO:0009536 // GO:0005737 // GO:0003676
STMDC90	GO:0018449 // GO:0045703 // GO:0001619 // GO:0016021 // GO:0005739 // GO:0051341 // GO:0008726 // GO:0016491 // GO:0009507 // GO:0007186 // GO:0018446 // GO:0016614 // GO:0018450 // GO:0008152 // GO:0003824 // GO:0018448 // GO:0018447 // GO:0009536 // GO:0042469
STMFB94	GO:0012505 // GO:0009505 // GO:0005794 // GO:0007275 // GO:0010150 // GO:0016023
STMGV65	GO:0006810 // GO:0005622 // GO:0006888 // GO:0005801
STMHU47	GO:0016787 // GO:0006000 // GO:0005975 // GO:0009987 // GO:0042578 // GO:0042132
STMJI76	GO:0007186 // GO:0001584 // GO:0005524 // GO:0016469 // GO:0015986 // GO:0016021 // GO:0046933 // GO:0046961 // GO:0009507
STMEB08	GO:0000287 // GO:0006396 // GO:0003723 // GO:0016043 // GO:0005524 // GO:0004427 // GO:0003774 // GO:0000914 // GO:0000175 // GO:0005737 // GO:0005179 // GO:0009524 // GO:0005515 // GO:0005875 // GO:0005576 // GO:0005739 // GO:0006796 // GO:0008574 // GO:0009507 // GO:0007018 // GO:0055046 // GO:0003777
STMIC12	GO:0016020 // GO:0008733 // GO:0005355 // GO:0042309 // GO:0050826 // GO:0009911 // GO:0050825 // GO:0009705 // GO:0005353 // GO:0016021 // GO:0009941 // GO:0005886 // GO:0009507 // GO:0009607 // GO:0015105 // GO:0006810 // GO:0005634 // GO:0015144 // GO:0009845 // GO:0005351 // GO:0009624 // GO:0005774 // GO:0015755 // GO:0008643 // GO:0015758 // GO:0009536 // GO:0005215
STMCA07	GO:0009247 // GO:0019375 // GO:0035250 // GO:0046509 // GO:0009706 // GO:0008194 // GO:0016757 // GO:0009790 // GO:0009941 // GO:0010027
STMJB87	GO:0006807 // GO:0003723 // GO:0004356 // GO:0006542 // GO:0004339
STMIU05	GO:0016020 // GO:0018589 // GO:0051973 // GO:0018597 // GO:0005737 // GO:0018587 // GO:0018593 // GO:0005515 // GO:0018591 // GO:0003700 // GO:0004182 // GO:0018594 // GO:0018586 // GO:0018592 // GO:0018601 // GO:0003824 // GO:0009816 // GO:0018585 // GO:0018599 // GO:0006508 // GO:0009536 // GO:0009617 // GO:0009733 // GO:0009817 // GO:0009620 // GO:0009555 // GO:0006355 // GO:0016705 // GO:0018…
STMJN24	GO:0005524 // GO:0042309 // GO:0050826 // GO:0031071 // GO:0050825 // GO:0016829 // GO:0005739 // GO:0030170 // GO:0009507 // GO:0008152 // GO:0006520 // GO:0003824 // GO:0009000 // GO:0006534 // GO:0016226 // GO:0008483 // GO:0016740
STMHP46	GO:0016043 // GO:0006259 // GO:0004722 // GO:0005737 // GO:0017018 // GO:0008287 // GO:0016787 // GO:0004721 // GO:0004672 // GO:0005623 // GO:0005963 // GO:0005856 // GO:0007165 // GO:0016301 // GO:0006499 // GO:0006468 // GO:0005622 // GO:0003824 // GO:0004682 // GO:0005488 // GO:0004691 // GO:0009719 // GO:0008603 // GO:0004723 // GO:0005524 // GO:0004724 // GO:0008597 // GO:0008420 // GO:0005…
STMIM85
STMID54	GO:0016020 // GO:0016469 // GO:0010200 // GO:0016820 // GO:0006350 // GO:0005739 // GO:0015992 // GO:0003700 // GO:0045449
STMEF40	GO:0016020 // GO:0010356 // GO:0004659 // GO:0010357 // GO:0010236 // GO:0009058 // GO:0016021 // GO:0016740 // GO:0009536 // GO:0009987 // GO:0010355 // GO:0009507
STMED03
STMDH68	GO:0032502 // GO:0016020 // GO:0008037 // GO:0009536 // GO:0005739 // GO:0010224 // GO:0009793
STMGZ59	// GO:0008270 // GO:0003676
STMDJ34
STMEM53
STMGQ84
STMHT85
STMDU46	GO:0000166
STMEJ19	GO:0006355 // GO:0042309 // GO:0050826 // GO:0004794 // GO:0050825 // GO:0030170 // GO:0003700 // GO:0006519 // GO:0009507 // GO:0008152 // GO:0006520 // GO:0005622 // GO:0009097 // GO:0003824 // GO:0006566 // GO:0006535 // GO:0009536
STMIG34	GO:0008654 // GO:0016021 // GO:0008444
STMJD30
STMDV20	GO:0016020 // GO:0016853 // GO:0005529 // GO:0005247 // GO:0030295 // GO:0042149 // GO:0009505 // GO:0006821 // GO:0005975 // GO:0009651 // GO:0003938 // GO:0005739 // GO:0042981 // GO:0009507
STMCQ25	GO:0008233 // GO:0009628 // GO:0044267 // GO:0005515 // GO:0016787 // GO:0005622 // GO:0008289 // GO:0046686 // GO:0006508 // GO:0004197 // GO:0019538 // GO:0009987 // GO:0009536 // GO:0022626 // GO:0048046 // GO:0005524 // GO:0000502 // GO:0006950 // GO:0042742 // GO:0004299 // GO:0006511 // GO:0009651 // GO:0005739 // GO:0005886 // GO:0009507 // GO:0006810 // GO:0004175 // GO:0004298 // GO:0030…
STMIK59
STMGH87	GO:0008601 // GO:0004724 // GO:0008597 // GO:0008420 // GO:0017018 // GO:0004721 // GO:0000166 // GO:0006470 // GO:0005963 // GO:0000159 // GO:0016491 // GO:0004252 // GO:0007165 // GO:0008152 // GO:0006508 // GO:0017020 // GO:0017023 // GO:0004723
STMCC87	GO:0006561 // GO:0009414 // GO:0010182 // GO:0004316 // GO:0009239 // GO:0005829 // GO:0008667 // GO:0010301 // GO:0005739 // GO:0044237 // GO:0016491 // GO:0008152 // GO:0007165 // GO:0010115 // GO:0003824 // GO:0005488 // GO:0009408 // GO:0009688 // GO:0009908 // GO:0004022 // GO:0009719 // GO:0050662
STMHW27	GO:0042302 // GO:0009657 // GO:0005524 // GO:0003910 // GO:0044267 // GO:0005515 // GO:0016787 // GO:0030693 // GO:0010020 // GO:0006810 // GO:0016301 // GO:0003924 // GO:0006508 // GO:0019538 // GO:0009536 // GO:0009987 // GO:0005525 // GO:0016308 // GO:0005215 // GO:0009570
STMCN18	GO:0008152 // GO:0003824 // GO:0004314 // GO:0005488 // GO:0006633 // GO:0016740 // GO:0009507 // GO:0009570
STMII17	GO:0016020 // GO:0003677 // GO:0007600 // GO:0006355 // GO:0006950 // GO:0030528 // GO:0005737 // GO:0009736 // GO:0000160 // GO:0009735 // GO:0005739 // GO:0004871 // GO:0000156 // GO:0003700 // GO:0006810 // GO:0005634 // GO:0007165 // GO:0016301 // GO:0005622 // GO:0009719 // GO:0008969 // GO:0006350 // GO:0005215
STMIX69	GO:0016020 // GO:0010287 // GO:0009535 // GO:0009538 // GO:0009941 // GO:0009579 // GO:0009507 // GO:0015979
STMIB53	GO:0042325 // GO:0009738 // GO:0008601 // GO:0004724 // GO:0008597 // GO:0008420 // GO:0009723 // GO:0017018 // GO:0009926 // GO:0004721 // GO:0005963 // GO:0000159 // GO:0005886 // GO:0009789 // GO:0007165 // GO:0030234 // GO:0005488 // GO:0009719 // GO:0046686 // GO:0005618 // GO:0017020 // GO:0010119 // GO:0017023 // GO:0004723
STMDW56	GO:0005840 // GO:0003723 // GO:0016023 // GO:0009658 // GO:0005829 // GO:0003735 // GO:0005886 // GO:0009704 // GO:0009507 // GO:0005622 // GO:0005618 // GO:0006412 // GO:0005198 // GO:0009536 // GO:0022627 // GO:0022626
STMHG69	GO:0016123 // GO:0008152 // GO:0010291 // GO:0005489 // GO:0016119 // GO:0006118 // GO:0003824 // GO:0009507
STMHT14	// GO:0009620 // GO:0006950 // GO:0007568
STMEU35	GO:0016020 // GO:0016773 // GO:0016538 // GO:0005737 // GO:0004693 // GO:0004672 // GO:0004702 // GO:0004871 // GO:0009607 // GO:0009789 // GO:0009605 // GO:0007165 // GO:0008152 // GO:0008338 // GO:0006499 // GO:0005622 // GO:0005488 // GO:0004710 // GO:0019914 // GO:0009751 // GO:0046686 // GO:0005978 // GO:0009719 // GO:0004692 // GO:0004690 // GO:0005789 // GO:0004686 // GO:0005524 // GO:0004…
STMGJ19	GO:0016020 // GO:0009637 // GO:0048443 // GO:0016023 // GO:0006118 // GO:0005737 // GO:0016787 // GO:0009926 // GO:0003735 // GO:0006796 // GO:0016887 // GO:0004182 // GO:0009607 // GO:0010541 // GO:0004849 // GO:0008361 // GO:0005622 // GO:0009624 // GO:0003824 // GO:0048527 // GO:0010540 // GO:0048364 // GO:0006979 // GO:0006508 // GO:0004197 // GO:0006412 // GO:0009987 // GO:0009536 // GO:0043…
STMJH34	GO:0009507
STMEP31	GO:0006886 // GO:0015450 // GO:0005741
STMHK34	GO:0005524
STMIZ04
STMCK74
STMFB06	GO:0006896 // GO:0000149 // GO:0030140 // GO:0005770 // GO:0004872 // GO:0005802 // GO:0006944 // GO:0006891 // GO:0005773 // GO:0005774 // GO:0006886 // GO:0006623 // GO:0009630 // GO:0016021 // GO:0005886 // GO:0000325
STMGE85	GO:0005484 // GO:0016020 // GO:0016043 // GO:0016023 // GO:0006944 // GO:0005737 // GO:0009524 // GO:0016021 // GO:0005739 // GO:0005886 // GO:0008076 // GO:0006810 // GO:0006813 // GO:0005249 // GO:0009505 // GO:0005618 // GO:0005794 // GO:0005215
STMEY41	GO:0005840 // GO:0006412 // GO:0005622 // GO:0022627 // GO:0005198 // GO:0003735
STMIX05
STMDS40
STMCJ16	GO:0048765 // GO:0010026 // GO:0010482
STMIT51	GO:0004252 // GO:0005783 // GO:0006725 // GO:0003824 // GO:0019866 // GO:0048364 // GO:0008236 // GO:0004254 // GO:0006508 // GO:0016787 // GO:0047372 // GO:0005886 // GO:0009507 // GO:0009570
STMDU94	GO:0005634 // GO:0048046 // GO:0003677
STMDO67
STMGS14	GO:0006810 // GO:0006812 // GO:0005215 // GO:0015491
STMJA65
STMCJ74
STMEZ59
STMIV07	GO:0000003 // GO:0006950 // GO:0016023 // GO:0003824 // GO:0009628 // GO:0016788 // GO:0008415 // GO:0019953 // GO:0004091 // GO:0016787 // GO:0005618 // GO:0005576 // GO:0016298 // GO:0016740 // GO:0006629
STMIF93
STMIR48	GO:0043169 // GO:0005975 // GO:0003824
STMCP19
STMHU79	GO:0004657 // GO:0004777 // GO:0042309 // GO:0050826 // GO:0050825 // GO:0004437 // GO:0009699 // GO:0004029 // GO:0006573 // GO:0003842 // GO:0031456 // GO:0006519 // GO:0008152 // GO:0003824 // GO:0009737 // GO:0006560 // GO:0006979 // GO:0046686 // GO:0046855 // GO:0009536 // GO:0009987 // GO:0006561 // GO:0004028 // GO:0005524 // GO:0006537 // GO:0006950 // GO:0005777 // GO:0008802 // GO:0019…
STMGB51	GO:0016043 // GO:0000226 // GO:0005874 // GO:0000910 // GO:0009920 // GO:0008017 // GO:0030981 // GO:0005488 // GO:0006886 // GO:0009524 // GO:0005819 // GO:0009574
STMHO53	GO:0003677 // GO:0005524 // GO:0010154 // GO:0006355 // GO:0046982 // GO:0010076 // GO:0009911 // GO:0005515 // GO:0043565 // GO:0006265 // GO:0003700 // GO:0005634 // GO:0045941 // GO:0003918 // GO:0005694 // GO:0016563 // GO:0009933 // GO:0009908 // GO:0006350
STMHV35	GO:0006457 // GO:0005634 // GO:0006355 // GO:0009637 // GO:0006499 // GO:0012505 // GO:0006508 // GO:0008237 // GO:0005730 // GO:0008270 // GO:0005739 // GO:0009903 // GO:0003700 // GO:0015031 // GO:0005886
STMGB49
STMIT62	GO:0016787 // GO:0006725 // GO:0003824
STMDS45	GO:0005840 // GO:0015934 // GO:0006355 // GO:0022625 // GO:0005622 // GO:0000311 // GO:0005730 // GO:0006412 // GO:0003735 // GO:0005739 // GO:0005198 // GO:0003700 // GO:0009507 // GO:0009793
STMGF62	GO:0016020 // GO:0016043 // GO:0042309 // GO:0050826 // GO:0006259 // GO:0003900 // GO:0050825 // GO:0005515 // GO:0016787 // GO:0003700 // GO:0006334 // GO:0005622 // GO:0003901 // GO:0000790 // GO:0003899 // GO:0009751 // GO:0003902 // GO:0046686 // GO:0006350 // GO:0019538 // GO:0045449 // GO:0003677 // GO:0009733 // GO:0009414 // GO:0006355 // GO:0009723 // GO:0005829 // GO:0009651 // GO:0005…
STMCH14	GO:0006406 // GO:0032502 // GO:0009733 // GO:0031965 // GO:0005179 // GO:0004553 // GO:0005576 // GO:0005975
STMEJ90
STMHI51	GO:0016020 // GO:0009536
STMJB44
STMCL75
STMHA43
STMGG48
STMGU37	GO:0004553 // GO:0005975 // GO:0009739 // GO:0005886
STMIB22	GO:0003677 // GO:0003723 // GO:0009409 // GO:0006355 // GO:0032508 // GO:0003690 // GO:0003676 // GO:0003697 // GO:0008270 // GO:0010501 // GO:0005739 // GO:0005198 // GO:0009536 // GO:0009507
STMCJ56	GO:0006457 // GO:0016020 // GO:0005524 // GO:0016301 // GO:0003763 // GO:0005488 // GO:0005737 // GO:0044267 // GO:0005515 // GO:0051082 // GO:0005739
STMDS85	GO:0005783 // GO:0046907 // GO:0000326 // GO:0005515 // GO:0016021 // GO:0005789 // GO:0005198 // GO:0009536 // GO:0005886
STMHG83	GO:0010364 // GO:0030674 // GO:0005488 // GO:0010182 // GO:0009693 // GO:0043161 // GO:0048528 // GO:0005515 // GO:0017145
STMCR74	GO:0009535 // GO:0016021 // GO:0010027
STMDO70
STMIT63	GO:0019787 // GO:0003824 // GO:0006512 // GO:0004842 // GO:0012505 // GO:0006511 // GO:0006464 // GO:0019538 // GO:0009056 // GO:0009987 // GO:0005739 // GO:0005886
STMJI42
STMJB92
STMIY70	GO:0003677 // GO:0005524 // GO:0042742 // GO:0005730 // GO:0009058 // GO:0008661 // GO:0005739 // GO:0005886 // GO:0006265 // GO:0015995 // GO:0009507 // GO:0003918 // GO:0003824 // GO:0005694 // GO:0019288 // GO:0016114 // GO:0009987 // GO:0016740 // GO:0009536 // GO:0004739 // GO:0006629 // GO:0019748
STMDS63
STMHH67
STMHZ80	GO:0005515 // GO:0000151 // GO:0008270 // GO:0016567 // GO:0004842
STMJG94	GO:0016020 // GO:0004765 // GO:0016023 // GO:0006118 // GO:0005515 // GO:0003700 // GO:0009690 // GO:0045941 // GO:0007165 // GO:0006520 // GO:0006499 // GO:0003824 // GO:0016563 // GO:0005488 // GO:0035091 // GO:0008289 // GO:0007155 // GO:0007275 // GO:0000151 // GO:0009536 // GO:0016986 // GO:0006367 // GO:0003677 // GO:0009555 // GO:0005524 // GO:0006355 // GO:0005506 // GO:0016567 // GO:0005…
STMHL85	GO:0006810 // GO:0016020 // GO:0005215
STMCY54	GO:0003677 // GO:0005635 // GO:0006355 // GO:0006950 // GO:0030528 // GO:0050826 // GO:0042309 // GO:0009628 // GO:0005737 // GO:0050825 // GO:0005730 // GO:0003700 // GO:0005634 // GO:0007165 // GO:0009719 // GO:0007275 // GO:0006350 // GO:0009536
STMIQ03
STMDT29	GO:0009226 // GO:0047918 // GO:0016857 // GO:0050577 // GO:0005737 // GO:0009058 // GO:0019853 // GO:0044237 // GO:0000252 // GO:0008152 // GO:0019673 // GO:0005622 // GO:0006139 // GO:0003824 // GO:0003854 // GO:0008446 // GO:0048046 // GO:0047012 // GO:0042356 // GO:0005975 // GO:0003978 // GO:0016491 // GO:0006694 // GO:0050378 // GO:0009826 // GO:0051287 // GO:0048040 // GO:0042350 // GO:0009…
STMEQ10	GO:0009611 // GO:0016020 // GO:0005783 // GO:0009409 // GO:0009408 // GO:0005543 // GO:0009751 // GO:0000326 // GO:0019725 // GO:0005515 // GO:0006623 // GO:0031348
STMCU29	GO:0004013 // GO:0016020 // GO:0016616 // GO:0006813 // GO:0008152 // GO:0006730 // GO:0005773 // GO:0016441 // GO:0006346 // GO:0016787 // GO:0005507 // GO:0048037 // GO:0009987 // GO:0005886 // GO:0009793
STMEA01	GO:0016769 // GO:0009605 // GO:0006950 // GO:0004069 // GO:0003824 // GO:0009719 // GO:0009058 // GO:0008483 // GO:0004838 // GO:0009987 // GO:0016740 // GO:0030170 // GO:0016847 // GO:0006519
STMIO51	GO:0016020 // GO:0008195
STMIO84	GO:0031519 // GO:0010048 // GO:0010228
STMIP77	GO:0004364 // GO:0009407 // GO:0005737
STMIX55	GO:0048046 // GO:0042742 // GO:0016209 // GO:0009941 // GO:0016693 // GO:0010231 // GO:0016491 // GO:0009269 // GO:0009507 // GO:0009409 // GO:0008379 // GO:0009579 // GO:0051920 // GO:0018119 // GO:0019806 // GO:0009505 // GO:0004601 // GO:0009536 // GO:0010319 // GO:0009570
STMCU31
STMHY92	GO:0016020 // GO:0020037 // GO:0009535 // GO:0009512 // GO:0006118 // GO:0009579 // GO:0019684 // GO:0016491 // GO:0009507
STMEP16
STMGD72	GO:0010286 // GO:0006950 // GO:0016023 // GO:0005777 // GO:0009628 // GO:0012505 // GO:0005739 // GO:0009507 // GO:0006810 // GO:0009644 // GO:0008152 // GO:0009408 // GO:0042542 // GO:0006979 // GO:0046686 // GO:0009987 // GO:0009615 // GO:0005215
STMGZ19	GO:0005840 // GO:0015934 // GO:0006412 // GO:0005622 // GO:0003735
STMCV24	GO:0005777 // GO:0016023 // GO:0006635 // GO:0009791 // GO:0009058 // GO:0005730 // GO:0005829 // GO:0006631 // GO:0008809 // GO:0004165 // GO:0004300 // GO:0009507 // GO:0016491 // GO:0005634 // GO:0006813 // GO:0008152 // GO:0009845 // GO:0003824 // GO:0009908 // GO:0005618 // GO:0007275 // GO:0003857 // GO:0009536 // GO:0009062 // GO:0009987 // GO:0008324 // GO:0050662 // GO:0006629
STMES81	GO:0010051 // GO:0005524 // GO:0010305 // GO:0004437 // GO:0048016 // GO:0016787 // GO:0005739 // GO:0046961 // GO:0046933 // GO:0004445 // GO:0009845 // GO:0032957 // GO:0016469 // GO:0010588 // GO:0046030 // GO:0009737 // GO:0015986 // GO:0010067 // GO:0046855 // GO:0009536
STMEQ36	GO:0009539 // GO:0016020 // GO:0018346 // GO:0006118 // GO:0009718 // GO:0012505 // GO:0050736 // GO:0005739 // GO:0016740 // GO:0009536 // GO:0008318 // GO:0015979
STMGR85	GO:0016831 // GO:0005634 // GO:0006260 // GO:0006520 // GO:0043601 // GO:0009941
STMDF54	GO:0007186 // GO:0015904 // GO:0001584 // GO:0016020 // GO:0042742 // GO:0016023 // GO:0015520 // GO:0016021 // GO:0009536 // GO:0005739 // GO:0004932 // GO:0005886 // GO:0010208 // GO:0009507
STMGE82	GO:0006810 // GO:0016020 // GO:0003677 // GO:0003901 // GO:0003900 // GO:0003899 // GO:0003902 // GO:0006350 // GO:0005509 // GO:0009536 // GO:0016740 // GO:0005739 // GO:0005215
STMDR87	GO:0004028 // GO:0005759 // GO:0009416 // GO:0006950 // GO:0004777 // GO:0005739 // GO:0009507 // GO:0006519 // GO:0016491 // GO:0016620 // GO:0009013 // GO:0008152 // GO:0051287 // GO:0003824 // GO:0009408 // GO:0006800 // GO:0006540 // GO:0009056 // GO:0009450 // GO:0009987
STMDF19	GO:0005634 // GO:0003723 // GO:0003677 // GO:0009279 // GO:0006334 // GO:0005737 // GO:0003676 // GO:0005618 // GO:0005739 // GO:0000786
STMGF47	GO:0048479 // GO:0048440 // GO:0010582 // GO:0045449 // GO:0003700 // GO:0009944 // GO:0005886 // GO:0010254
STMGJ45	GO:0012505
STMHT21	GO:0006397 // GO:0005634 // GO:0003910 // GO:0006139 // GO:0005923 // GO:0009536 // GO:0009507
STMGD32	GO:0005840 // GO:0005761 // GO:0006412 // GO:0005622 // GO:0003735
STMDE72	GO:0016773 // GO:0016538 // GO:0005737 // GO:0004693 // GO:0004672 // GO:0004702 // GO:0004871 // GO:0016572 // GO:0009607 // GO:0009605 // GO:0007165 // GO:0008152 // GO:0008338 // GO:0005622 // GO:0004710 // GO:0005488 // GO:0019914 // GO:0009719 // GO:0004692 // GO:0004690 // GO:0004686 // GO:0005524 // GO:0004711 // GO:0004694 // GO:0004681 // GO:0019912 // GO:0005730 // GO:0016908 // GO:0000…
STMGF70	GO:0005783 // GO:0005506 // GO:0016023 // GO:0006118 // GO:0009628 // GO:0019825 // GO:0012505 // GO:0009058 // GO:0005623 // GO:0005975 // GO:0005739 // GO:0050381 // GO:0006519 // GO:0020037 // GO:0007165 // GO:0003824 // GO:0009719 // GO:0050051 // GO:0009987 // GO:0004497 // GO:0006629 // GO:0019748
STMEM65	GO:0018589 // GO:0051973 // GO:0018597 // GO:0005737 // GO:0018587 // GO:0018593 // GO:0005515 // GO:0018591 // GO:0003700 // GO:0004182 // GO:0018594 // GO:0018586 // GO:0018592 // GO:0018601 // GO:0009816 // GO:0018585 // GO:0018599 // GO:0006508 // GO:0009617 // GO:0009733 // GO:0009817 // GO:0009620 // GO:0009555 // GO:0006355 // GO:0016705 // GO:0018596 // GO:0003712 // GO:0008270 // GO:0009…
STMJB78	GO:0006457 // GO:0031072 // GO:0051082
STMJD16	GO:0004634 // GO:0000015 // GO:0006096 // GO:0003824
STMCM78	GO:0016068 // GO:0016757 // GO:0016740 // GO:0016023 // GO:0005773
STMEI33
STMHA80	GO:0006100 // GO:0031998 // GO:0008152 // GO:0006096 // GO:0005777 // GO:0003824 // GO:0006108 // GO:0006099 // GO:0009719 // GO:0016615 // GO:0004459 // GO:0009536 // GO:0005739 // GO:0030060 // GO:0016491 // GO:0009507
STMIT17
STMGF75	GO:0016020 // GO:0006952 // GO:0009607
STMGI52	// GO:0005634 // GO:0003677
STMGL87	GO:0003723 // GO:0003677 // GO:0006355 // GO:0016023 // GO:0004379 // GO:0004650 // GO:0012505 // GO:0016787 // GO:0045735 // GO:0009651 // GO:0005739 // GO:0009269 // GO:0005634 // GO:0006499 // GO:0004879 // GO:0009737
STMIZ18	GO:0004347 // GO:0016853 // GO:0006094 // GO:0006091 // GO:0006096 // GO:0003824 // GO:0046686 // GO:0009058 // GO:0005829 // GO:0005975 // GO:0009056
STMJG35
STMCZ37	// GO:0016787 // GO:0008152 // GO:0003824
STMJL15
STMEW57
STMHP93	// GO:0003676
STMCL33	GO:0016310 // GO:0042742 // GO:0005737 // GO:0004627 // GO:0005515 // GO:0045309 // GO:0005829 // GO:0047499 // GO:0005886 // GO:0009507 // GO:0004625 // GO:0005634 // GO:0047498 // GO:0004624 // GO:0009742 // GO:0004626 // GO:0004623 // GO:0009505 // GO:0046686 // GO:0019904 // GO:0005618 // GO:0004628
STMIH05
STMFB19	GO:0016773 // GO:0016538 // GO:0005737 // GO:0004693 // GO:0004672 // GO:0004702 // GO:0004871 // GO:0009607 // GO:0009605 // GO:0007165 // GO:0008152 // GO:0008338 // GO:0006499 // GO:0005622 // GO:0004710 // GO:0005488 // GO:0019914 // GO:0009719 // GO:0004692 // GO:0004690 // GO:0004686 // GO:0005524 // GO:0004711 // GO:0004694 // GO:0004681 // GO:0019912 // GO:0005730 // GO:0016908 // GO:0000…
STMCM89
STMGY42
STMGN56	GO:0004013 // GO:0016020 // GO:0016616 // GO:0006813 // GO:0008152 // GO:0006730 // GO:0005773 // GO:0016441 // GO:0006346 // GO:0016787 // GO:0005507 // GO:0048037 // GO:0009987 // GO:0005886 // GO:0009793
STMDI59	GO:0012505 // GO:0006886 // GO:0005783 // GO:0016021 // GO:0006915
STMDM87
STMDB09	GO:0005199 // GO:0016020 // GO:0006869 // GO:0016023 // GO:0006118 // GO:0005737 // GO:0005515 // GO:0016787 // GO:0045735 // GO:0000166 // GO:0006810 // GO:0016301 // GO:0009579 // GO:0005488 // GO:0008289 // GO:0009719 // GO:0005618 // GO:0009536 // GO:0005198
STMJM79	GO:0005249 // GO:0006813 // GO:0042309 // GO:0050826 // GO:0012505 // GO:0006979 // GO:0050825 // GO:0005739 // GO:0009536 // GO:0008076
STMII05
STMCR52	GO:0005506 // GO:0006950 // GO:0005737 // GO:0045543 // GO:0009791 // GO:0009058 // GO:0016216 // GO:0005975 // GO:0047927 // GO:0006519 // GO:0009991 // GO:0009605 // GO:0008152 // GO:0007165 // GO:0003824 // GO:0017000 // GO:0009719 // GO:0007275 // GO:0009056 // GO:0009987 // GO:0016740 // GO:0019748 // GO:0006629
STMEK10	GO:0005634 // GO:0003677 // GO:0006355 // GO:0043565 // GO:0045449 // GO:0003700
STMDG93	// GO:0005739
STMHE44	GO:0004425 // GO:0006568
STMCC66	GO:0016020 // GO:0048046 // GO:0009535 // GO:0009517 // GO:0009637 // GO:0042651 // GO:0030076 // GO:0010218 // GO:0005739 // GO:0009941 // GO:0016168 // GO:0005886 // GO:0010114 // GO:0009783 // GO:0009507 // GO:0009768 // GO:0010287 // GO:0010196 // GO:0005622 // GO:0009579 // GO:0005488 // GO:0009769 // GO:0009765 // GO:0009533 // GO:0009536 // GO:0015979
STMJM11	GO:0008375 // GO:0019112 // GO:0016043 // GO:0016759 // GO:0004376 // GO:0018718 // GO:0000033 // GO:0008378 // GO:0005737 // GO:0046920 // GO:0000009 // GO:0000026 // GO:0009736 // GO:0005515 // GO:0016253 // GO:0008921 // GO:0018715 // GO:0009938 // GO:0007165 // GO:0005488 // GO:0009719 // GO:0006412 // GO:0016740 // GO:0018716 // GO:0016262 // GO:0046921 // GO:0042281 // GO:0016758 // GO:0018…
STMHK48	GO:0003723 // GO:0008135 // GO:0005737 // GO:0003676 // GO:0006413 // GO:0003743 // GO:0005515 // GO:0000166 // GO:0005886 // GO:0005852
STMGT96
STMER12	GO:0016020 // GO:0048046 // GO:0016524 // GO:0016023 // GO:0019513 // GO:0048354 // GO:0012505 // GO:0004553 // GO:0016787 // GO:0009341 // GO:0009827 // GO:0005975 // GO:0005886 // GO:0016491 // GO:0005634 // GO:0000398 // GO:0008152 // GO:0006499 // GO:0005529 // GO:0003824 // GO:0005773 // GO:0006979 // GO:0009505 // GO:0030246 // GO:0043169 // GO:0004565 // GO:0005618 // GO:0005990 // GO:0009…
STMCP72	GO:0000287 // GO:0008152 // GO:0016462
STMGW08
STMEA50	GO:0005783
STMJO43	// GO:0003824 // GO:0006629
STMCU86
STMEG34
STMII78	GO:0001584 // GO:0003677 // GO:0006355 // GO:0005737 // GO:0006352 // GO:0005730 // GO:0005667 // GO:0008270 // GO:0016021 // GO:0005739 // GO:0003700 // GO:0007186 // GO:0005634 // GO:0000785 // GO:0006350 // GO:0009536
STMCD72	GO:0005840 // GO:0016020 // GO:0022625 // GO:0019825 // GO:0005730 // GO:0009941 // GO:0003735 // GO:0005886 // GO:0009507 // GO:0015934 // GO:0005622 // GO:0001666 // GO:0005773 // GO:0009955 // GO:0005618 // GO:0006412 // GO:0009536 // GO:0005198 // GO:0005344 // GO:0009793 // GO:0009570 // GO:0022626
STMEH29	GO:0048046 // GO:0008152 // GO:0009409 // GO:0003824 // GO:0009579 // GO:0006098 // GO:0005975 // GO:0009536 // GO:0009941 // GO:0010319 // GO:0004750 // GO:0009507 // GO:0009570 // GO:0009793
STMJD46	GO:0018731 // GO:0018732 // GO:0008152 // GO:0003824 // GO:0004620 // GO:0016787 // GO:0004091 // GO:0018733 // GO:0016298 // GO:0018734
STMEN51
STMDO77	GO:0005840 // GO:0016020 // GO:0022625 // GO:0030528 // GO:0005730 // GO:0005829 // GO:0003735 // GO:0005886 // GO:0009507 // GO:0015934 // GO:0005622 // GO:0005773 // GO:0006508 // GO:0005618 // GO:0004197 // GO:0006412 // GO:0009536 // GO:0005198 // GO:0022626
STMJB71	GO:0016020 // GO:0009535 // GO:0009058 // GO:0009941 // GO:0003735 // GO:0004024 // GO:0006519 // GO:0032440 // GO:0030154 // GO:0008152 // GO:0005622 // GO:0003824 // GO:0005488 // GO:0006979 // GO:0046686 // GO:0006412 // GO:0009987 // GO:0009536 // GO:0019748 // GO:0005840 // GO:0003677 // GO:0048046 // GO:0005524 // GO:0006950 // GO:0005829 // GO:0008270 // GO:0005739 // GO:0005886 // GO:0051…
STMGF68
STMGJ17	GO:0016020 // GO:0005634 // GO:0003677 // GO:0016042 // GO:0006355 // GO:0004803 // GO:0006313 // GO:0003676 // GO:0004623 // GO:0005509 // GO:0005739 // GO:0005886 // GO:0009507
STMCY08
STMGD15
STMDC29
STMIC02	GO:0005840 // GO:0016043 // GO:0022625 // GO:0005622 // GO:0042254 // GO:0005829 // GO:0006412 // GO:0009536 // GO:0003735 // GO:0005739 // GO:0005198
STMCK52	GO:0008299 // GO:0016787 // GO:0004452
STMIX33
STMIG08	GO:0005524 // GO:0006355 // GO:0004805 // GO:0005515 // GO:0016787 // GO:0009058 // GO:0003825 // GO:0005975 // GO:0005739 // GO:0009507 // GO:0005634 // GO:0008152 // GO:0005992 // GO:0006091 // GO:0003824 // GO:0006508 // GO:0016757 // GO:0006418 // GO:0004197 // GO:0016740 // GO:0009536 // GO:0004812
STMJD41	GO:0051302 // GO:0008270 // GO:0045449 // GO:0003700 // GO:0042803 // GO:0048364 // GO:0010075
STMIY48	GO:0042625 // GO:0005524 // GO:0042624 // GO:0004386 // GO:0005737 // GO:0008186 // GO:0008026 // GO:0016787 // GO:0000166 // GO:0005739 // GO:0016887 // GO:0015616 // GO:0005634 // GO:0042626 // GO:0042623 // GO:0004003 // GO:0003676 // GO:0015462 // GO:0005618 // GO:0004004 // GO:0017116 // GO:0008094 // GO:0009536
STMDE05	GO:0016020 // GO:0016773 // GO:0016538 // GO:0005737 // GO:0005179 // GO:0004693 // GO:0004672 // GO:0004702 // GO:0007165 // GO:0008338 // GO:0004710 // GO:0019914 // GO:0009719 // GO:0004690 // GO:0004692 // GO:0004686 // GO:0005524 // GO:0004711 // GO:0004694 // GO:0004681 // GO:0007169 // GO:0019912 // GO:0000166 // GO:0016908 // GO:0005576 // GO:0005739 // GO:0004695 // GO:0005886 // GO:0004…
STMHJ43	GO:0016020 // GO:0048046 // GO:0005506 // GO:0009416 // GO:0050660 // GO:0006537 // GO:0016041 // GO:0006118 // GO:0016639 // GO:0009342 // GO:0016040 // GO:0006807 // GO:0015930 // GO:0005975 // GO:0005739 // GO:0009941 // GO:0009507 // GO:0004355 // GO:0016491 // GO:0015036 // GO:0008152 // GO:0045181 // GO:0004807 // GO:0003824 // GO:0006811 // GO:0042128 // GO:0046686 // GO:0005216 // GO:0010…
STMJA89
STMET15	GO:0016226 // GO:0005198 // GO:0051536
STMGX66
STMGU19
STMGD48	GO:0016020 // GO:0008152 // GO:0003824 // GO:0005737 // GO:0046686 // GO:0045735 // GO:0009626 // GO:0016298 // GO:0009536 // GO:0006629
STMDG62	GO:0009658 // GO:0009534 // GO:0016787 // GO:0009532 // GO:0008462 // GO:0009941 // GO:0005739 // GO:0009507 // GO:0010287 // GO:0009579 // GO:0018119 // GO:0009840 // GO:0006508 // GO:0019538 // GO:0009536 // GO:0009987 // GO:0009570
STMJC54
STMGV91	GO:0016020 // GO:0005783 // GO:0050826 // GO:0042309 // GO:0016023 // GO:0006118 // GO:0009628 // GO:0005179 // GO:0050825 // GO:0009941 // GO:0006457 // GO:0020037 // GO:0030433 // GO:0009408 // GO:0046686 // GO:0019538 // GO:0009536 // GO:0009987 // GO:0009617 // GO:0022626 // GO:0005788 // GO:0048046 // GO:0005524 // GO:0006950 // GO:0005730 // GO:0005829 // GO:0005576 // GO:0005739 // GO:0005…
STMGO71
STMIZ51	GO:0005840 // GO:0003677 // GO:0015934 // GO:0006869 // GO:0005622 // GO:0000311 // GO:0008289 // GO:0006412 // GO:0005198 // GO:0003735 // GO:0005739 // GO:0009507
STMIF06	GO:0016020 // GO:0016023 // GO:0004629 // GO:0012505 // GO:0004806 // GO:0007242 // GO:0005886 // GO:0009507 // GO:0007165 // GO:0004435 // GO:0030234 // GO:0005773 // GO:0008289 // GO:0009536 // GO:0004048 // GO:0006629
STMIW48	GO:0012505 // GO:0006508 // GO:0004289
STMHW78	// GO:0016787 // GO:0005829
STMEB47	GO:0003676
STMJP46	GO:0005634 // GO:0003677 // GO:0006355 // GO:0003700
STMCD22	GO:0016020 // XXX
STMCJ13	GO:0006979 // GO:0004601 // GO:0009536 // GO:0003824 // GO:0009507
STMCH90	GO:0005524 // GO:0004386 // GO:0003676 // GO:0008026
STMDU58	GO:0008757 // GO:0010150 // GO:0031591 // GO:0005737 // GO:0017018 // GO:0005515 // GO:0016787 // GO:0004721 // GO:0005963 // GO:0016301 // GO:0003824 // GO:0006139 // GO:0004969 // GO:0008289 // GO:0009719 // GO:0019538 // GO:0009536 // GO:0009987 // GO:0004723 // GO:0004724 // GO:0008597 // GO:0008420 // GO:0042742 // GO:0004384 // GO:0006511 // GO:0016021 // GO:0019762 // GO:0005739 // GO:0009…
STMJE95
STMDE24	GO:0016020 // GO:0003746 // GO:0016538 // GO:0006414 // GO:0005737 // GO:0003743 // GO:0005515 // GO:0005730 // GO:0009651 // GO:0005516 // GO:0005739 // GO:0005886 // GO:0008547 // GO:0009507 // GO:0005634 // GO:0008135 // GO:0005622 // GO:0003924 // GO:0005773 // GO:0006413 // GO:0046686 // GO:0006412 // GO:0009536 // GO:0005525 // GO:0051726 // GO:0045449
STMEL39
STMCF83	GO:0030234 // GO:0005622 // GO:0016023 // GO:0012505 // GO:0006886 // GO:0005515 // GO:0007264 // GO:0000166 // GO:0006888 // GO:0005525 // GO:0005739 // GO:0015031 // GO:0005886 // GO:0005215
STMHE12	GO:0005737 // GO:0010267
STMJM33
STMCV51	GO:0016020 // GO:0048046 // GO:0009535 // GO:0042742 // GO:0005737 // GO:0005829 // GO:0008270 // GO:0004089 // GO:0009941 // GO:0009507 // GO:0008152 // GO:0009409 // GO:0003824 // GO:0009579 // GO:0005488 // GO:0015976 // GO:0009536 // GO:0010319 // GO:0009570
STMDU09
STMEY29	GO:0006810 // GO:0016020 // GO:0006865 // GO:0005886 // GO:0005215 // GO:0015171 // GO:0009607
STMII96	GO:0016773 // GO:0016538 // GO:0005737 // GO:0004693 // GO:0004672 // GO:0004702 // GO:0004871 // GO:0009605 // GO:0007165 // GO:0008152 // GO:0008338 // GO:0005622 // GO:0005488 // GO:0004710 // GO:0004691 // GO:0019914 // GO:0009719 // GO:0008603 // GO:0004692 // GO:0004690 // GO:0004686 // GO:0005524 // GO:0004711 // GO:0004694 // GO:0004681 // GO:0005730 // GO:0019912 // GO:0000166 // GO:0016…
STMGD29
STMES57
STMIG50
STMDO93	GO:0010024 // GO:0009585 // GO:0006788 // GO:0004392 // GO:0010019 // GO:0009507 // GO:0010075
STMCE52	GO:0005634 // GO:0016021 // GO:0045449
STMGM85	GO:0003723 // GO:0003677 // GO:0006355 // GO:0016023 // GO:0004379 // GO:0004650 // GO:0012505 // GO:0016787 // GO:0045735 // GO:0009651 // GO:0005739 // GO:0009269 // GO:0005634 // GO:0006499 // GO:0004879 // GO:0009737
STMET28	GO:0016567 // GO:0009737 // GO:0004842 // GO:0012505 // GO:0010200 // GO:0005515 // GO:0000151 // GO:0008270 // GO:0005886
STMJA82	// GO:0008152 // GO:0008080 // GO:0009737
STMIL64	GO:0009611 // GO:0005634 // GO:0006499 // GO:0031224 // GO:0012505 // GO:0030246 // GO:0006952 // GO:0005886 // GO:0009617 // GO:0009793
STMCE23
STMIQ35
STMGU25	GO:0003677 // GO:0008170 // GO:0006306
STMER79
STMDT21	GO:0016020 // GO:0004032 // GO:0010349 // GO:0047641 // GO:0018453 // GO:0004495 // GO:0019853 // GO:0004672 // GO:0047837 // GO:0050236 // GO:0009941 // GO:0047681 // GO:0016887 // GO:0000252 // GO:0016616 // GO:0006813 // GO:0018451 // GO:0005267 // GO:0006468 // GO:0003824 // GO:0008106 // GO:0000253 // GO:0047834 // GO:0046686 // GO:0006508 // GO:0004197 // GO:0009536 // GO:0005215 // GO:0005…
STMDJ91	GO:0016020 // GO:0042626 // GO:0016469 // GO:0005773 // GO:0005774 // GO:0015986 // GO:0003936 // GO:0005886 // GO:0000325 // GO:0046933 // GO:0046961
STMJD26	GO:0000162
STMFB92
STMCV61	GO:0042625 // GO:0005737 // GO:0008026 // GO:0016787 // GO:0008796 // GO:0016887 // GO:0016462 // GO:0004787 // GO:0006334 // GO:0004003 // GO:0017151 // GO:0004004 // GO:0016818 // GO:0017116 // GO:0009536 // GO:0008094 // GO:0003677 // GO:0003723 // GO:0005524 // GO:0019177 // GO:0008758 // GO:0004386 // GO:0042624 // GO:0008186 // GO:0019176 // GO:0000810 // GO:0005730 // GO:0000166 // GO:0005…
STMIF60	GO:0012505
STMEK81	GO:0006499 // GO:0005739 // GO:0005886
STMDR71	GO:0016020 // GO:0048046 // GO:0009416 // GO:0005777 // GO:0006118 // GO:0045454 // GO:0009970 // GO:0004096 // GO:0009648 // GO:0005739 // GO:0009941 // GO:0005886 // GO:0009507 // GO:0016036 // GO:0009409 // GO:0008219 // GO:0003824 // GO:0042542 // GO:0009737 // GO:0005773 // GO:0006979 // GO:0046686 // GO:0006995 // GO:0005618 // GO:0042744 // GO:0010319 // GO:0022626 // GO:0009570
STMEL22	GO:0016020 // GO:0006499 // GO:0015367 // GO:0009624 // GO:0015743 // GO:0009536 // GO:0009941 // GO:0005739 // GO:0006814 // GO:0005215 // GO:0009507
STMJM67
STMIV61	GO:0003824 // GO:0006118 // GO:0012505 // GO:0005515 // GO:0016787 // GO:0004806 // GO:0003995 // GO:0005516 // GO:0005739 // GO:0006629
STMER32	GO:0016702 // GO:0001561 // GO:0008219 // GO:0003824 // GO:0012505 // GO:0006979 // GO:0009751 // GO:0046872 // GO:0004601 // GO:0004666 // GO:0051707 // GO:0016165 // GO:0009607 // GO:0006629
STMDO81
STMCR96	GO:0010118 // GO:0016773 // GO:0016538 // GO:0005737 // GO:0004693 // GO:0004672 // GO:0004702 // GO:0004871 // GO:0009607 // GO:0009605 // GO:0007165 // GO:0008152 // GO:0008338 // GO:0005622 // GO:0005488 // GO:0004710 // GO:0010107 // GO:0019914 // GO:0009719 // GO:0004692 // GO:0004690 // GO:0004686 // GO:0005524 // GO:0009414 // GO:0004711 // GO:0004694 // GO:0004681 // GO:0005730 // GO:0019…
STMIT69
STMIX85	GO:0005840 // GO:0003723 // GO:0016023 // GO:0009658 // GO:0005829 // GO:0003735 // GO:0005886 // GO:0009704 // GO:0009507 // GO:0005622 // GO:0005618 // GO:0006412 // GO:0005198 // GO:0009536 // GO:0022627 // GO:0022626
STMHE17
STMHQ21
STMER66	GO:0016301
STMEG79	GO:0016020 // GO:0005986 // GO:0003677 // GO:0006970 // GO:0008194 // GO:0009058 // GO:0016157 // GO:0005975 // GO:0005886 // GO:0009409 // GO:0005985 // GO:0009413 // GO:0006306 // GO:0005773 // GO:0001666 // GO:0009505 // GO:0046686 // GO:0005618 // GO:0016757 // GO:0008170 // GO:0009536 // GO:0009987 // GO:0016740
STMCI73
STMGV33	GO:0003723 // GO:0005730 // GO:0000166 // GO:0003676
STMGJ01	GO:0018589 // GO:0018597 // GO:0018587 // GO:0018593 // GO:0016705 // GO:0018596 // GO:0018600 // GO:0018591 // GO:0018590 // GO:0009507 // GO:0018594 // GO:0018588 // GO:0018586 // GO:0018592 // GO:0018601 // GO:0018598 // GO:0005488 // GO:0004289 // GO:0018585 // GO:0018599 // GO:0006508 // GO:0018595
STMJK56	GO:0015087 // GO:0006824 // GO:0009236 // GO:0009507
STMEB91	GO:0016020 // GO:0008233 // GO:0016023 // GO:0005737 // GO:0008236 // GO:0016787 // GO:0045735 // GO:0042802 // GO:0003824 // GO:0008289 // GO:0007155 // GO:0006508 // GO:0019538 // GO:0009536 // GO:0009987 // GO:0048196 // GO:0048046 // GO:0048359 // GO:0012505 // GO:0010214 // GO:0043086 // GO:0005576 // GO:0009827 // GO:0005886 // GO:0031012 // GO:0004252 // GO:0005634 // GO:0017153 // GO:0005…
STMCS16
STMDE16
STMDP29	GO:0015035 // GO:0005783 // GO:0048868 // GO:0005489 // GO:0016023 // GO:0006118 // GO:0009567 // GO:0045454 // GO:0003756 // GO:0009553 // GO:0005886 // GO:0009055 // GO:0016853 // GO:0003824 // GO:0009505 // GO:0046686 // GO:0009793
STMIY20
STMGM10	// GO:0006508 // GO:0008237 // GO:0008270
STMIG06	GO:0046686 // GO:0003993
STMEI94	GO:0005634 // GO:0009628 // GO:0009640 // GO:0010388 // GO:0000085 // GO:0005515 // GO:0009791 // GO:0008180 // GO:0005739
STMDG79	GO:0006810 // GO:0016020 // GO:0005783 // GO:0008152 // GO:0010025 // GO:0047196 // GO:0004144 // GO:0005215 // GO:0016491
STMCX52
STMGW26	GO:0005840 // GO:0005634 // GO:0003677 // GO:0031177 // GO:0030528 // GO:0005622 // GO:0005515 // GO:0006412 // GO:0005739 // GO:0003735
STMCO14
STMDW91	GO:0008152 // GO:0046538 // GO:0005351 // GO:0003824 // GO:0004289 // GO:0046537 // GO:0004619 // GO:0006508 // GO:0005739 // GO:0009536 // GO:0009401
STMCJ83	GO:0012505
STMIO71	GO:0005840 // GO:0045116 // GO:0009733 // GO:0005506 // GO:0016567 // GO:0022625 // GO:0005489 // GO:0016023 // GO:0006118 // GO:0042787 // GO:0005515 // GO:0005730 // GO:0006511 // GO:0005739 // GO:0003735 // GO:0005886 // GO:0016301 // GO:0005622 // GO:0007568 // GO:0005773 // GO:0009751 // GO:0006464 // GO:0005618 // GO:0007275 // GO:0006412 // GO:0009056 // GO:0022627 // GO:0009793
STMGU89	GO:0043087 // GO:0005093 // GO:0015031
STMIY79	GO:0006790 // GO:0008152 // GO:0008441 // GO:0004437 // GO:0016787 // GO:0008934 // GO:0009536 // GO:0009987 // GO:0009507
STMEZ79
STMCX28
STMGF50
STMEA86	GO:0003723 // GO:0003677 // GO:0006355 // GO:0016023 // GO:0004379 // GO:0004650 // GO:0012505 // GO:0016787 // GO:0045735 // GO:0009651 // GO:0005739 // GO:0009269 // GO:0005634 // GO:0006499 // GO:0004879 // GO:0009737
STMIF57	GO:0012505 // GO:0006952
STMHE01
STMCH53
STMET67	GO:0008152 // GO:0016758 // GO:0010224 // GO:0009628 // GO:0005737 // GO:0050284 // GO:0008194 // GO:0009058 // GO:0016757 // GO:0009056 // GO:0009987 // GO:0016740 // GO:0003700 // GO:0006519 // GO:0019748
STMIM24	GO:0016896 // GO:0003723 // GO:0004527 // GO:0004534 // GO:0006499 // GO:0000175
STMGD59	GO:0005515 // GO:0008270 // GO:0005622
STMDP80
STMIG25
STMHG51
STMCP27	GO:0016020 // GO:0048046 // GO:0009535 // GO:0005524 // GO:0042742 // GO:0005515 // GO:0009058 // GO:0000166 // GO:0005975 // GO:0017111 // GO:0009941 // GO:0008974 // GO:0009507 // GO:0004849 // GO:0009409 // GO:0016301 // GO:0009579 // GO:0018119 // GO:0016740 // GO:0009536 // GO:0010319 // GO:0009570
STMHS40
STMIM32
STMCD11	GO:0016773 // GO:0016538 // GO:0005737 // GO:0004693 // GO:0004672 // GO:0004702 // GO:0008338 // GO:0004710 // GO:0019914 // GO:0004690 // GO:0004692 // GO:0004686 // GO:0005524 // GO:0004711 // GO:0004694 // GO:0004681 // GO:0019912 // GO:0016908 // GO:0004695 // GO:0005739 // GO:0004707 // GO:0005886 // GO:0004698 // GO:0004709 // GO:0004712 // GO:0004696 // GO:0004715 // GO:0004697 // GO:0008…
STMJL65	GO:0016310 // GO:0005524 // GO:0008152 // GO:0016301 // GO:0005737 // GO:0004335
STMIB33
STMET90	GO:0016020 // GO:0009508 // GO:0009773 // GO:0003677 // GO:0004485 // GO:0005524 // GO:0016874 // GO:0005739 // GO:0006633 // GO:0009941 // GO:0009507 // GO:0003989 // GO:0009317 // GO:0008152 // GO:0009374 // GO:0003824 // GO:0009579 // GO:0005488 // GO:0006552 // GO:0030093 // GO:0009536 // GO:0004086 // GO:0022626
STMIJ41	GO:0009508 // GO:0016020 // GO:0005634 // GO:0009409 // GO:0006950 // GO:0042309 // GO:0050826 // GO:0009628 // GO:0050825 // GO:0007155 // GO:0009536 // GO:0005739 // GO:0009295 // GO:0009507 // GO:0009793
STMHS41
STMGC47
STMIY29
STMGD60
STMGV18
STMER72	GO:0000003 // GO:0016020 // GO:0009965 // GO:0009628 // GO:0005737 // GO:0010267 // GO:0004521 // GO:0004713 // GO:0003743 // GO:0005515 // GO:0016787 // GO:0004672 // GO:0035197 // GO:0048830 // GO:0006468 // GO:0006139 // GO:0005488 // GO:0010072 // GO:0035198 // GO:0009536 // GO:0005215 // GO:0006629 // GO:0003723 // GO:0009733 // GO:0040034 // GO:0005524 // GO:0009616 // GO:0006950 // GO:0016…
STMIW30
STMJI68	GO:0005840 // GO:0005622 // GO:0042254 // GO:0006412 // GO:0003735 // GO:0009941 // GO:0009793 // GO:0009507 // GO:0009570
STMGD01	GO:0007186 // GO:0001584 // GO:0016021 // GO:0007601
STMEY02	GO:0016020 // GO:0004021 // GO:0006096 // GO:0009693 // GO:0009058 // GO:0008793 // GO:0003735 // GO:0016847 // GO:0006519 // GO:0009611 // GO:0009605 // GO:0004121 // GO:0019465 // GO:0006520 // GO:0005622 // GO:0003824 // GO:0046686 // GO:0009719 // GO:0009684 // GO:0019554 // GO:0004838 // GO:0008483 // GO:0006412 // GO:0009853 // GO:0005840 // GO:0009733 // GO:0016769 // GO:0005524 // GO:0009…
STMEK41	GO:0016773 // GO:0016538 // GO:0005737 // GO:0004693 // GO:0004672 // GO:0004702 // GO:0004871 // GO:0009607 // GO:0009605 // GO:0007165 // GO:0008152 // GO:0008338 // GO:0004710 // GO:0019914 // GO:0009719 // GO:0004692 // GO:0004690 // GO:0004686 // GO:0005524 // GO:0004711 // GO:0004694 // GO:0004681 // GO:0019912 // GO:0016908 // GO:0000166 // GO:0004695 // GO:0005739 // GO:0004707 // GO:0004…
STMDD62	// GO:0005730
STMDF88	GO:0030125 // GO:0006810 // GO:0016020 // GO:0005524 // GO:0008565 // GO:0016192 // GO:0003676 // GO:0006886 // GO:0005515 // GO:0004672 // GO:0006461
STMGU84
STMIU70	GO:0016020 // GO:0005524 // GO:0005737 // GO:0004713 // GO:0005515 // GO:0004672 // GO:0000166 // GO:0005739 // GO:0005886 // GO:0046961 // GO:0046933 // GO:0005634 // GO:0007165 // GO:0016301 // GO:0006468 // GO:0016469 // GO:0015986 // GO:0030246 // GO:0004674 // GO:0005618 // GO:0006464
STMGI72	GO:0003779 // GO:0006810 // GO:0009637 // GO:0009903 // GO:0005215
STMDW86	GO:0048046 // GO:0010170 // GO:0008878 // GO:0005524 // GO:0005982 // GO:0009501 // GO:0050826 // GO:0042309 // GO:0048573 // GO:0050825 // GO:0009058 // GO:0004672 // GO:0005739 // GO:0009941 // GO:0009507 // GO:0016779 // GO:0006468 // GO:0008415 // GO:0019252 // GO:0005978 // GO:0030244 // GO:0016740 // GO:0009536 // GO:0030931 // GO:0009570
STMCD15	GO:0016020 // GO:0005524 // GO:0016023 // GO:0005737 // GO:0004713 // GO:0005515 // GO:0004672 // GO:0000166 // GO:0005739 // GO:0005886 // GO:0046961 // GO:0046933 // GO:0005634 // GO:0007165 // GO:0016301 // GO:0006468 // GO:0016469 // GO:0015986 // GO:0030246 // GO:0004674 // GO:0005618 // GO:0006464
STMCU56
STMGQ91	GO:0016020 // XXX
STMGX74
STMIB13
STMCK88	GO:0016571 // GO:0016585 // GO:0006338 // GO:0005524 // GO:0003774 // GO:0009416 // GO:0009910 // GO:0007015 // GO:0008283 // GO:0016787 // GO:0005515 // GO:0005975 // GO:0005739 // GO:0000902 // GO:0005856 // GO:0005885 // GO:0008152 // GO:0030036 // GO:0016573 // GO:0003824 // GO:0005200 // GO:0010090 // GO:0030029 // GO:0005884 // GO:0009825 // GO:0009719 // GO:0009536 // GO:0005198
STMCQ33	GO:0009538 // GO:0015979
STMIS92	GO:0016020 // GO:0005750 // GO:0008121 // GO:0005739
STMGP54	GO:0016020 // GO:0016567 // GO:0005737 // GO:0051028 // GO:0006511 // GO:0005739 // GO:0016491 // GO:0006810 // GO:0008152 // GO:0005622 // GO:0003824 // GO:0006512 // GO:0004842 // GO:0006464 // GO:0000151 // GO:0019538 // GO:0009056 // GO:0009987 // GO:0005215
STMIO17	GO:0006810 // GO:0016020 // GO:0016043 // GO:0003847 // GO:0007165 // GO:0016023 // GO:0009908 // GO:0016481 // GO:0005794 // GO:0000166 // GO:0009790 // GO:0005576 // GO:0009405 // GO:0005886 // GO:0005215
STMCV42	GO:0003677 // GO:0006355 // GO:0006950 // GO:0016023 // GO:0004553 // GO:0016787 // GO:0045735 // GO:0005975 // GO:0005739 // GO:0009607 // GO:0005634 // GO:0009991 // GO:0003824 // GO:0004879 // GO:0008422 // GO:0015926 // GO:0009505 // GO:0043169 // GO:0005618 // GO:0007275 // GO:0022626
STMET08
STMGA72	GO:0016020 // GO:0005524 // GO:0006950 // GO:0005737 // GO:0004713 // GO:0005515 // GO:0004672 // GO:0000166 // GO:0005739 // GO:0009401 // GO:0005886 // GO:0005634 // GO:0007165 // GO:0030154 // GO:0016301 // GO:0004872 // GO:0006468 // GO:0005351 // GO:0030246 // GO:0009719 // GO:0006508 // GO:0004674 // GO:0005618 // GO:0006464 // GO:0004197 // GO:0009987
STMEN43	GO:0012505 // GO:0005886
STMHO61	GO:0006511 // GO:0004197 // GO:0004221
STMDZ12	GO:0005524 // GO:0006260 // GO:0006304 // GO:0003678 // GO:0003676
STMDH13	GO:0016020 // GO:0009535 // GO:0018453 // GO:0009058 // GO:0004495 // GO:0008667 // GO:0009941 // GO:0046933 // GO:0000252 // GO:0016616 // GO:0008152 // GO:0018451 // GO:0003824 // GO:0000253 // GO:0004022 // GO:0047504 // GO:0047501 // GO:0007275 // GO:0009536 // GO:0009987 // GO:0019748 // GO:0005524 // GO:0048258 // GO:0019685 // GO:0004448 // GO:0004316 // GO:0009239 // GO:0008875 // GO:0005…
STMDE60
STMID09	GO:0016020 // GO:0005982 // GO:0050826 // GO:0042309 // GO:0050825 // GO:0016787 // GO:0005515 // GO:0004721 // GO:0004679 // GO:0006470 // GO:0009507 // GO:0006810 // GO:0006499 // GO:0030247 // GO:0016301 // GO:0030246 // GO:0006464 // GO:0008138 // GO:0009536 // GO:0005215 // GO:0009570
STMHV77	GO:0012505 // GO:0005199 // GO:0005618 // GO:0010054 // GO:0009753 // GO:0005886
STMIQ54
STMEC58	GO:0016020 // GO:0004765 // GO:0005524 // GO:0009555 // GO:0005506 // GO:0016567 // GO:0005489 // GO:0016023 // GO:0006118 // GO:0012505 // GO:0019725 // GO:0005515 // GO:0008270 // GO:0005739 // GO:0009553 // GO:0005886 // GO:0009690 // GO:0007165 // GO:0006499 // GO:0003824 // GO:0005488 // GO:0009850 // GO:0005773 // GO:0003676 // GO:0035091 // GO:0004842 // GO:0008289 // GO:0004308 // GO:0004…
STMEF87
STMCM09
STMEJ06	GO:0015035 // GO:0015074 // GO:0009055 // GO:0003677 // GO:0045454 // GO:0003676 // GO:0008113 // GO:0019538 // GO:0008270
STMDR34
STMHG43	GO:0003723 // GO:0006412 // GO:0005739 // GO:0008535 // GO:0009658 // GO:0009704 // GO:0009507
STMGR66	GO:0010287 // GO:0008757 // GO:0008152 // GO:0008168 // GO:0009507
STMGP49
STMEA35	GO:0005840 // GO:0016020 // GO:0015935 // GO:0005829 // GO:0000312 // GO:0003735 // GO:0005886 // GO:0009507 // GO:0005622 // GO:0009579 // GO:0005773 // GO:0005618 // GO:0006412 // GO:0005198 // GO:0022627 // GO:0022626
STMCN31
STMEK25	GO:0009733 // GO:0005524 // GO:0006139 // GO:0003824 // GO:0009058 // GO:0004639 // GO:0006164 // GO:0009536 // GO:0009507
STMIS25
STMIB84
STMCA80	GO:0009611 // GO:0009605 // GO:0006950 // GO:0009536
STMGP38	GO:0016020 // GO:0008508 // GO:0006814 // GO:0005215
STMIO45	GO:0012505 // GO:0016020
STMGC32
STMGT83	GO:0006333 // GO:0003677 // GO:0006355 // GO:0042309 // GO:0050826 // GO:0030527 // GO:0050825 // GO:0005829 // GO:0003682 // GO:0003700 // GO:0009507 // GO:0005634 // GO:0000785 // GO:0035101 // GO:0005622 // GO:0005719 // GO:0009536 // GO:0045449
STMEU64
STMGM24	GO:0004722 // GO:0005737 // GO:0008287 // GO:0016787 // GO:0019909 // GO:0005623 // GO:0006470 // GO:0004741 // GO:0005739 // GO:0008076 // GO:0005249 // GO:0006813 // GO:0005634 // GO:0003824 // GO:0005488 // GO:0009719 // GO:0006464
STMES92	GO:0012505 // GO:0009508 // GO:0009507
STMDW19	GO:0016020 // GO:0042742 // GO:0005773 // GO:0046686 // GO:0006952 // GO:0005507 // GO:0009651 // GO:0009607 // GO:0009507
STMJO30
STMGF66	GO:0003964 // GO:0003723 // GO:0004523 // GO:0005739 // GO:0006278 // GO:0003676
STMGS82	GO:0016020 // GO:0008933 // GO:0015924 // GO:0015923 // GO:0004559 // GO:0012505 // GO:0004553 // GO:0016787 // GO:0005739 // GO:0006810 // GO:0016160 // GO:0015925 // GO:0015926 // GO:0006464 // GO:0004571 // GO:0005509 // GO:0015927 // GO:0006412 // GO:0006487 // GO:0015928 // GO:0015929 // GO:0005215
STMGM17	GO:0016020 // GO:0016043 // GO:0016759 // GO:0005874 // GO:0000271 // GO:0005737 // GO:0009058 // GO:0000910 // GO:0003924 // GO:0016760 // GO:0030244 // GO:0009536 // GO:0009987 // GO:0016740 // GO:0005525 // GO:0005635 // GO:0000914 // GO:0005975 // GO:0009553 // GO:0005739 // GO:0007017 // GO:0005886 // GO:0051641 // GO:0007018 // GO:0007020 // GO:0048768 // GO:0051258 // GO:0010103 // GO:0005…
STMJN52
STMCS10	// GO:0009617 // GO:0003700
STMJM25	GO:0016851 // GO:0005515 // GO:0003824 // GO:0005488 // GO:0015995 // GO:0015979
STMEG72	GO:0004347 // GO:0016853 // GO:0006094 // GO:0006091 // GO:0006096 // GO:0003824 // GO:0046686 // GO:0009058 // GO:0005829 // GO:0005975 // GO:0009056
STMHS81
STMDE89	GO:0008409 // GO:0003677 // GO:0006281 // GO:0004518
STMEQ37	// GO:0003677 // GO:0006952 // GO:0005739
STMDG57	GO:0008615 // GO:0046982 // GO:0006950 // GO:0015994 // GO:0012505 // GO:0009228 // GO:0042819 // GO:0005829 // GO:0009646 // GO:0009651 // GO:0005886 // GO:0010335 // GO:0008152 // GO:0006520 // GO:0004807 // GO:0042538 // GO:0010224 // GO:0042803 // GO:0006979 // GO:0009719 // GO:0006982
STMEI07	GO:0016020 // GO:0046872 // GO:0005750 // GO:0008121 // GO:0005739 // GO:0006118 // GO:0055114 // GO:0016491
STMGX11	GO:0016020 // GO:0005783 // GO:0018589 // GO:0016132 // GO:0016023 // GO:0018597 // GO:0018587 // GO:0018593 // GO:0006777 // GO:0009058 // GO:0009941 // GO:0018591 // GO:0018129 // GO:0016887 // GO:0016166 // GO:0016126 // GO:0018594 // GO:0046520 // GO:0000170 // GO:0008152 // GO:0018586 // GO:0018592 // GO:0018601 // GO:0018136 // GO:0003824 // GO:0018585 // GO:0018599 // GO:0009987 // GO:0006…
STMES28
STMEI01
STMGE49
STMCL80	GO:0050832 // GO:0005634 // GO:0010204 // GO:0005730 // GO:0042742 // GO:0009870
STMDD11	// GO:0000166 // GO:0003676
STMHY71	GO:0016020 // GO:0006885 // GO:0015299 // GO:0006259 // GO:0009628 // GO:0010348 // GO:0005515 // GO:0009941 // GO:0006813 // GO:0015385 // GO:0006979 // GO:0008094 // GO:0015081 // GO:0005215 // GO:0003677 // GO:0005524 // GO:0006950 // GO:0010351 // GO:0000302 // GO:0012505 // GO:0009651 // GO:0016021 // GO:0006814 // GO:0005886 // GO:0008076 // GO:0006810 // GO:0010352 // GO:0005249 // GO:0017…
STMJE15	GO:0016020 // GO:0005783 // GO:0042765 // GO:0016787 // GO:0003923 // GO:0016021 // GO:0016023
STMHP13	GO:0016020 // GO:0005783 // GO:0006486 // GO:0005524 // GO:0004579 // GO:0006468 // GO:0007169 // GO:0005618 // GO:0016021 // GO:0016740 // GO:0004576 // GO:0004714
STMGY95	GO:0016020 // GO:0009733 // GO:0006950 // GO:0016049 // GO:0005773 // GO:0007005 // GO:0045271 // GO:0009505 // GO:0005730 // GO:0051301 // GO:0009651 // GO:0009536 // GO:0005739 // GO:0005886 // GO:0009507
STMIM14
STMHF74	GO:0048046 // GO:0003677 // GO:0006355 // GO:0005509 // GO:0006350 // GO:0009941 // GO:0003700 // GO:0009507 // GO:0009793
STMIU43	GO:0043022 // GO:0005840 // GO:0016043 // GO:0005524 // GO:0008152 // GO:0016779 // GO:0006139 // GO:0006364 // GO:0042254 // GO:0003977 // GO:0009536 // GO:0009507
STMGN77	GO:0016020 // GO:0005524 // GO:0006950 // GO:0009628 // GO:0009693 // GO:0009058 // GO:0005730 // GO:0009809 // GO:0005507 // GO:0009651 // GO:0004478 // GO:0005886 // GO:0006519 // GO:0009409 // GO:0006730 // GO:0048269 // GO:0046686 // GO:0006555 // GO:0005618 // GO:0016740 // GO:0006556 // GO:0048270
STMHK02	GO:0016020 // GO:0009535 // GO:0018453 // GO:0009058 // GO:0004495 // GO:0008667 // GO:0009941 // GO:0046933 // GO:0000252 // GO:0016616 // GO:0008152 // GO:0018451 // GO:0003824 // GO:0000253 // GO:0007275 // GO:0009987 // GO:0009536 // GO:0019748 // GO:0005524 // GO:0048258 // GO:0019685 // GO:0004448 // GO:0004316 // GO:0009239 // GO:0008875 // GO:0005739 // GO:0051341 // GO:0009507 // GO:0015…
STMCL15	GO:0016787 // GO:0008152 // GO:0016811 // GO:0009536 // GO:0004328 // GO:0005773
STMJE40
STMHO57	GO:0005840 // GO:0045116 // GO:0009733 // GO:0005506 // GO:0016567 // GO:0022625 // GO:0005489 // GO:0016023 // GO:0006118 // GO:0042787 // GO:0005515 // GO:0005730 // GO:0006511 // GO:0005739 // GO:0003735 // GO:0005886 // GO:0016301 // GO:0005622 // GO:0007568 // GO:0005773 // GO:0009751 // GO:0006464 // GO:0005618 // GO:0007275 // GO:0006412 // GO:0009056 // GO:0022627 // GO:0009793
STMGV45	GO:0005524 // GO:0004222 // GO:0008319 // GO:0004249 // GO:0006508 // GO:0000166 // GO:0008133 // GO:0017111 // GO:0030402 // GO:0009536 // GO:0005739 // GO:0016887 // GO:0009793 // GO:0009507
STMIN78	GO:0012505
STMIM39	GO:0005840 // GO:0006412 // GO:0005622 // GO:0003735
STMCS49
STMCR04	GO:0046872 // GO:0016787 // GO:0008152 // GO:0003824 // GO:0008967 // GO:0009570 // GO:0009507
STMHZ14	GO:0031177 // GO:0005986 // GO:0005524 // GO:0009416 // GO:0047274 // GO:0019593 // GO:0004553 // GO:0016787 // GO:0004672 // GO:0005975 // GO:0005739 // GO:0004182 // GO:0009507 // GO:0047268 // GO:0010325 // GO:0006468 // GO:0007568 // GO:0004190 // GO:0009744 // GO:0006508 // GO:0006012 // GO:0009536
STMED85	GO:0000003 // GO:0016020 // GO:0016043 // GO:0005874 // GO:0050826 // GO:0042309 // GO:0009628 // GO:0003690 // GO:0005737 // GO:0010228 // GO:0050825 // GO:0003697 // GO:0016787 // GO:0045087 // GO:0007165 // GO:0006139 // GO:0005488 // GO:0007155 // GO:0009719 // GO:0046686 // GO:0005525 // GO:0009536 // GO:0010501 // GO:0006629 // GO:0006406 // GO:0003723 // GO:0006970 // GO:0006950 // GO:0005…
STMJM43	GO:0016020 // GO:0009579 // GO:0009543 // GO:0005794 // GO:0009536 // GO:0005886 // GO:0005548
STMCI45	GO:0005783 // GO:0006508 // GO:0016946 // GO:0051605 // GO:0004197 // GO:0034613
STMDJ72	GO:0005840 // GO:0016020 // GO:0022625 // GO:0005622 // GO:0005773 // GO:0005730 // GO:0005829 // GO:0006412 // GO:0005198 // GO:0005739 // GO:0009941 // GO:0003735 // GO:0005886 // GO:0022626
STMDG71	GO:0016020 // GO:0005886
STMCL88
STMEI91	GO:0004784 // GO:0007623 // GO:0019430 // GO:0006801 // GO:0009411 // GO:0009579 // GO:0046688 // GO:0006979 // GO:0046872 // GO:0005507 // GO:0009295 // GO:0009941 // GO:0005739 // GO:0005886 // GO:0009570 // GO:0009507
STMHT58
STMGW66	GO:0016020 // GO:0045703 // GO:0008667 // GO:0044237 // GO:0008726 // GO:0018450 // GO:0016614 // GO:0018446 // GO:0008152 // GO:0007165 // GO:0003824 // GO:0005488 // GO:0018447 // GO:0004022 // GO:0009908 // GO:0009719 // GO:0016631 // GO:0016740 // GO:0005215 // GO:0018449 // GO:0012505 // GO:0009239 // GO:0004316 // GO:0050356 // GO:0004318 // GO:0005739 // GO:0016491 // GO:0009507 // GO:0006…
STMGX85	GO:0005634 // GO:0003677 // GO:0006355 // GO:0009723 // GO:0016563 // GO:0009736 // GO:0010094 // GO:0043565 // GO:0045449 // GO:0010073 // GO:0003700
STMCI17	GO:0009733 // GO:0010265 // GO:0031625 // GO:0005737 // GO:0019005 // GO:0009524 // GO:0005515 // GO:0005819 // GO:0009941 // GO:0005634 // GO:0009753 // GO:0042752 // GO:0009867 // GO:0000151 // GO:0000794 // GO:0007049 // GO:0009793
STMEV03
STMHX11
STMIU08
STMEJ79	GO:0005524 // GO:0016301 // GO:0006468 // GO:0007169 // GO:0004713 // GO:0004674 // GO:0005515 // GO:0004672 // GO:0005886
STMFA03
STMCI49	GO:0001584 // GO:0005524 // GO:0005506 // GO:0005489 // GO:0016023 // GO:0006118 // GO:0009851 // GO:0004672 // GO:0050302 // GO:0016021 // GO:0005739 // GO:0016491 // GO:0009055 // GO:0007186 // GO:0006468 // GO:0003824 // GO:0051536 // GO:0009688 // GO:0004031 // GO:0046872 // GO:0010293 // GO:0018488 // GO:0009536
STMDC95
STMDR13
STMIF34	GO:0003989 // GO:0009317 // GO:0004485 // GO:0005524 // GO:0008152 // GO:0009374 // GO:0003824 // GO:0005488 // GO:0016874 // GO:0006552 // GO:0005739 // GO:0006633 // GO:0004086 // GO:0009507 // GO:0022626
STMHK78	GO:0006144 // GO:0005777 // GO:0006139 // GO:0005739 // GO:0003824 // GO:0004846
STMCB34
STMEF71	GO:0016020 // GO:0042625 // GO:0005524 // GO:0042624 // GO:0004386 // GO:0005737 // GO:0008186 // GO:0008026 // GO:0003743 // GO:0016787 // GO:0005730 // GO:0000166 // GO:0005739 // GO:0003700 // GO:0005886 // GO:0016887 // GO:0015616 // GO:0005634 // GO:0042626 // GO:0042623 // GO:0004003 // GO:0003676 // GO:0006413 // GO:0015462 // GO:0009505 // GO:0046686 // GO:0004004 // GO:0005618 // GO:0017…
STMER92
STMEC13	GO:0050826 // GO:0042309 // GO:0005737 // GO:0050825 // GO:0004177 // GO:0016787 // GO:0030145 // GO:0009507 // GO:0016068 // GO:0005622 // GO:0005773 // GO:0046686 // GO:0006508 // GO:0019538 // GO:0004178 // GO:0009536 // GO:0009987
STMJP11
STMHR80	// GO:0050660 // GO:0008033
STMEL50	GO:0009611 // GO:0020037 // GO:0005506 // GO:0009978 // GO:0047987 // GO:0006118 // GO:0006631 // GO:0009941 // GO:0004497
STMIN91
STMEA39
STMGY50
STMDH26	GO:0005856 // GO:0005634 // GO:0008017 // GO:0005737 // GO:0009524 // GO:0005730 // GO:0005618 // GO:0005515 // GO:0009652 // GO:0030865 // GO:0005819
STMHW91
STMHO11
STMCI10
STMEL12
STMIV32	GO:0016020 // GO:0008243 // GO:0008236 // GO:0016808 // GO:0005515 // GO:0016787 // GO:0005730 // GO:0009507 // GO:0004252 // GO:0009579 // GO:0004289 // GO:0008132 // GO:0006508 // GO:0019538 // GO:0004295 // GO:0009536 // GO:0009987 // GO:0008991
STMDQ56	GO:0003677 // GO:0042625 // GO:0005524 // GO:0006355 // GO:0006950 // GO:0030528 // GO:0042624 // GO:0004386 // GO:0006259 // GO:0008186 // GO:0008026 // GO:0016787 // GO:0005515 // GO:0000166 // GO:0017111 // GO:0016887 // GO:0015616 // GO:0005634 // GO:0042626 // GO:0003824 // GO:0005488 // GO:0042623 // GO:0004003 // GO:0003676 // GO:0015462 // GO:0009719 // GO:0004004 // GO:0017116 // GO:0008…
STMHJ03	GO:0016020 // GO:0005515 // GO:0030693 // GO:0000166 // GO:0005739 // GO:0009607 // GO:0009507 // GO:0009653 // GO:0007165 // GO:0030154 // GO:0016301 // GO:0009908 // GO:0009719 // GO:0006464 // GO:0005618 // GO:0006508 // GO:0040007 // GO:0009536 // GO:0005198
STMEU96
STMGI29
STMJI19
STMDJ12	GO:0001584 // GO:0016020 // GO:0048046 // GO:0003677 // GO:0016023 // GO:0012505 // GO:0004553 // GO:0016787 // GO:0016021 // GO:0005975 // GO:0005739 // GO:0005886 // GO:0009507 // GO:0007186 // GO:0045493 // GO:0006306 // GO:0005773 // GO:0008422 // GO:0009505 // GO:0005618 // GO:0008170 // GO:0009044 // GO:0009536
STMIL27	GO:0012505 // GO:0005886 // GO:0005488
STMCX81	GO:0005634 // GO:0004298 // GO:0008541 // GO:0005622 // GO:0030163 // GO:0005737 // GO:0004299 // GO:0006511 // GO:0006464 // GO:0019538 // GO:0007275 // GO:0009056
STMDO44
STMIF27	GO:0016020 // GO:0005783 // GO:0008757 // GO:0009535 // GO:0042309 // GO:0050826 // GO:0016023 // GO:0050825 // GO:0005515 // GO:0010207 // GO:0003735 // GO:0015031 // GO:0046933 // GO:0006457 // GO:0005622 // GO:0003824 // GO:0005488 // GO:0009543 // GO:0042027 // GO:0006412 // GO:0005528 // GO:0009536 // GO:0005840 // GO:0003755 // GO:0003677 // GO:0006355 // GO:0003725 // GO:0012505 // GO:0031…
STMGO86
STMCS67	GO:0016020 // GO:0004032 // GO:0009535 // GO:0047641 // GO:0010349 // GO:0018453 // GO:0004495 // GO:0019853 // GO:0004672 // GO:0050236 // GO:0009941 // GO:0016887 // GO:0000252 // GO:0047681 // GO:0016616 // GO:0006813 // GO:0005267 // GO:0018451 // GO:0006468 // GO:0003824 // GO:0008106 // GO:0000253 // GO:0046686 // GO:0006508 // GO:0004197 // GO:0009536 // GO:0005215 // GO:0005524 // GO:0048…
STMHY18	GO:0005634 // GO:0007059 // GO:0005524 // GO:0051276 // GO:0008570 // GO:0005694 // GO:0006259 // GO:0005515 // GO:0000166 // GO:0009987 // GO:0005215 // GO:0016887
STMCE44	GO:0015035 // GO:0004724 // GO:0008597 // GO:0008420 // GO:0006950 // GO:0005489 // GO:0006118 // GO:0045454 // GO:0017018 // GO:0005515 // GO:0004721 // GO:0005963 // GO:0009055 // GO:0003824 // GO:0005488 // GO:0016671 // GO:0017020 // GO:0017023 // GO:0004723
STMJN04	GO:0005783 // GO:0006950 // GO:0016023 // GO:0009058 // GO:0009821 // GO:0005739 // GO:0005886 // GO:0004252 // GO:0009611 // GO:0009605 // GO:0003824 // GO:0009753 // GO:0005773 // GO:0016844 // GO:0009505 // GO:0009719 // GO:0006508 // GO:0005618 // GO:0009987 // GO:0019748
STMDZ46	GO:0003677 // GO:0009536 // GO:0005886 // GO:0005488 // GO:0009507
STMDI83	GO:0005089
STMEM55	GO:0003824
STMDI52	GO:0004308
STMHP66
STMGX01	GO:0016272 // GO:0006457 // GO:0005515
STMIQ13	GO:0008152 // GO:0000162 // GO:0009058 // GO:0016757 // GO:0009536 // GO:0016740 // GO:0004048 // GO:0006519 // GO:0009507
STMCP95	GO:0016020 // GO:0048046 // GO:0050281 // GO:0008453 // GO:0008152 // GO:0005777 // GO:0004760 // GO:0008483 // GO:0009853 // GO:0005886 // GO:0009507 // GO:0009570
STMHN40
STMHX69	GO:0016020 // GO:0019112 // GO:0016759 // GO:0004376 // GO:0005737 // GO:0000026 // GO:0009058 // GO:0004672 // GO:0006265 // GO:0008921 // GO:0018715 // GO:0007165 // GO:0009719 // GO:0004197 // GO:0018716 // GO:0004086 // GO:0010051 // GO:0003677 // GO:0046921 // GO:0005524 // GO:0042281 // GO:0016758 // GO:0018717 // GO:0019187 // GO:0046527 // GO:0042283 // GO:0000166 // GO:0005975 // GO:0045…
STMEI53	GO:0016043 // GO:0042625 // GO:0042309 // GO:0050826 // GO:0006118 // GO:0006259 // GO:0009628 // GO:0008026 // GO:0050825 // GO:0042162 // GO:0005515 // GO:0004672 // GO:0003700 // GO:0016887 // GO:0006468 // GO:0006334 // GO:0005622 // GO:0009737 // GO:0004003 // GO:0009751 // GO:0046686 // GO:0009719 // GO:0004004 // GO:0042027 // GO:0019538 // GO:0017116 // GO:0009536 // GO:0008094 // GO:0045…
STMHS55	GO:0000166 // GO:0005622 // GO:0005525
STMDT25	GO:0003723 // GO:0000166 // GO:0003676
STMEZ67	// GO:0009941 // GO:0005886
STMHX75	GO:0006810 // GO:0019725 // GO:0046872 // GO:0008152 // GO:0007275 // GO:0006950 // GO:0009987 // GO:0005488 // GO:0030001
STMEP85	GO:0016020 // GO:0042626 // GO:0016469 // GO:0005773 // GO:0005774 // GO:0015986 // GO:0003936 // GO:0005886 // GO:0000325 // GO:0046933 // GO:0046961
STMCH06
STMEV94	GO:0005086 // GO:0006118 // GO:0000911 // GO:0048209 // GO:0010292 // GO:0009880 // GO:0010087 // GO:0016491 // GO:0009826 // GO:0006520 // GO:0010386 // GO:0005622 // GO:0030234 // GO:0042803 // GO:0010540 // GO:0007047 // GO:0007155 // GO:0048765 // GO:0032012 // GO:0001736 // GO:0009942 // GO:0009793
STMGX27	GO:0007186 // GO:0008299 // GO:0016020 // GO:0001584 // GO:0003677 // GO:0005529 // GO:0006811 // GO:0005216 // GO:0016021 // GO:0006310
STMER07	GO:0006464 // GO:0009056 // GO:0003824
STMEC85
STMGG95	GO:0005634 // GO:0003677 // GO:0009507
STMEY76	GO:0016020 // GO:0019028 // GO:0006950 // GO:0005777 // GO:0016023 // GO:0010193 // GO:0000302 // GO:0005739 // GO:0005198 // GO:0009536 // GO:0009617
STMEK53	GO:0010583 // GO:0005634 // GO:0003677 // GO:0009733 // GO:0009605 // GO:0006950 // GO:0005622 // GO:0006417 // GO:0005737 // GO:0009719 // GO:0005515 // GO:0006350 // GO:0006412 // GO:0045449 // GO:0003700
STMCP05	// GO:0009536 // GO:0005739
STMJG46
STMGG18
STMGD36	GO:0005840 // GO:0016043 // GO:0005622 // GO:0000311 // GO:0042254 // GO:0006412 // GO:0003735 // GO:0005739 // GO:0005198 // GO:0009507
STMDU74	GO:0016020 // GO:0003746 // GO:0016538 // GO:0006414 // GO:0005737 // GO:0003743 // GO:0005515 // GO:0005730 // GO:0009651 // GO:0005516 // GO:0005739 // GO:0005886 // GO:0008547 // GO:0009507 // GO:0005634 // GO:0008135 // GO:0005622 // GO:0003924 // GO:0005773 // GO:0006413 // GO:0046686 // GO:0006412 // GO:0009536 // GO:0005525 // GO:0051726 // GO:0045449
STMDC18	GO:0016020 // GO:0016043 // GO:0003847 // GO:0016023 // GO:0000166 // GO:0005576 // GO:0005886 // GO:0006810 // GO:0007165 // GO:0009908 // GO:0016481 // GO:0005794 // GO:0009790 // GO:0009405 // GO:0005215
STMGZ14
STMJP92
STMES36	GO:0005840 // GO:0016043 // GO:0005622 // GO:0006412 // GO:0003735 // GO:0005739 // GO:0005198
STMCZ42	GO:0005840 // GO:0016020 // GO:0003723 // GO:0009628 // GO:0015935 // GO:0005730 // GO:0005829 // GO:0000312 // GO:0009651 // GO:0003735 // GO:0005886 // GO:0009507 // GO:0005622 // GO:0003676 // GO:0005773 // GO:0006412 // GO:0009295 // GO:0005198 // GO:0022627 // GO:0022626
STMIY95	GO:0016020 // GO:0015238 // GO:0015297 // GO:0005215 // GO:0006855
STMGJ21	GO:0015035 // GO:0009055 // GO:0005489 // GO:0006118 // GO:0045454 // GO:0016209 // GO:0046686 // GO:0007242 // GO:0016491
STMCH40
STMCL37
STMHU18
STMIA36
STMIA40	GO:0000166 // GO:0007264 // GO:0005622 // GO:0005525 // GO:0016023 // GO:0003924
STMHN08
STMGQ96	GO:0003677 // GO:0000418 // GO:0010495 // GO:0050826 // GO:0042309 // GO:0003900 // GO:0050825 // GO:0045735 // GO:0005730 // GO:0016604 // GO:0005739 // GO:0009507 // GO:0016246 // GO:0005634 // GO:0007267 // GO:0003901 // GO:0031047 // GO:0006306 // GO:0030422 // GO:0003899 // GO:0003902 // GO:0006346 // GO:0004308 // GO:0006350 // GO:0016740
STMGP75
STMHU51
STMCZ77
STMEH90	GO:0016020 // GO:0005524 // GO:0005777 // GO:0016021 // GO:0009941 // GO:0005739 // GO:0005778 // GO:0009507 // GO:0016491 // GO:0008076 // GO:0006813 // GO:0005249 // GO:0003824 // GO:0006508 // GO:0004197 // GO:0006418 // GO:0004812 // GO:0009536
STMDC92	GO:0016787 // GO:0008081 // GO:0005739 // GO:0045449 // GO:0003700
STMHG14	GO:0016020 // GO:0006096 // GO:0019564 // GO:0012505 // GO:0009664 // GO:0005515 // GO:0005739 // GO:0006810 // GO:0019658 // GO:0006094 // GO:0019650 // GO:0019496 // GO:0008289 // GO:0019683 // GO:0005618 // GO:0005198 // GO:0019654 // GO:0019656 // GO:0019642
STMGE26	GO:0016020 // GO:0042625 // GO:0005524 // GO:0042624 // GO:0004386 // GO:0005737 // GO:0008186 // GO:0008026 // GO:0003743 // GO:0016787 // GO:0005730 // GO:0000166 // GO:0005739 // GO:0003700 // GO:0005886 // GO:0016887 // GO:0015616 // GO:0005634 // GO:0042626 // GO:0042623 // GO:0004003 // GO:0003676 // GO:0006413 // GO:0015462 // GO:0009505 // GO:0046686 // GO:0004004 // GO:0005618 // GO:0017…
STMCR17
STMDE82	GO:0009505 // GO:0045735 // GO:0006355 // GO:0009536 // GO:0016023 // GO:0005739
STMDD23
STMHA40	GO:0003723 // GO:0008757 // GO:0005886 // GO:0003676
STMHF70	GO:0005634 // GO:0003677 // GO:0009753 // GO:0009739 // GO:0009723 // GO:0009737 // GO:0003676 // GO:0009751 // GO:0046686 // GO:0009651 // GO:0045449 // GO:0003700
STMGX69	GO:0042325 // GO:0008601 // GO:0007165 // GO:0003824 // GO:0005737 // GO:0047778 // GO:0005730 // GO:0008266 // GO:0005975 // GO:0000159
STMCE46
STMHA79	GO:0000815 // GO:0005886 // GO:0015031 // GO:0016192
STMCJ91	GO:0005634 // GO:0007165 // GO:0005622 // GO:0005694 // GO:0004629 // GO:0000775 // GO:0016791 // GO:0007242 // GO:0009536
STMIJ94
STMGN46
STMCY86
STMJJ90
STMHK71
STMCS57
STMHQ38	GO:0016020 // GO:0015628 // GO:0008565 // GO:0006950 // GO:0005777 // GO:0042309 // GO:0050826 // GO:0009628 // GO:0050825 // GO:0005730 // GO:0015627 // GO:0005739 // GO:0009507 // GO:0009644 // GO:0008152 // GO:0042542 // GO:0009408 // GO:0006979 // GO:0046686 // GO:0009987 // GO:0009615
STMCI89	GO:0005840 // GO:0016020 // GO:0006970 // GO:0005737 // GO:0015935 // GO:0005829 // GO:0000312 // GO:0009651 // GO:0042256 // GO:0003735 // GO:0005886 // GO:0009507 // GO:0005634 // GO:0005763 // GO:0005622 // GO:0006412 // GO:0022627 // GO:0005198 // GO:0009536 // GO:0022626 // GO:0009570
STMCR13
STMIM64
STMCP88	GO:0005634 // GO:0003677 // GO:0009651 // GO:0009617 // GO:0005886 // GO:0009507
STMIC19	GO:0006534 // GO:0008152 // GO:0008483 // GO:0030170 // GO:0031071
STMHS36	GO:0008270 // GO:0005886 // GO:0016491
STMGW61
STMCF94	GO:0008152 // GO:0008080
STMIQ48	GO:0012505 // GO:0003824
STMEZ21	GO:0009055 // GO:0005507 // GO:0005489 // GO:0006118
STMGG20
STMGF79	GO:0008152 // GO:0016491
STMGU11	GO:0016020 // GO:0016759 // GO:0006011 // GO:0009860 // GO:0012505 // GO:0046527 // GO:0016757 // GO:0009294 // GO:0051753 // GO:0016740 // GO:0005739 // GO:0009617 // GO:0009793
STMHL68	GO:0005783 // GO:0006499 // GO:0016021 // GO:0050291
STMGB55
STMCV92
STMHG06	GO:0005634 // GO:0003677 // GO:0006355 // GO:0006350 // GO:0006499 // GO:0003700
STMGR39
STMGM04	GO:0045735 // GO:0009651 // GO:0009737 // GO:0009269
STMEY51	GO:0006810 // GO:0005634 // GO:0005515 // GO:0045814 // GO:0000166 // GO:0030528 // GO:0045449 // GO:0005886
STMHT16	GO:0005515 // GO:0008270 // GO:0005488
STMJH63	GO:0004713 // GO:0004674 // GO:0005524 // GO:0016301 // GO:0004672 // GO:0006468
STMGW10	GO:0042752 // GO:0005634 // GO:0009637 // GO:0010114 // GO:0010099
STMGJ58	GO:0016020 // GO:0005634 // GO:0009535 // GO:0016301 // GO:0016469 // GO:0009579 // GO:0019825 // GO:0005737 // GO:0015986 // GO:0016740 // GO:0009536 // GO:0005739 // GO:0046933 // GO:0009507 // GO:0046961
STMGY48	GO:0005783 // GO:0005506 // GO:0016023 // GO:0006118 // GO:0009628 // GO:0019825 // GO:0012505 // GO:0009058 // GO:0005623 // GO:0005975 // GO:0005739 // GO:0050381 // GO:0006519 // GO:0020037 // GO:0007165 // GO:0003824 // GO:0009719 // GO:0050051 // GO:0009987 // GO:0004497 // GO:0006629 // GO:0019748
STMGX32	GO:0045298 // GO:0016020 // GO:0005874 // GO:0009416 // GO:0005737 // GO:0008236 // GO:0005730 // GO:0009651 // GO:0007017 // GO:0005886 // GO:0009507 // GO:0010583 // GO:0009826 // GO:0007018 // GO:0009409 // GO:0015630 // GO:0005200 // GO:0003924 // GO:0005773 // GO:0051258 // GO:0046686 // GO:0006508 // GO:0005618 // GO:0043234 // GO:0009536 // GO:0005525 // GO:0005198
STMHQ92	GO:0005515 // GO:0008270 // GO:0005488
STMCP96	GO:0008299 // GO:0016310 // GO:0005524 // GO:0008152 // GO:0009058 // GO:0016301 // GO:0016773 // GO:0005737 // GO:0004496
STMIA82	GO:0016417 // GO:0016751 // GO:0004147 // GO:0016750 // GO:0016749 // GO:0005737 // GO:0046941 // GO:0016415 // GO:0016413 // GO:0016409 // GO:0008080 // GO:0018030 // GO:0016753 // GO:0018712 // GO:0004405 // GO:0016418 // GO:0016412 // GO:0016414 // GO:0008951 // GO:0018713 // GO:0016454 // GO:0008374 // GO:0016419 // GO:0016406 // GO:0016420 // GO:0019186 // GO:0016411 // GO:0016748 // GO:0018…
STMEL62	GO:0005634 // GO:0016585 // GO:0003677 // GO:0006338 // GO:0008270 // GO:0016514
STMJI08
STMIO37
STMIK62	GO:0016020 // GO:0003746 // GO:0004602 // GO:0016023 // GO:0006118 // GO:0009628 // GO:0005737 // GO:0006821 // GO:0005507 // GO:0043295 // GO:0004672 // GO:0009941 // GO:0004364 // GO:0019338 // GO:0005792 // GO:0008152 // GO:0004832 // GO:0006499 // GO:0006468 // GO:0009503 // GO:0006979 // GO:0046686 // GO:0009407 // GO:0016740 // GO:0009987 // GO:0015979 // GO:0048046 // GO:0005524 // GO:0009…
STMIW70	GO:0001584 // GO:0016020 // GO:0048046 // GO:0003677 // GO:0005524 // GO:0016023 // GO:0031225 // GO:0012505 // GO:0004553 // GO:0016787 // GO:0016021 // GO:0005975 // GO:0005739 // GO:0005886 // GO:0009507 // GO:0004182 // GO:0007186 // GO:0045493 // GO:0006306 // GO:0005773 // GO:0008422 // GO:0009505 // GO:0005618 // GO:0006508 // GO:0006418 // GO:0008170 // GO:0009044 // GO:0009536 // GO:0004…
STMIT93	GO:0005783 // GO:0005524 // GO:0016023 // GO:0009737 // GO:0009719 // GO:0016787 // GO:0000166 // GO:0017111 // GO:0009536 // GO:0005739 // GO:0016887
STMCM62
STMJF82
STMHL47	GO:0003723 // GO:0009409 // GO:0016740 // GO:0010319 // GO:0006259 // GO:0003676 // GO:0004518
STMGM34
STMDV19
STMHN52
STMEG19	GO:0005634 // GO:0003677 // GO:0007165 // GO:0006355 // GO:0009739 // GO:0009965 // GO:0009744 // GO:0009719 // GO:0006350 // GO:0005509 // GO:0043565 // GO:0009536 // GO:0048826 // GO:0045449 // GO:0003700
STMDJ17	GO:0016020 // GO:0030276 // GO:0012505 // GO:0004713 // GO:0005515 // GO:0005739 // GO:0005886
STMHJ95
STMFB36	GO:0004724 // GO:0008597 // GO:0006499 // GO:0008420 // GO:0003824 // GO:0004722 // GO:0017018 // GO:0016787 // GO:0017020 // GO:0004721 // GO:0017023 // GO:0005963 // GO:0004723 // GO:0005886 // GO:0048366
STMCR61	GO:0050826 // GO:0042309 // GO:0005737 // GO:0050825 // GO:0004177 // GO:0016787 // GO:0030145 // GO:0009507 // GO:0016068 // GO:0005622 // GO:0005773 // GO:0046686 // GO:0006508 // GO:0019538 // GO:0004178 // GO:0009536 // GO:0009987
STMGM29
STMIK55	GO:0042309 // GO:0050826 // GO:0016023 // GO:0006118 // GO:0005737 // GO:0045454 // GO:0044267 // GO:0050825 // GO:0009863 // GO:0005515 // GO:0048453 // GO:0007242 // GO:0003700 // GO:0015297 // GO:0009055 // GO:0006467 // GO:0008152 // GO:0048451 // GO:0006499 // GO:0006270 // GO:0006812 // GO:0003824 // GO:0016481 // GO:0009719 // GO:0009867 // GO:0006350 // GO:0009536 // GO:0048653 // GO:0015…
STMDJ05
STMIU13	GO:0003723 // GO:0005245 // GO:0016787 // GO:0005515 // GO:0000166 // GO:0016021 // GO:0005634 // GO:0016301 // GO:0003824 // GO:0006816 // GO:0006139 // GO:0005488 // GO:0003676 // GO:0006464 // GO:0019538 // GO:0009987
STMIF75
STMHQ87
STMCP37	GO:0012505 // GO:0004129 // GO:0005746
STMEF05	GO:0016020 // GO:0016043 // GO:0004676 // GO:0006259 // GO:0009628 // GO:0005737 // GO:0004713 // GO:0016787 // GO:0005515 // GO:0004672 // GO:0004871 // GO:0005856 // GO:0009605 // GO:0007165 // GO:0016301 // GO:0006468 // GO:0005622 // GO:0004682 // GO:0005488 // GO:0035091 // GO:0004691 // GO:0009719 // GO:0008603 // GO:0004981 // GO:0009536 // GO:0005524 // GO:0006950 // GO:0005956 // GO:0005…
STMIP66	GO:0005737 // GO:0045271 // GO:0009970 // GO:0005829 // GO:0004089 // GO:0005739 // GO:0009507 // GO:0008610 // GO:0005634 // GO:0009001 // GO:0009409 // GO:0008415 // GO:0046686 // GO:0008780 // GO:0006535 // GO:0019344 // GO:0009853 // GO:0031966
STMEP76
STMCC09	GO:0009508 // GO:0016020 // GO:0005634 // GO:0009409 // GO:0006950 // GO:0042309 // GO:0050826 // GO:0009628 // GO:0050825 // GO:0007155 // GO:0009536 // GO:0005739 // GO:0009295 // GO:0009507 // GO:0009793
STMCL58	GO:0006950 // GO:0009536 // GO:0001666
STMES17	GO:0016020 // GO:0009423 // GO:0009051 // GO:0009058 // GO:0008667 // GO:0009607 // GO:0006519 // GO:0009611 // GO:0016616 // GO:0006813 // GO:0009605 // GO:0008152 // GO:0006499 // GO:0016652 // GO:0006091 // GO:0003824 // GO:0004473 // GO:0046686 // GO:0004470 // GO:0009536 // GO:0016740 // GO:0009617 // GO:0019748 // GO:0005199 // GO:0048046 // GO:0006950 // GO:0009239 // GO:0009073 // GO:0005…
STMCV71
STMHG74
STMCU72	GO:0018589 // GO:0042309 // GO:0050826 // GO:0006118 // GO:0009628 // GO:0018597 // GO:0050825 // GO:0018587 // GO:0018593 // GO:0009058 // GO:0005623 // GO:0018591 // GO:0006519 // GO:0020037 // GO:0018594 // GO:0007165 // GO:0018586 // GO:0018592 // GO:0018601 // GO:0003824 // GO:0018585 // GO:0019239 // GO:0009719 // GO:0018599 // GO:0009987 // GO:0004497 // GO:0006629 // GO:0019748 // GO:0005…
STMEY31	GO:0003723 // GO:0005730 // GO:0000250 // GO:0010197 // GO:0015030
STMIP14
STMCM55	GO:0005840 // GO:0016020 // GO:0005783 // GO:0022625 // GO:0005622 // GO:0005730 // GO:0006412 // GO:0003735 // GO:0005739 // GO:0005886 // GO:0009507 // GO:0022626
STMCO68
STMHZ57	GO:0042309 // GO:0050826 // GO:0016469 // GO:0050825 // GO:0016831 // GO:0015986 // GO:0005515 // GO:0006519 // GO:0046933 // GO:0046961
STMJE77
STMIR38
STMEP70
STMCC54
STMHU65	// GO:0005739
STMIA55	GO:0016480 // GO:0005634 // GO:0030528
STMHY37
STMEW15
STMJD12	GO:0016567 // GO:0005956 // GO:0005737 // GO:0048573 // GO:0019887 // GO:0004672 // GO:0008605 // GO:0005952 // GO:0008076 // GO:0007623 // GO:0005249 // GO:0005634 // GO:0006813 // GO:0005622 // GO:0030234 // GO:0004682 // GO:0004691 // GO:0004674 // GO:0008603 // GO:0042753 // GO:0008134
STMDS72
STMGP09
STMGA24	GO:0006561 // GO:0016020 // GO:0008652 // GO:0009414 // GO:0006950 // GO:0009628 // GO:0005737 // GO:0009058 // GO:0009651 // GO:0005739 // GO:0004349 // GO:0016491 // GO:0009269 // GO:0009507 // GO:0006519 // GO:0004350 // GO:0042538 // GO:0003824 // GO:0048364 // GO:0009737 // GO:0006979 // GO:0009719 // GO:0017084 // GO:0009793
STMDT55	GO:0006396 // GO:0003723 // GO:0004534 // GO:0006139 // GO:0000175 // GO:0004289 // GO:0003676 // GO:0004518 // GO:0016896 // GO:0006508
STMGG33	GO:0016020 // GO:0050826 // GO:0042309 // GO:0005737 // GO:0008319 // GO:0050825 // GO:0016851 // GO:0005515 // GO:0016787 // GO:0004176 // GO:0016887 // GO:0005622 // GO:0005488 // GO:0006508 // GO:0019538 // GO:0009987 // GO:0009536 // GO:0015979 // GO:0004222 // GO:0005524 // GO:0006950 // GO:0000166 // GO:0017111 // GO:0008133 // GO:0005739 // GO:0015995 // GO:0004252 // GO:0005634 // GO:0009…
STMEO08	GO:0005634 // GO:0030528 // GO:0045449 // GO:0003700
STMIU95
STMEY58
STMCU78	GO:0042389 // GO:0016020 // GO:0005783 // GO:0045485 // GO:0010205 // GO:0018688 // GO:0016215 // GO:0016717 // GO:0016720 // GO:0006636 // GO:0018689 // GO:0006633 // GO:0009941 // GO:0009507 // GO:0016491 // GO:0006629
STMHN31	GO:0005886
STMHF56	GO:0016068 // GO:0008152 // GO:0004648 // GO:0042309 // GO:0050826 // GO:0050825 // GO:0046686 // GO:0009058 // GO:0008483 // GO:0016740 // GO:0009536 // GO:0006564 // GO:0006519 // GO:0009507 // GO:0009570
STMET77
STMCZ03
STMIW66	GO:0016020 // GO:0016773 // GO:0016538 // GO:0004693 // GO:0004672 // GO:0004702 // GO:0007165 // GO:0008338 // GO:0004710 // GO:0019914 // GO:0009719 // GO:0004690 // GO:0004692 // GO:0004686 // GO:0005524 // GO:0004938 // GO:0004711 // GO:0004694 // GO:0004681 // GO:0007169 // GO:0019912 // GO:0016908 // GO:0000166 // GO:0004695 // GO:0005739 // GO:0004707 // GO:0005886 // GO:0004698 // GO:0004…
STMCQ89
STMGH89	GO:0005524 // GO:0016301 // GO:0005956 // GO:0006468 // GO:0004682 // GO:0005488 // GO:0004691 // GO:0004674 // GO:0004672 // GO:0008603 // GO:0008605 // GO:0005952
STMGU01	GO:0009409 // GO:0042309 // GO:0050826 // GO:0016161 // GO:0003824 // GO:0050825 // GO:0043169 // GO:0016787 // GO:0000272 // GO:0005975 // GO:0009536 // GO:0005983 // GO:0000024 // GO:0009570
STMDM92	GO:0016036 // GO:0008152 // GO:0016779 // GO:0005985 // GO:0003983 // GO:0046686 // GO:0006508 // GO:0009651 // GO:0016740 // GO:0005886 // GO:0004182
STMGN68	GO:0006810 // GO:0016020 // GO:0008135 // GO:0005737 // GO:0006413 // GO:0003743 // GO:0006412 // GO:0005739 // GO:0005852 // GO:0005215
STMIT73	GO:0007155 // XXX
STMGL37	GO:0006810 // GO:0016020 // GO:0006812 // GO:0005773 // GO:0004965 // GO:0007275 // GO:0007223 // GO:0016021 // GO:0005576 // GO:0009536 // GO:0004871 // GO:0008324 // GO:0005215 // GO:0009607
STMES39	GO:0016020 // GO:0005524 // GO:0006950 // GO:0009628 // GO:0009693 // GO:0009058 // GO:0005730 // GO:0009809 // GO:0005507 // GO:0009651 // GO:0004478 // GO:0005886 // GO:0006519 // GO:0009409 // GO:0006730 // GO:0048269 // GO:0046686 // GO:0006555 // GO:0005618 // GO:0016740 // GO:0006556 // GO:0048270
STMGQ20	GO:0006810 // GO:0016020 // GO:0005634 // GO:0006869 // GO:0016023 // GO:0009627 // GO:0031225 // GO:0012505 // GO:0008289 // GO:0005319 // GO:0046658 // GO:0051707 // GO:0005886
STMGD65	GO:0009505 // GO:0005783 // GO:0006486 // GO:0004579 // GO:0016021 // GO:0005886 // GO:0004576
STMDP58	GO:0000003 // GO:0016020 // GO:0003723 // GO:0006950 // GO:0009628 // GO:0016787 // GO:0000166 // GO:0016021 // GO:0005576 // GO:0008076 // GO:0005249 // GO:0006813 // GO:0007165 // GO:0009579 // GO:0005488 // GO:0003676 // GO:0009719 // GO:0009536 // GO:0006629 // GO:0005215
STMGC60	GO:0016020 // GO:0003677 // GO:0003917 // GO:0010016 // GO:0006268 // GO:0005694 // GO:0006259 // GO:0048439 // GO:0048645 // GO:0006265
STMJF72
STMGM67	GO:0042299 // GO:0009555 // GO:0034075 // GO:0016871 // GO:0042300 // GO:0016829 // GO:0009058 // GO:0005739 // GO:0010027 // GO:0031559 // GO:0008152 // GO:0003824 // GO:0048364 // GO:0005773 // GO:0051746 // GO:0000250 // GO:0016104 // GO:0034074 // GO:0009987 // GO:0010263 // GO:0006629 // GO:0019745 // GO:0019748
STMDU87	GO:0055070 // GO:0005634 // GO:0003677 // GO:0004190 // GO:0009908 // GO:0006508 // GO:0006350 // GO:0003700 // GO:0045449
STMIH84	// GO:0003824
STMCH73	GO:0043687 // GO:0006464 // GO:0006511 // GO:0051246 // GO:0006512 // GO:0004842
STMIW37
STMIG47
STMHJ27	GO:0009535 // GO:0009507
STMCO71	GO:0005634 // GO:0005618 // GO:0005737
STMDT40	// GO:0005634 // GO:0005829 // GO:0042814
STMDR84
STMGC25
STMJF71	GO:0007165 // GO:0004724 // GO:0008597 // GO:0006950 // GO:0008420 // GO:0005488 // GO:0017018 // GO:0009719 // GO:0005623 // GO:0017020 // GO:0005509 // GO:0004721 // GO:0017023 // GO:0004723 // GO:0005963
STMII26	GO:0000287 // GO:0016829 // GO:0008152
STMDT86
STMDG11	GO:0016773 // GO:0016538 // GO:0004693 // GO:0004672 // GO:0004702 // GO:0009611 // GO:0007165 // GO:0008338 // GO:0004710 // GO:0019914 // GO:0004691 // GO:0006979 // GO:0008603 // GO:0004690 // GO:0004692 // GO:0004686 // GO:0005524 // GO:0004711 // GO:0006970 // GO:0004694 // GO:0004681 // GO:0009723 // GO:0000302 // GO:0010200 // GO:0019912 // GO:0016908 // GO:0009651 // GO:0008605 // GO:0004…
STMDH36
STMHO35	GO:0016020 // GO:0017001 // GO:0008270 // GO:0008800 // GO:0009536 // GO:0005739 // GO:0003824
STMJC22
STMJD59	GO:0016020 // GO:0016324 // GO:0007263 // GO:0005179 // GO:0005515 // GO:0009607 // GO:0006813 // GO:0005267 // GO:0006816 // GO:0046686 // GO:0009719 // GO:0005216 // GO:0009536 // GO:0005215 // GO:0030551 // GO:0009620 // GO:0009860 // GO:0012505 // GO:0000166 // GO:0005576 // GO:0005516 // GO:0005739 // GO:0006874 // GO:0005886 // GO:0006810 // GO:0005249 // GO:0005242 // GO:0006811 // GO:0005…
STMDT31	GO:0016020 // GO:0016310 // GO:0009535 // GO:0009628 // GO:0006289 // GO:0045037 // GO:0016787 // GO:0005515 // GO:0008462 // GO:0004176 // GO:0009941 // GO:0016887 // GO:0006508 // GO:0004470 // GO:0019538 // GO:0009987 // GO:0009536 // GO:0003677 // GO:0005524 // GO:0006950 // GO:0009658 // GO:0010380 // GO:0000166 // GO:0009532 // GO:0017111 // GO:0031897 // GO:0005739 // GO:0009507 // GO:0004…
STMGN33
STMHA55	GO:0005783 // GO:0018589 // GO:0006725 // GO:0006118 // GO:0018597 // GO:0018587 // GO:0018593 // GO:0016705 // GO:0018596 // GO:0004499 // GO:0005739 // GO:0018600 // GO:0018591 // GO:0016117 // GO:0016491 // GO:0018590 // GO:0015036 // GO:0018594 // GO:0018588 // GO:0008152 // GO:0018586 // GO:0018598 // GO:0018592 // GO:0018601 // GO:0003824 // GO:0018585 // GO:0018599 // GO:0004497 // GO:0009…
STMCA23	GO:0016020 // GO:0042625 // GO:0006118 // GO:0003900 // GO:0008026 // GO:0042162 // GO:0004672 // GO:0006334 // GO:0005622 // GO:0000790 // GO:0004003 // GO:0003899 // GO:0009751 // GO:0046686 // GO:0009719 // GO:0042027 // GO:0019538 // GO:0008094 // GO:0022626 // GO:0003691 // GO:0003677 // GO:0009733 // GO:0009414 // GO:0005524 // GO:0005506 // GO:0009739 // GO:0009723 // GO:0009651 // GO:0043…
STMCU44	// GO:0009507
STMDH06	GO:0016020 // GO:0004032 // GO:0010349 // GO:0047641 // GO:0018453 // GO:0004495 // GO:0019853 // GO:0004672 // GO:0047837 // GO:0050236 // GO:0009941 // GO:0047681 // GO:0016887 // GO:0000252 // GO:0016616 // GO:0006813 // GO:0018451 // GO:0005267 // GO:0006468 // GO:0003824 // GO:0008106 // GO:0000253 // GO:0047834 // GO:0046686 // GO:0006508 // GO:0004197 // GO:0009536 // GO:0005215 // GO:0005…
STMJC29	GO:0007186 // GO:0008299 // GO:0016020 // GO:0001584 // GO:0003677 // GO:0005529 // GO:0006811 // GO:0005216 // GO:0016021 // GO:0006310
STMCN38
STMFA12
STMEO74	GO:0016020 // GO:0005524 // GO:0005737 // GO:0004713 // GO:0005515 // GO:0004672 // GO:0000166 // GO:0005739 // GO:0005634 // GO:0007165 // GO:0016301 // GO:0006468 // GO:0009719 // GO:0030246 // GO:0004674 // GO:0006464 // GO:0005618
STMIW54	GO:0005886
STMIU38
STMDH89	GO:0005840 // GO:0010051 // GO:0016020 // GO:0009535 // GO:0005874 // GO:0005938 // GO:0006355 // GO:0010091 // GO:0010152 // GO:0016192 // GO:0000911 // GO:0005515 // GO:0016787 // GO:0000166 // GO:0015629 // GO:0005739 // GO:0003735 // GO:0003700 // GO:0005886 // GO:0000266 // GO:0050832 // GO:0009504 // GO:0005622 // GO:0009920 // GO:0008549 // GO:0003924 // GO:0007005 // GO:0005773 // GO:0046…
STMCI84	GO:0012505 // GO:0005634 // GO:0003677 // GO:0009651 // GO:0009617 // GO:0005886 // GO:0009507
STMDJ52	GO:0004664 // GO:0009094 // GO:0008152 // GO:0016597 // GO:0003824 // GO:0047769 // GO:0009058 // GO:0006519 // GO:0009507
STMHV19	GO:0048046 // GO:0009414 // GO:0030414 // GO:0012505 // GO:0005618 // GO:0009651 // GO:0005739 // GO:0004866
STMJA41
STMIG95
STMIS73	GO:0005634 // GO:0005524 // GO:0008233 // GO:0042802 // GO:0016023 // GO:0005737 // GO:0004289 // GO:0003676 // GO:0008026 // GO:0006508 // GO:0016787 // GO:0005618 // GO:0019538 // GO:0043086 // GO:0009987
STMIZ23
STMIF42
STMCN57	GO:0005840 // GO:0016020 // GO:0005506 // GO:0009416 // GO:0050660 // GO:0006118 // GO:0055072 // GO:0009735 // GO:0016021 // GO:0000293 // GO:0003735 // GO:0005886 // GO:0016491 // GO:0009507 // GO:0015688 // GO:0008152 // GO:0006499 // GO:0005622 // GO:0003824 // GO:0004128 // GO:0006412 // GO:0009767 // GO:0009536 // GO:0009987 // GO:0009617
STMEH68	GO:0006810 // GO:0016020 // GO:0015780 // GO:0005351 // GO:0005338 // GO:0000139 // GO:0012505 // GO:0008643 // GO:0016021 // GO:0005456 // GO:0005215
STMDG37	GO:0016020 // GO:0046571 // GO:0018719 // GO:0004021 // GO:0042309 // GO:0050826 // GO:0019481 // GO:0050825 // GO:0009058 // GO:0003735 // GO:0030170 // GO:0016847 // GO:0016887 // GO:0006519 // GO:0009605 // GO:0005622 // GO:0003824 // GO:0001666 // GO:0009719 // GO:0046686 // GO:0008483 // GO:0006412 // GO:0009987 // GO:0016740 // GO:0009536 // GO:0009853 // GO:0019642 // GO:0005840 // GO:0048…
STMJK87	GO:0016020 // GO:0009535 // GO:0006118 // GO:0009628 // GO:0005737 // GO:0009058 // GO:0051707 // GO:0009941 // GO:0009607 // GO:0016702 // GO:0009611 // GO:0016166 // GO:0009605 // GO:0003824 // GO:0048364 // GO:0009737 // GO:0009816 // GO:0009719 // GO:0009695 // GO:0009987 // GO:0009536 // GO:0006629 // GO:0009620 // GO:0009414 // GO:0005506 // GO:0006950 // GO:0005739 // GO:0016165 // GO:0009…
STMEU40	GO:0005783 // GO:0006725 // GO:0003824 // GO:0019866 // GO:0048364 // GO:0004254 // GO:0016787 // GO:0047372 // GO:0005886
STMCC02	GO:0004553 // GO:0006508 // GO:0005975 // GO:0004295
STMDF08
STMIC16
STMJF78	GO:0016020 // GO:0048046 // GO:0016524 // GO:0016023 // GO:0019513 // GO:0048354 // GO:0012505 // GO:0004553 // GO:0016787 // GO:0009341 // GO:0009827 // GO:0005975 // GO:0005886 // GO:0016491 // GO:0005634 // GO:0000398 // GO:0008152 // GO:0006499 // GO:0005529 // GO:0003824 // GO:0005773 // GO:0006979 // GO:0009505 // GO:0030246 // GO:0043169 // GO:0004565 // GO:0005618 // GO:0005990 // GO:0009…
STMHE24	GO:0005634 // GO:0009555 // GO:0005622 // GO:0004221 // GO:0003676 // GO:0006511 // GO:0016787 // GO:0019538 // GO:0008270 // GO:0009056 // GO:0009987 // GO:0005739 // GO:0009793
STMEL82
STMCG11
STMEM91	GO:0016020 // GO:0008933 // GO:0015924 // GO:0015923 // GO:0004559 // GO:0012505 // GO:0004553 // GO:0016787 // GO:0005739 // GO:0006810 // GO:0016160 // GO:0015925 // GO:0015926 // GO:0006464 // GO:0005794 // GO:0004571 // GO:0005509 // GO:0015927 // GO:0006412 // GO:0006487 // GO:0009536 // GO:0015928 // GO:0015929 // GO:0005215
STMJN30	GO:0016020 // GO:0007165 // GO:0005794 // GO:0007275 // GO:0000166 // GO:0005886 // GO:0003676
STMEV55	GO:0016020 // GO:0005792 // GO:0030904 // GO:0004722 // GO:0006623 // GO:0016787 // GO:0005771 // GO:0008333
STMIY81	GO:0016020 // GO:0009535 // GO:0006355 // GO:0030076 // GO:0016168 // GO:0009941 // GO:0005739 // GO:0003700 // GO:0009507 // GO:0005634 // GO:0010287 // GO:0005622 // GO:0009579 // GO:0005488 // GO:0009765 // GO:0009536 // GO:0015979
STMEK73	GO:0005634 // GO:0006342 // GO:0031048 // GO:0006306 // GO:0003676 // GO:0009816 // GO:0030422 // GO:0005730 // GO:0005719 // GO:0015030
STMJG27	GO:0009505 // GO:0005618 // GO:0004857 // GO:0030599 // GO:0042545
STMEJ22	GO:0016020 // GO:0003723 // GO:0007165 // GO:0006950 // GO:0009579 // GO:0009628 // GO:0003676 // GO:0009719 // GO:0000166 // GO:0009536
STMEK89	GO:0016020 // GO:0048046 // GO:0016023 // GO:0008889 // GO:0031225 // GO:0055114 // GO:0012505 // GO:0006071 // GO:0009970 // GO:0016787 // GO:0010026 // GO:0006120 // GO:0046658 // GO:0005886 // GO:0008137 // GO:0052541 // GO:0009507 // GO:0008152 // GO:0016301 // GO:0005773 // GO:0010442 // GO:0009932 // GO:0009505 // GO:0048765 // GO:0009987 // GO:0010053
STMJM03
STMEC61
STMIM46
STMGJ83	GO:0055028 // GO:0010091 // GO:0009825 // GO:0007163 // GO:0010031 // GO:0001578 // GO:0010015
STMJE23	GO:0016020 // GO:0019563 // GO:0006118 // GO:0006071 // GO:0006072 // GO:0008237 // GO:0008270 // GO:0005739 // GO:0004368 // GO:0016491 // GO:0008152 // GO:0006127 // GO:0003824 // GO:0043087 // GO:0009331 // GO:0006508 // GO:0005743 // GO:0009056 // GO:0009987
STMDZ64
STMJI20
STMCG45	GO:0005634 // GO:0004298 // GO:0008541 // GO:0005622 // GO:0030163 // GO:0004299 // GO:0006511 // GO:0006464 // GO:0019538 // GO:0009056
STMJC91	GO:0016020 // GO:0016023 // GO:0006118 // GO:0009628 // GO:0005515 // GO:0009607 // GO:0009653 // GO:0010204 // GO:0030154 // GO:0007165 // GO:0008152 // GO:0016301 // GO:0009908 // GO:0009719 // GO:0009536 // GO:0005524 // GO:0012505 // GO:0010200 // GO:0000166 // GO:0016021 // GO:0005739 // GO:0009507 // GO:0016491 // GO:0015036 // GO:0006810 // GO:0050832 // GO:0007186 // GO:0005000 // GO:0030…
STMIJ09
STMEJ69	GO:0016020 // GO:0009535 // GO:0006096 // GO:0005515 // GO:0009058 // GO:0009941 // GO:0006006 // GO:0008152 // GO:0006091 // GO:0003824 // GO:0018119 // GO:0009744 // GO:0046686 // GO:0047100 // GO:0019253 // GO:0009987 // GO:0009536 // GO:0004365 // GO:0015979 // GO:0048046 // GO:0009416 // GO:0006950 // GO:0008886 // GO:0005829 // GO:0005975 // GO:0005739 // GO:0009507 // GO:0009409 // GO:0051…
STMCR68	GO:0005840 // GO:0016020 // GO:0022625 // GO:0005622 // GO:0005730 // GO:0005829 // GO:0006412 // GO:0009536 // GO:0005198 // GO:0003735 // GO:0005739 // GO:0005886 // GO:0022626
STMCV37	GO:0005509 // GO:0005576 // GO:0004852 // GO:0006779 // GO:0006783 // GO:0009507
STMGE51
STMHE63
STMIA09	GO:0006810 // GO:0005622 // GO:0006888 // GO:0005801
STMEP25	GO:0004535 // GO:0005509 // GO:0016071 // GO:0005886 // GO:0005488 // GO:0005215
STMHP03
STMDZ06	GO:0000287 // GO:0016020 // GO:0004743 // GO:0006096 // GO:0030955 // GO:0048316 // GO:0005975 // GO:0006633 // GO:0005739 // GO:0005886 // GO:0009507 // GO:0016301 // GO:0006091 // GO:0046686 // GO:0009056 // GO:0009536 // GO:0016772 // GO:0009570
STMIA74
STMGL94
STMCB66	GO:0046677 // GO:0046429 // GO:0051745 // GO:0019288 // GO:0009570 // GO:0009507
STMEI29
STMFA27	GO:0007165 // GO:0005622 // GO:0003925 // GO:0003924 // GO:0006886 // GO:0005515 // GO:0006913 // GO:0007264 // GO:0000166 // GO:0005525 // GO:0015031
STMDU41	GO:0004222 // GO:0004240 // GO:0017087 // GO:0016787 // GO:0006508 // GO:0019538 // GO:0005739 // GO:0009987
STMCA27
STMGT46
STMGJ77	GO:0009733 // GO:0009409 // GO:0006950 // GO:0009734 // GO:0009628 // GO:0009719 // GO:0005515 // GO:0050896 // GO:0005739 // GO:0005516 // GO:0005886
STMJJ17	GO:0016762 // GO:0009741 // GO:0016023 // GO:0006118 // GO:0009628 // GO:0005737 // GO:0016787 // GO:0009832 // GO:0009055 // GO:0020037 // GO:0009612 // GO:0007165 // GO:0006499 // GO:0009408 // GO:0009719 // GO:0007275 // GO:0042972 // GO:0015979 // GO:0009733 // GO:0048046 // GO:0031361 // GO:0005506 // GO:0006073 // GO:0006950 // GO:0012505 // GO:0004553 // GO:0009664 // GO:0005975 // GO:0010…
STMJG92	GO:0012505 // GO:0016627 // GO:0016021 // GO:0005737 // GO:0006629
STMEG90	GO:0003755 // GO:0003723 // GO:0016043 // GO:0008565 // GO:0000166 // GO:0008270 // GO:0004600 // GO:0005739 // GO:0030051 // GO:0006810 // GO:0005634 // GO:0005622 // GO:0003676 // GO:0004190 // GO:0006913 // GO:0006508 // GO:0042027 // GO:0006606 // GO:0009536
STMJD37
STMJF09
STMGL16	GO:0006810 // GO:0016020 // GO:0005488
STMJF16	GO:0048479 // GO:0048440 // GO:0010582 // GO:0045449 // GO:0003700 // GO:0009944 // GO:0005886 // GO:0010254
STMCR42	GO:0016020 // GO:0009535 // GO:0005794 // GO:0009536 // GO:0009579 // GO:0005886
STMDW11
STMGC12	GO:0003723 // GO:0003677 // GO:0005874 // GO:0006355 // GO:0042309 // GO:0050826 // GO:0012505 // GO:0050825 // GO:0045735 // GO:0005730 // GO:0008270 // GO:0005739 // GO:0005886 // GO:0009507 // GO:0008076 // GO:0005249 // GO:0005634 // GO:0007018 // GO:0006813 // GO:0004879 // GO:0005488 // GO:0005773 // GO:0003676 // GO:0016071 // GO:0005198
STMDS19
STMCJ64	GO:0009073 // GO:0003856 // GO:0009507
STMDG09
STMJJ11	GO:0016020 // GO:0005524 // GO:0006355 // GO:0006869 // GO:0042309 // GO:0050826 // GO:0016023 // GO:0031225 // GO:0005179 // GO:0012505 // GO:0050825 // GO:0005319 // GO:0005576 // GO:0005739 // GO:0009941 // GO:0003700 // GO:0005886 // GO:0016491 // GO:0016068 // GO:0006810 // GO:0005634 // GO:0008152 // GO:0006499 // GO:0009627 // GO:0008289 // GO:0006418 // GO:0004812
STMIP09	GO:0005524 // GO:0016023 // GO:0012505 // GO:0044267 // GO:0016829 // GO:0005515 // GO:0005507 // GO:0005576 // GO:0009834 // GO:0046933 // GO:0046961 // GO:0016469 // GO:0005488 // GO:0005773 // GO:0015986 // GO:0008131 // GO:0005618
STMJK80	GO:0016020 // GO:0009817 // GO:0016043 // GO:0010150 // GO:0042742 // GO:0016023 // GO:0009863 // GO:0004871 // GO:0005739 // GO:0005886 // GO:0009507 // GO:0006810 // GO:0009814 // GO:0051607 // GO:0009816 // GO:0009626 // GO:0005618
STMJB30	GO:0006725 // GO:0003824 // GO:0016787 // GO:0006114 // GO:0047372 // GO:0009536 // GO:0005739 // GO:0005886 // GO:0009507
STMGP16
STMHW07
STMIV83	GO:0005524 // GO:0005730 // GO:0008270 // GO:0005739 // GO:0003700 // GO:0046961 // GO:0009507 // GO:0018024 // GO:0046933 // GO:0016568 // GO:0040029 // GO:0005634 // GO:0042054 // GO:0016469 // GO:0005694 // GO:0005488 // GO:0004190 // GO:0003676 // GO:0015986 // GO:0006508
STMJO59
STMIL32
STMGS40	GO:0005515 // GO:0000151 // GO:0008270 // GO:0016567 // GO:0004842
STMGJ36	GO:0004252 // GO:0006508 // GO:0005886
STMDB44	GO:0016020 // GO:0048046 // GO:0009535 // GO:0005524 // GO:0009416 // GO:0042742 // GO:0016787 // GO:0046863 // GO:0009941 // GO:0003700 // GO:0009507 // GO:0010287 // GO:0005634 // GO:0009409 // GO:0030234 // GO:0009579 // GO:0043531 // GO:0005618 // GO:0009536 // GO:0010319 // GO:0009570
STMHF94
STMIH31	GO:0016023 // GO:0012505 // GO:0008305 // GO:0031977 // GO:0005515 // GO:0005975 // GO:0005516 // GO:0009941 // GO:0005739 // GO:0005886 // GO:0009507 // GO:0016068 // GO:0004462 // GO:0008152 // GO:0009409 // GO:0003824 // GO:0009579 // GO:0004493 // GO:0005773 // GO:0046686 // GO:0007155 // GO:0009536 // GO:0010319 // GO:0009570
STMJE57
STMCE84	GO:0016020 // GO:0048046 // GO:0005777 // GO:0006118 // GO:0008891 // GO:0030170 // GO:0016491 // GO:0009507 // GO:0005634 // GO:0008152 // GO:0003973 // GO:0004807 // GO:0003824 // GO:0005773 // GO:0010181 // GO:0009339 // GO:0022626 // GO:0009570
STMCN43
STMCY65	GO:0019288 // GO:0009058 // GO:0016114 // GO:0008661 // GO:0009536 // GO:0016740 // GO:0009987 // GO:0019748 // GO:0006629 // GO:0009507 // GO:0015995
STMIY33	GO:0009535 // GO:0005783 // GO:0050660 // GO:0050826 // GO:0042309 // GO:0006118 // GO:0042651 // GO:0050825 // GO:0009941 // GO:0009055 // GO:0003958 // GO:0045157 // GO:0003824 // GO:0015039 // GO:0006979 // GO:0008266 // GO:0010181 // GO:0009536 // GO:0003959 // GO:0048046 // GO:0005506 // GO:0045156 // GO:0005489 // GO:0042742 // GO:0055114 // GO:0031977 // GO:0009698 // GO:0009507 // GO:0016…
STMJD95
STMJC77
STMJJ58
STMIS78	GO:0016020 // GO:0010036 // GO:0046715 // GO:0016021 // GO:0046685 // GO:0005739 // GO:0005886 // GO:0006810 // GO:0015105 // GO:0007165 // GO:0046713 // GO:0015250 // GO:0009719 // GO:0005618 // GO:0015700 // GO:0009536 // GO:0005215
STMEB49	GO:0012505
STMJJ69	GO:0003677 // GO:0031072 // GO:0006355 // GO:0046983 // GO:0008270 // GO:0043565 // GO:0005739 // GO:0003700 // GO:0008076 // GO:0006457 // GO:0005249 // GO:0005634 // GO:0006813 // GO:0005622 // GO:0003676 // GO:0019538 // GO:0051082 // GO:0009987
STMHL01
STMEO83	GO:0009570 // GO:0009507
STMDC53	GO:0005840 // GO:0016020 // GO:0016043 // GO:0022625 // GO:0005737 // GO:0042254 // GO:0005730 // GO:0005762 // GO:0005829 // GO:0005739 // GO:0003735 // GO:0005886 // GO:0009507 // GO:0005634 // GO:0005622 // GO:0008097 // GO:0005773 // GO:0009955 // GO:0006913 // GO:0006412 // GO:0005198 // GO:0022626
STMHO18	GO:0003723 // GO:0009409 // GO:0016740 // GO:0010319 // GO:0006259 // GO:0003676 // GO:0004518
STMHA02
STMGS34	GO:0016020 // GO:0005634 // GO:0016301 // GO:0009579 // GO:0019825 // GO:0005737 // GO:0005739 // GO:0016740 // GO:0009536
STMEH07	GO:0005634 // GO:0003677 // GO:0003901 // GO:0005737 // GO:0003900 // GO:0046983 // GO:0003899 // GO:0003902 // GO:0005730 // GO:0006350 // GO:0016740
STMEC42	GO:0016567 // GO:0005489 // GO:0003824 // GO:0006118 // GO:0005488 // GO:0045454 // GO:0004842 // GO:0005515 // GO:0005618 // GO:0000151 // GO:0008270 // GO:0005739
STMGZ65	GO:0005740 // GO:0009055 // GO:0004174 // GO:0003824 // GO:0006118 // GO:0009646 // GO:0005739 // GO:0016491
[truncated: 9,514 more rows]
